# Supplementary material for: Unraveling the genetics underlying micronutrient signatures of diversity panel present in brown rice through genome–ionome linkages
Source: Plant J. 2023 Jan 18;113(4):749–71. doi: 10.1111/tpj.16080 (PMC10952705; doi:10.1111/tpj.16080)
Supplement: Supplementary file 4 — Table S1. Significant SNPs passing the acceptable significance threshold P < 0.00001 from GWAS of each mineral of O. sativa subsp. indica RSQ lines. [file TPJ-113-749-s005.xlsx]

## Sheet: Sheet1
Table S1. Significant SNPs passing the acceptable significance threshold p<1x10-5 from GWAS of each mineral of O. sativa subsp. indica RSQ lines.
Trait	Chr	SNP ID	BP	a1	a2	Beta	SE	Pvalue	-log(p)	p.bonferroni	p.fdr	Qvalue	SNP position	Locus	Ref allele	Alt allele	Type of AA change	AA change	Gene start position	Gene end position	Strang	Interpro	GoMAPMAN	SWISSPROT	NR	Sorghum	Arabidopsis	Brachypodium	Maize	BRENDA	KINASES	Transcription_Factor	Transporter	Phosphatase	ARAMEMNON_hits
ca_percent	3	snp_03_180852	180852	C	T	-0.249898	0.0551409	8.43941e-06	5.07369	1	0.86622	0.85317	upstream	LOC_Os03g01260	T	C	NA	NA	179154	180206	-	No_Hits	'10.7'_'cell wall.modification'	0.0_sp|Q10T32|EXPB8_ORYSJ Expansin-B8 OS=Oryza sativa subsp. japonica	0.0_gi|115450125|ref|NP_001048663.1| Os03g0102500 [Oryza sativa Japonica	Sb01g050440_similar to Expansin-B4 precursor_3e-138	AT1G65680.1_Symbols:_ATEXPB2,_EXPB2,_ATHEXP_BETA_1.4_expansin_B2_chr1:24427266-24428399_FORWARD_LENGTH=273_2e-64	Bradi1g78350_No_Description_present_5e-135	GRMZM2G097229_No Description present_2e-139	No_Hits	No_Hits	No_Hits	No_Hits	No_Hits	No_Hits
cu_mg_kg	4	snp_04_27596541	27596541	A	C	-0.381383	0.0765244	1.05378e-06	5.97725	1	0.167412	0.167412	upstream;downstream	LOC_Os04g46530;LOC_Os04g46540	A	C	NA	NA	NA	NA	NA	NA	NA	NA	NA	NA	NA	NA	NA	NA	NA	NA	NA	NA	NA
cu_mg_kg	4	snp_04_27549253	27549253	A	G	-0.368025	0.0759999	2.05445e-06	5.68731	1	0.167412	0.167412	intergenic	LOC_Os04g46444(dist=3953),LOC_Os04g46450(dist=2105)	A	G	NA	NA	NA	NA	NA	NA	NA	NA	NA	NA	NA	NA	NA	NA	NA	NA	NA	NA	NA
cu_mg_kg	4	snp_04_27835892	27835892	T	C	-0.365806	0.0756875	2.14589e-06	5.66839	1	0.167412	0.167412	downstream	LOC_Os04g46940,LOC_Os04g46950	T	C	NA	NA	NA	NA	NA	NA	NA	NA	NA	NA	NA	NA	NA	NA	NA	NA	NA	NA	NA
cu_mg_kg	4	snp_04_27549338	27549338	A	G	-0.368958	0.076957	2.56957e-06	5.59014	1	0.167412	0.167412	intergenic	LOC_Os04g46444(dist=4038),LOC_Os04g46450(dist=2020)	A	G	NA	NA	NA	NA	NA	NA	NA	NA	NA	NA	NA	NA	NA	NA	NA	NA	NA	NA	NA
cu_mg_kg	6	snp_06_12907813	12907813	T	C	0.600296	0.125306	2.6141e-06	5.58268	1	0.167412	0.167412	exonic	LOC_Os06g22240	T	C	synonymous SNV	LOC_Os06g22240:LOC_Os06g22240.1:exon7:c.T3360C:p.P1120P,	12903975	12907849	+	No_Hits	'35.2'_'not assigned.unknown'	1e-102_sp|Q99315|YG31B_YEAST Transposon Ty3-G Gag-Pol polyprotein OS=Saccharomyces	0.0_gi|38346425|emb|CAD40212.2| OSJNBa0019J05.10 [Oryza sativa Japonica	Sb07g011900_similar to Polyprotein_0.0	ATMG00860.1_Symbols:_ORF158_DNA/RNA_polymerases_superfamily_protein_chrM:235916-236392_FORWARD_LENGTH=158_4e-26	Bradi2g40377_No_Description_present_0.0	GRMZM2G097023_No Description present_0.0	Q99315_ribonuclease_H_EC_3_1_26_4_Saccharomyces_cerevisiae_(strain_ATCC_204508_/_S288c)_SwissProt_8e-102	No_Hits	No_Hits	No_Hits	No_Hits	No_Hits
cu_mg_kg	4	snp_04_27828416	27828416	C	T	-0.360324	0.0754214	2.77814e-06	5.55625	1	0.167412	0.167412	intergenic	LOC_Os04g46930(dist=1819),LOC_Os04g46940(dist=1359)	C	T	NA	NA	NA	NA	NA	NA	NA	NA	NA	NA	NA	NA	NA	NA	NA	NA	NA	NA	NA
cu_mg_kg	4	snp_04_27823476	27823476	A	G	-0.352566	0.0741081	3.0468e-06	5.51616	1	0.167412	0.167412	upstream;downstream	LOC_Os04g46920;LOC_Os04g46930	A	G	NA	NA	NA	NA	NA	NA	NA	NA	NA	NA	NA	NA	NA	NA	NA	NA	NA	NA	NA
cu_mg_kg	4	snp_04_27836947	27836947	T	C	-0.360204	0.075882	3.19851e-06	5.49505	1	0.167412	0.167412	UTR3	LOC_Os04g46950(LOC_Os04g46950.1:c.*254A>G)	T	C	NA	NA	NA	NA	NA	NA	NA	NA	NA	NA	NA	NA	NA	NA	NA	NA	NA	NA	NA
cu_mg_kg	4	snp_04_27823726	27823726	G	A	-0.357083	0.0754466	3.41058e-06	5.46717	1	0.167412	0.167412	upstream;downstream	LOC_Os04g46920;LOC_Os04g46930	G	A	NA	NA	NA	NA	NA	NA	NA	NA	NA	NA	NA	NA	NA	NA	NA	NA	NA	NA	NA
cu_mg_kg	4	snp_04_27664971	27664971	A	G	-0.361874	0.0766148	3.5643e-06	5.44803	1	0.167412	0.167412	intergenic	LOC_Os04g46660(dist=2139),LOC_Os04g46670(dist=1056)	A	G	NA	NA	NA	NA	NA	NA	NA	NA	NA	NA	NA	NA	NA	NA	NA	NA	NA	NA	NA
cu_mg_kg	4	snp_04_27664994	27664994	A	C	-0.35933	0.076305	3.80282e-06	5.41989	1	0.167412	0.167412	intergenic	LOC_Os04g46660(dist=2162),LOC_Os04g46670(dist=1033)	A	C	NA	NA	NA	NA	NA	NA	NA	NA	NA	NA	NA	NA	NA	NA	NA	NA	NA	NA	NA
cu_mg_kg	4	snp_04_27567597	27567597	C	T	-0.355182	0.075978	4.44641e-06	5.35199	1	0.167412	0.167412	upstream	LOC_Os04g46470	C	T	NA	NA	27567824	27570926	+	Pfam_Retinal pigment epithelial membrane protein_LFRSQRDECLDSIPLRVTEGAIPPDFPAGTYYLAGPGIFSDDHGSTVHPLDGHGYLRSFRFRPGDRTIHYSARFVETAAKREESRDGASWRFTHRGPFSVLQGGKKVGNVKVMKNVANTSVLRWGGRLLCLWEGGQPYEVDPRTLETVGPFDLLGLAAADDNKATNASAARRPWLQEAGLDAAARLLRPVLSGVFDMPGKRLLAHYKIDPRRGRLLMVACNAEDMLLPRSHFTFYEFDAHFDLVQKREFVVPDHLMIHDWAFTDTHYILLGNRIKLDIPGSLLALTGTHPMIAALAVDPRRQSTPVYLLPRSPETEAGGRDWSVPIEAPSQMWSVHVGNAFEEANRRGGL…	'17.1.1'_'hormone metabolism.abscisic acid.synthesis-degradation'	0.0_sp|Q7XU29|CCD7_ORYSJ Carotenoid cleavage dioxygenase 7, chloroplastic	0.0_gi|115459782|ref|NP_001053491.1| Os04g0550600 [Oryza sativa Japonica	Sb06g024560_similar to OSIGBa0122F23.2 protein_0.0	AT2G44990.1_Symbols:_CCD7,_MAX3,_ATCCD7_carotenoid_cleavage_dioxygenase_7_chr2:18558938-18561621_FORWARD_LENGTH=629_0.0	Bradi5g17657_No_Description_present_0.0	GRMZM2G158657_Carotenoid cleavage dioxygenase _0.0	E3T3A3_carotenoid9',10'cleaving_dioxygenase_EC_1_13_11_71_Actinidia_chinensis_TrEMBL_0.0	No_Hits	No_Hits	No_Hits	No_Hits	No_Hits
cu_mg_kg	4	snp_04_27557070	27557070	C	T	-0.355924	0.0762418	4.57844e-06	5.33928	1	0.167412	0.167412	intronic	LOC_Os04g46450	C	T	NA	NA	27551358	27560074	-	No_Hits	'29.5.11.4.2'_'protein.degradation.ubiquitin.E3.RING'	0.0_sp|Q7XU27|BRE1A_ORYSJ E3 ubiquitin-protein ligase BRE1-like 1	0.0_gi|152013369|sp|Q7XU27.3|BRE1A_ORYSJ RecName: Full=E3 ubiquitin-protein	Sb10g028660_similar to E3 ubiquitin-protein ligase BRE1-like 1_2e-112	AT2G44950.1_Symbols:_RDO4,_HUB1_histone_mono-ubiquitination_1_chr2:18542602-18548247_REVERSE_LENGTH=878_0.0	Bradi4g25177_No_Description_present_0.0	GRMZM2G162184_No Description present_0.0	Q8CJB9_Ubiquitinprotein_ligase_EC_6_3_2_19_Rattus_norvegicus_SwissProt_9e-37	No_Hits	No_Hits	No_Hits	No_Hits	No_Hits
cu_mg_kg	4	snp_04_27830777	27830777	T	G	-0.353139	0.075719	4.6739e-06	5.33032	1	0.167412	0.167412	intronic	LOC_Os04g46940	T	G	NA	NA	27829775	27835535	+	No_Hits	'34.12'_'transport.metal'	0.0_sp|Q9SH30|HMA5_ARATH Probable copper-transporting ATPase HMA5	0.0_gi|125591243|gb|EAZ31593.1| hypothetical protein OsJ_15734 [Oryza	Sb06g024900_similar to Cation-transporting ATPase_0.0	AT1G63440.1_Symbols:_HMA5_heavy_metal_atpase_5_chr1:23527655-23531109_FORWARD_LENGTH=995_0.0	Bradi5g17990_Heavy_Metal_P-Type_ATPase_subfamily_P1_Cluster_3_from_PMID:_12805592._Similar_to_AtHMA_5_Cu_transporter;AliasBdHMA5_0.0	GRMZM2G143512_No Description present_0.0	B9RC99_Cu2+exporting_ATPase_EC_3_6_3_4_Ricinus_communis_TrEMBL_0.0	No_Hits	No_Hits	gnl_TC-DB_Q9S7J8_3_A_3_5_32_Copper-transporting_ATPase_RAN1_OS=Arabidopsis_thaliana_GN=RAN1_PE=1_SV=1_0.0	No_Hits	No_Hits
cu_mg_kg	4	snp_04_27823706	27823706	T	G	-0.354028	0.076	4.79302e-06	5.31939	1	0.167412	0.167412	upstream;downstream	LOC_Os04g46920;LOC_Os04g46930	T	G	NA	NA	NA	NA	NA	NA	NA	NA	NA	NA	NA	NA	NA	NA	NA	NA	NA	NA	NA
cu_mg_kg	4	snp_04_27606121	27606121	A	G	-0.356404	0.0768503	5.2611e-06	5.27892	1	0.167412	0.167412	intronic	LOC_Os04g46560	A	G	NA	NA	27605166	27608347	+	No_Hits	'8.2.9'_'TCA / org transformation.other organic acid transformatons.cyt MDH'	0.0_sp|Q7XDC8|MDHC_ORYSJ Malate dehydrogenase, cytoplasmic OS=Oryza	0.0_gi|115459790|ref|NP_001053495.1| Os04g0551200 [Oryza sativa Japonica	Sb06g024610_similar to Malate dehydrogenase_0.0	AT5G43330.1_Symbols:_Lactate/malate_dehydrogenase_family_protein_chr5:17390552-17392449_FORWARD_LENGTH=332_0.0	Bradi5g17700_malic_enzyme_activity,_L-malate_dehydrogenase_activity_(Blast2GO)_0.0	GRMZM2G101290_No Description present_0.0	Q7FAT9_malate_dehydrogenase_EC_1_1_1_37_Oryza_sativa_subsp__japonica_TrEMBL_0.0	No_Hits	No_Hits	No_Hits	No_Hits	No_Hits
cu_mg_kg	4	snp_04_27549293	27549293	T	A	-0.356696	0.0769525	5.31753e-06	5.27429	1	0.167412	0.167412	intergenic	LOC_Os04g46444(dist=3993),LOC_Os04g46450(dist=2065)	T	A	NA	NA	NA	NA	NA	NA	NA	NA	NA	NA	NA	NA	NA	NA	NA	NA	NA	NA	NA
cu_mg_kg	4	snp_04_27597910	27597910	G	A	-0.352247	0.0760744	5.43859e-06	5.26451	1	0.167412	0.167412	upstream	LOC_Os04g46540	G	A	NA	NA	27596937	27597608	-	No_Hits	'35.2'_'not assigned.unknown'	No_Hits	6e-83_gi|38605858|emb|CAD41592.3| OSJNBb0034G17.16 [Oryza sativa Japonica	No_Hits	No_Hits	No_Hits	No_Hits	No_Hits	No_Hits	No_Hits	No_Hits	No_Hits	No_Hits
cu_mg_kg	4	snp_04_27822724	27822724	A	C	-0.348312	0.0752671	5.5029e-06	5.25941	1	0.167412	0.167412	UTR3	LOC_Os04g46920(LOC_Os04g46920.2:c.*9T>G)	A	C	NA	NA	NA	NA	NA	NA	NA	NA	NA	NA	NA	NA	NA	NA	NA	NA	NA	NA	NA
cu_mg_kg	4	snp_04_27579194	27579194	A	T	-0.353796	0.0766095	5.74331e-06	5.24084	1	0.167412	0.167412	intergenic	LOC_Os04g46490(dist=2198),LOC_Os04g46500(dist=3136)	A	T	NA	NA	NA	NA	NA	NA	NA	NA	NA	NA	NA	NA	NA	NA	NA	NA	NA	NA	NA
cu_mg_kg	4	snp_04_27619304	27619304	T	C	-0.352314	0.0763187	5.79061e-06	5.23728	1	0.167412	0.167412	intergenic	LOC_Os04g46580(dist=1302),LOC_Os04g46600(dist=8059)	T	C	NA	NA	NA	NA	NA	NA	NA	NA	NA	NA	NA	NA	NA	NA	NA	NA	NA	NA	NA
cu_mg_kg	4	snp_04_27842724	27842724	T	C	-0.34122	0.0739155	5.79066e-06	5.23727	1	0.167412	0.167412	downstream	LOC_Os04g46970	T	C	NA	NA	27843255	27848331	-	No_Hits	'26.2'_'misc.UDP glucosyl and glucoronyl transferases'	8e-142_sp|Q6JAH0|CZOG_SORBI Putative cis-zeatin O-glucosyltransferase	0.0_gi|115459850|ref|NP_001053525.1| Os04g0556400 [Oryza sativa Japonica	Sb06g024960_similar to Putative cis-zeatin O-glucosyltransferase_5e-161	AT2G15490.3_Symbols:_UGT73B4_UDP-glycosyltransferase_73B4_chr2:6761750-6763398_FORWARD_LENGTH=481_4e-31	Bradi5g18030_glucuronosyltransferase_activity_(Blast2GO)_0.0	GRMZM2G086925_hypothetical protein LOC100216698 _4e-157	Q6JAH0_ciszeatin_ObetaDglucosyltransferase_EC_2_4_1_215_Sorghum_bicolor_SwissProt_7e-141	No_Hits	No_Hits	No_Hits	No_Hits	No_Hits
cu_mg_kg	4	snp_04_27562603	27562603	G	A	-0.355261	0.0770407	5.92246e-06	5.2275	1	0.167412	0.167412	upstream	LOC_Os04g46460	G	A	NA	NA	27563230	27566584	+	No_Hits	'23.4.99'_'nucleotide metabolism.phosphotransfer and pyrophosphatases.misc'	4e-142_sp|Q9SCL7|NAGK_ARATH Acetylglutamate kinase, chloroplastic OS=Arabidopsis	0.0_gi|115459780|ref|NP_001053490.1| Os04g0550500 [Oryza sativa Japonica	Sb06g024550_similar to OSIGBa0122F23.1 protein_0.0	AT3G57560.1_Symbols:_NAGK_N-acetyl-l-glutamate_kinase_chr3:21311164-21312207_REVERSE_LENGTH=347_3e-143	Bradi5g17650_glutamate_N-acetyltransferase_activity_(Blast2GO)_0.0	GRMZM2G132777_acetylglutamate kinase _0.0	B9RYI2_acetylglutamate_kinase_EC_2_7_2_8_Ricinus_communis_TrEMBL_2e-146	No_Hits	No_Hits	No_Hits	No_Hits	No_Hits
cu_mg_kg	4	snp_04_27625406	27625406	T	C	-0.359198	0.077919	5.96119e-06	5.22467	1	0.167412	0.167412	intergenic	LOC_Os04g46580(dist=7404),LOC_Os04g46600(dist=1957)	T	C	NA	NA	NA	NA	NA	NA	NA	NA	NA	NA	NA	NA	NA	NA	NA	NA	NA	NA	NA
cu_mg_kg	4	snp_04_27826490	27826490	T	G	-0.345441	0.0751879	6.39127e-06	5.19441	1	0.167412	0.167412	UTR5	LOC_Os04g46930(LOC_Os04g46930.2:c.-334A>C,LOC_Os04g46930.1:c.-334A>C)	T	G	NA	NA	NA	NA	NA	NA	NA	NA	NA	NA	NA	NA	NA	NA	NA	NA	NA	NA	NA
cu_mg_kg	4	snp_04_27576840	27576840	A	G	-0.351567	0.0766991	6.70339e-06	5.17371	1	0.167412	0.167412	exonic	LOC_Os04g46490	A	G	synonymous SNV	LOC_Os04g46490:LOC_Os04g46490.1:exon1:c.C80C:p.T27T,	27575661	27576996	-	No_Hits	'34.19.2'_'transport.Major Intrinsic Proteins.TIP'	0.0_sp|Q7XU31|TIP51_ORYSJ Probable aquaporin TIP5-1 OS=Oryza sativa	0.0_gi|115459786|ref|NP_001053493.1| Os04g0550800 [Oryza sativa Japonica	Sb06g024580_similar to Aquaporin TIP5-1_2e-99	AT3G47440.1_Symbols:_TIP5;1_tonoplast_intrinsic_protein_5;1_chr3:17482054-17482987_FORWARD_LENGTH=256_2e-71	Bradi5g17680_nitrate_transmembrane_transporter_activity,_cation_channel_activity_(Blast2GO)_2e-142	GRMZM2G121275_No Description present_1e-62	H8FEZ1_glycerol_kinase_EC_2_7_1_30_Xanthomonas_citri_pv__mangiferaeindicae_LMG_941_TrEMBL_2e-11	No_Hits	No_Hits	gnl_TC-DB_Q9STX9_1_A_8_10_7_Probable_aquaporin_TIP5-1_OS=Arabidopsis_thaliana_GN=TIP5-1_PE=2_SV=1_8e-72	No_Hits	No_Hits
cu_mg_kg	4	snp_04_27576881	27576881	T	C	-0.351567	0.0766991	6.70339e-06	5.17371	1	0.167412	0.167412	exonic	LOC_Os04g46490	T	C	synonymous SNV	LOC_Os04g46490:LOC_Os04g46490.1:exon1:c.G39G:p.S13S,	27575661	27576996	-	No_Hits	'34.19.2'_'transport.Major Intrinsic Proteins.TIP'	0.0_sp|Q7XU31|TIP51_ORYSJ Probable aquaporin TIP5-1 OS=Oryza sativa	0.0_gi|115459786|ref|NP_001053493.1| Os04g0550800 [Oryza sativa Japonica	Sb06g024580_similar to Aquaporin TIP5-1_2e-99	AT3G47440.1_Symbols:_TIP5;1_tonoplast_intrinsic_protein_5;1_chr3:17482054-17482987_FORWARD_LENGTH=256_2e-71	Bradi5g17680_nitrate_transmembrane_transporter_activity,_cation_channel_activity_(Blast2GO)_2e-142	GRMZM2G121275_No Description present_1e-62	H8FEZ1_glycerol_kinase_EC_2_7_1_30_Xanthomonas_citri_pv__mangiferaeindicae_LMG_941_TrEMBL_2e-11	No_Hits	No_Hits	gnl_TC-DB_Q9STX9_1_A_8_10_7_Probable_aquaporin_TIP5-1_OS=Arabidopsis_thaliana_GN=TIP5-1_PE=2_SV=1_8e-72	No_Hits	No_Hits
cu_mg_kg	4	snp_04_27606571	27606571	G	A	-0.351023	0.0766746	6.87407e-06	5.16279	1	0.167412	0.167412	intronic	LOC_Os04g46560	G	A	NA	NA	27605166	27608347	+	No_Hits	'8.2.9'_'TCA / org transformation.other organic acid transformatons.cyt MDH'	0.0_sp|Q7XDC8|MDHC_ORYSJ Malate dehydrogenase, cytoplasmic OS=Oryza	0.0_gi|115459790|ref|NP_001053495.1| Os04g0551200 [Oryza sativa Japonica	Sb06g024610_similar to Malate dehydrogenase_0.0	AT5G43330.1_Symbols:_Lactate/malate_dehydrogenase_family_protein_chr5:17390552-17392449_FORWARD_LENGTH=332_0.0	Bradi5g17700_malic_enzyme_activity,_L-malate_dehydrogenase_activity_(Blast2GO)_0.0	GRMZM2G101290_No Description present_0.0	Q7FAT9_malate_dehydrogenase_EC_1_1_1_37_Oryza_sativa_subsp__japonica_TrEMBL_0.0	No_Hits	No_Hits	No_Hits	No_Hits	No_Hits
cu_mg_kg	4	snp_04_27663636	27663636	A	C	-0.380511	0.0831877	6.99685e-06	5.1551	1	0.167412	0.167412	downstream	LOC_Os04g46660	A	C	NA	NA	27661549	27662832	+	No_Hits	'31.3'_'cell.cycle'	8e-155_sp|Q7FAT5|CCP21_ORYSJ Cyclin-P2-1 OS=Oryza sativa subsp. japonica	5e-153_gi|115459806|ref|NP_001053503.1| Os04g0552300 [Oryza sativa Japonica	Sb06g024670_similar to Cyclin-P2-1_3e-94	AT2G45080.1_Symbols:_cycp3;1_cyclin_p3;1_chr2:18591688-18592443_FORWARD_LENGTH=222_2e-65	Bradi5g17790_No_Description_present_2e-92	GRMZM2G132774_No Description present_3e-103	B6KR53_squalenehopene_cyclase_EC_5_4_99_17_Toxoplasma_gondii_TrEMBL_1e-16	No_Hits	No_Hits	No_Hits	No_Hits	No_Hits
cu_mg_kg	4	snp_04_27550148	27550148	C	G	-0.350255	0.0767076	7.25167e-06	5.13956	1	0.167412	0.167412	intergenic	LOC_Os04g46444(dist=4848),LOC_Os04g46450(dist=1210)	C	G	NA	NA	NA	NA	NA	NA	NA	NA	NA	NA	NA	NA	NA	NA	NA	NA	NA	NA	NA
cu_mg_kg	4	snp_04_27816431	27816431	T	C	-0.341985	0.0749385	7.33512e-06	5.13459	1	0.167412	0.167412	upstream	LOC_Os04g46894	T	C	NA	NA	27799654	27815440	-	No_Hits	'35.1'_'not assigned.no ontology'	6e-93_sp|E7FAW3|NBEL2_DANRE Neurobeachin-like protein 2 OS=Danio rerio	0.0_gi|38345586|emb|CAE01863.2| OSJNBb0012E24.4 [Oryza sativa Japonica	Sb06g024860_similar to OSJNBb0012E24.4 protein_0.0	AT2G45540.1_Symbols:_WD-40_repeat_family_protein_/_beige-related_chr2:18757881-18772229_REVERSE_LENGTH=2946_0.0	Bradi5g17947_No_Description_present_0.0	GRMZM2G044143_No Description present_0.0	B7PN27_myosinheavychain_kinase_EC_2_7_11_7_Ixodes_scapularis_TrEMBL_4e-72	No_Hits	No_Hits	No_Hits	No_Hits	No_Hits
cu_mg_kg	4	snp_04_27614905	27614905	A	C	-0.347048	0.076233	7.70565e-06	5.11319	1	0.167412	0.167412	UTR5	LOC_Os04g46580(LOC_Os04g46580.1:c.-42A>C)	A	C	NA	NA	NA	NA	NA	NA	NA	NA	NA	NA	NA	NA	NA	NA	NA	NA	NA	NA	NA
cu_mg_kg	4	snp_04_27563999	27563999	A	C	-0.34838	0.0766435	7.94943e-06	5.09966	1	0.167412	0.167412	exonic	LOC_Os04g46460	A	C	synonymous SNV	LOC_Os04g46460:LOC_Os04g46460.1:exon1:c.C621C:p.R207R,LOC_Os04g46460:LOC_Os04g46460.2:exon1:c.C621C:p.R207R,	27563230	27566584	+	No_Hits	'23.4.99'_'nucleotide metabolism.phosphotransfer and pyrophosphatases.misc'	4e-142_sp|Q9SCL7|NAGK_ARATH Acetylglutamate kinase, chloroplastic OS=Arabidopsis	0.0_gi|115459780|ref|NP_001053490.1| Os04g0550500 [Oryza sativa Japonica	Sb06g024550_similar to OSIGBa0122F23.1 protein_0.0	AT3G57560.1_Symbols:_NAGK_N-acetyl-l-glutamate_kinase_chr3:21311164-21312207_REVERSE_LENGTH=347_3e-143	Bradi5g17650_glutamate_N-acetyltransferase_activity_(Blast2GO)_0.0	GRMZM2G132777_acetylglutamate kinase _0.0	B9RYI2_acetylglutamate_kinase_EC_2_7_2_8_Ricinus_communis_TrEMBL_2e-146	No_Hits	No_Hits	No_Hits	No_Hits	No_Hits
cu_mg_kg	4	snp_04_27710475	27710475	T	C	-0.345509	0.076212	8.38198e-06	5.07665	1	0.167412	0.167412	intergenic	LOC_Os04g46740(dist=1625),LOC_Os04g46750(dist=9584)	T	C	NA	NA	NA	NA	NA	NA	NA	NA	NA	NA	NA	NA	NA	NA	NA	NA	NA	NA	NA
cu_mg_kg	4	snp_04_27836679	27836679	T	C	-0.340533	0.0751374	8.4336e-06	5.07399	1	0.167412	0.167412	UTR3	LOC_Os04g46950(LOC_Os04g46950.1:c.*522A>G)	T	C	NA	NA	NA	NA	NA	NA	NA	NA	NA	NA	NA	NA	NA	NA	NA	NA	NA	NA	NA
cu_mg_kg	4	snp_04_27825578	27825578	T	A	-0.344298	0.0759883	8.47853e-06	5.07168	1	0.167412	0.167412	exonic	LOC_Os04g46930	T	A	synonymous SNV	LOC_Os04g46930:LOC_Os04g46930.2:exon4:c.T372T:p.V124V,LOC_Os04g46930:LOC_Os04g46930.1:exon4:c.T372T:p.V124V,	27823815	27826597	-	No_Hits	'13.1.4.5'_'amino acid metabolism.synthesis.branched chain group.isoleucine specific'	0.0_sp|Q7XSN8|SRR_ORYSJ Serine racemase OS=Oryza sativa subsp. japonica	0.0_gi|115459842|ref|NP_001053521.1| Os04g0555900 [Oryza sativa Japonica	Sb06g024890_similar to OSJNBb0012E24.7 protein_0.0	AT4G11640.1_Symbols:_ATSR,_SR_serine_racemase_chr4:7021770-7023252_FORWARD_LENGTH=331_3e-159	Bradi5g17980_ATP_binding_(Blast2GO)_8e-162	GRMZM2G171556_hypothetical protein LOC100216615 _0.0	A2XWA9_serine_racemase_EC_5_1_1_18_Oryza_sativa_subsp__indica_SwissProt_0.0	No_Hits	No_Hits	No_Hits	No_Hits	No_Hits
cu_mg_kg	4	snp_04_27604124	27604124	A	G	-0.350999	0.0775438	8.64841e-06	5.06306	1	0.167412	0.167412	intergenic	LOC_Os04g46550(dist=3988),LOC_Os04g46560(dist=1042)	A	G	NA	NA	NA	NA	NA	NA	NA	NA	NA	NA	NA	NA	NA	NA	NA	NA	NA	NA	NA
cu_mg_kg	4	snp_04_27828207	27828207	T	C	-0.340088	0.0751356	8.65372e-06	5.0628	1	0.167412	0.167412	intergenic	LOC_Os04g46930(dist=1610),LOC_Os04g46940(dist=1568)	T	C	NA	NA	NA	NA	NA	NA	NA	NA	NA	NA	NA	NA	NA	NA	NA	NA	NA	NA	NA
cu_mg_kg	4	snp_04_27550649	27550649	C	G	-0.347937	0.0768911	8.70207e-06	5.06038	1	0.167412	0.167412	downstream	LOC_Os04g46450	C	G	NA	NA	27551358	27560074	-	No_Hits	'29.5.11.4.2'_'protein.degradation.ubiquitin.E3.RING'	0.0_sp|Q7XU27|BRE1A_ORYSJ E3 ubiquitin-protein ligase BRE1-like 1	0.0_gi|152013369|sp|Q7XU27.3|BRE1A_ORYSJ RecName: Full=E3 ubiquitin-protein	Sb10g028660_similar to E3 ubiquitin-protein ligase BRE1-like 1_2e-112	AT2G44950.1_Symbols:_RDO4,_HUB1_histone_mono-ubiquitination_1_chr2:18542602-18548247_REVERSE_LENGTH=878_0.0	Bradi4g25177_No_Description_present_0.0	GRMZM2G162184_No Description present_0.0	Q8CJB9_Ubiquitinprotein_ligase_EC_6_3_2_19_Rattus_norvegicus_SwissProt_9e-37	No_Hits	No_Hits	No_Hits	No_Hits	No_Hits
cu_mg_kg	4	snp_04_27817505	27817505	T	G	-0.339543	0.0751996	9.08899e-06	5.04148	1	0.167412	0.167412	intergenic	LOC_Os04g46894(dist=2065),LOC_Os04g46910(dist=1646)	T	G	NA	NA	NA	NA	NA	NA	NA	NA	NA	NA	NA	NA	NA	NA	NA	NA	NA	NA	NA
cu_mg_kg	4	snp_04_27575323	27575323	A	C	-0.348443	0.0772072	9.17531e-06	5.03738	1	0.167412	0.167412	downstream	LOC_Os04g46490	A	C	NA	NA	27575661	27576996	-	No_Hits	'34.19.2'_'transport.Major Intrinsic Proteins.TIP'	0.0_sp|Q7XU31|TIP51_ORYSJ Probable aquaporin TIP5-1 OS=Oryza sativa	0.0_gi|115459786|ref|NP_001053493.1| Os04g0550800 [Oryza sativa Japonica	Sb06g024580_similar to Aquaporin TIP5-1_2e-99	AT3G47440.1_Symbols:_TIP5;1_tonoplast_intrinsic_protein_5;1_chr3:17482054-17482987_FORWARD_LENGTH=256_2e-71	Bradi5g17680_nitrate_transmembrane_transporter_activity,_cation_channel_activity_(Blast2GO)_2e-142	GRMZM2G121275_No Description present_1e-62	H8FEZ1_glycerol_kinase_EC_2_7_1_30_Xanthomonas_citri_pv__mangiferaeindicae_LMG_941_TrEMBL_2e-11	No_Hits	No_Hits	gnl_TC-DB_Q9STX9_1_A_8_10_7_Probable_aquaporin_TIP5-1_OS=Arabidopsis_thaliana_GN=TIP5-1_PE=2_SV=1_8e-72	No_Hits	No_Hits
cu_mg_kg	4	snp_04_27566633	27566633	C	T	-0.344088	0.0763736	9.49495e-06	5.02251	1	0.167412	0.167412	downstream	LOC_Os04g46460	C	T	NA	NA	27563230	27566584	+	No_Hits	'23.4.99'_'nucleotide metabolism.phosphotransfer and pyrophosphatases.misc'	4e-142_sp|Q9SCL7|NAGK_ARATH Acetylglutamate kinase, chloroplastic OS=Arabidopsis	0.0_gi|115459780|ref|NP_001053490.1| Os04g0550500 [Oryza sativa Japonica	Sb06g024550_similar to OSIGBa0122F23.1 protein_0.0	AT3G57560.1_Symbols:_NAGK_N-acetyl-l-glutamate_kinase_chr3:21311164-21312207_REVERSE_LENGTH=347_3e-143	Bradi5g17650_glutamate_N-acetyltransferase_activity_(Blast2GO)_0.0	GRMZM2G132777_acetylglutamate kinase _0.0	B9RYI2_acetylglutamate_kinase_EC_2_7_2_8_Ricinus_communis_TrEMBL_2e-146	No_Hits	No_Hits	No_Hits	No_Hits	No_Hits
cu_mg_kg	4	snp_04_27823616	27823616	T	C	-0.34243	0.0760352	9.56902e-06	5.01913	1	0.167412	0.167412	upstream;downstream	LOC_Os04g46920;LOC_Os04g46930	T	C	NA	NA	NA	NA	NA	NA	NA	NA	NA	NA	NA	NA	NA	NA	NA	NA	NA	NA	NA
cu_mg_kg	4	snp_04_27647736	27647736	C	T	-0.341758	0.0758938	9.58822e-06	5.01826	1	0.167412	0.167412	downstream	LOC_Os04g46630	C	T	NA	NA	27645595	27647517	+	No_Hits	'10.7'_'cell wall.modification'	0.0_sp|Q7XT40|EXB15_ORYSJ Expansin-B15 OS=Oryza sativa subsp. japonica	0.0_gi|297603135|ref|NP_001053501.2| Os04g0552000 [Oryza sativa Japonica	Sb06g024650_similar to Expansin-B15 precursor_8e-150	AT1G65680.1_Symbols:_ATEXPB2,_EXPB2,_ATHEXP_BETA_1.4_expansin_B2_chr1:24427266-24428399_FORWARD_LENGTH=273_1e-97	Bradi5g17760_No_Description_present_5e-145	GRMZM2G401983_No Description present_4e-148	No_Hits	No_Hits	No_Hits	No_Hits	No_Hits	No_Hits
cu_mg_kg	4	snp_04_27772990	27772990	T	C	-0.359674	0.0798779	9.60126e-06	5.01767	1	0.167412	0.167412	exonic	LOC_Os04g46870	T	C	synonymous SNV	LOC_Os04g46870:LOC_Os04g46870.1:exon3:c.G228G:p.R76R,	27772027	27773311	-	No_Hits	'35.2'_'not assigned.unknown'	No_Hits	No_Hits	No_Hits	No_Hits	No_Hits	No_Hits	No_Hits	No_Hits	No_Hits	No_Hits	No_Hits	No_Hits
cu_mg_kg	4	snp_04_27817352	27817352	C	T	-0.338162	0.0751682	9.77493e-06	5.00989	1	0.167412	0.167412	intergenic	LOC_Os04g46894(dist=1912),LOC_Os04g46910(dist=1799)	C	T	NA	NA	NA	NA	NA	NA	NA	NA	NA	NA	NA	NA	NA	NA	NA	NA	NA	NA	NA
cu_mg_kg	4	snp_04_27618702	27618702	C	G	-0.344341	0.0765784	9.86824e-06	5.00576	1	0.167412	0.167412	downstream	LOC_Os04g46580	C	G	NA	NA	27614776	27618002	+	No_Hits	'33.3'_'development.squamosa promoter binding like (SPL)'	0.0_sp|Q7XT42|SPL7_ORYSJ Squamosa promoter-binding-like protein 7	0.0_gi|115459794|ref|NP_001053497.1| Os04g0551500 [Oryza sativa Japonica	Sb06g024630_similar to Squamosa promoter-binding-like protein 7_5e-102	AT1G27370.4_Symbols:_SPL10_squamosa_promoter_binding_protein-like_10_chr1:9505454-9506997_REVERSE_LENGTH=396_7e-34	Bradi5g17720_No_Description_present_3e-57	GRMZM2G148467_hypothetical protein LOC100304183 (LOC100304183), mRNA_9e-85	No_Hits	No_Hits	SBP_transcription factor	No_Hits	No_Hits	No_Hits
cu_mg_kg	4	snp_04_27823629	27823629	T	A	-0.341316	0.0759471	9.97482e-06	5.00109	1	0.167412	0.167412	upstream;downstream	LOC_Os04g46920;LOC_Os04g46930	T	A	NA	NA	NA	NA	NA	NA	NA	NA	NA	NA	NA	NA	NA	NA	NA	NA	NA	NA	NA
fe_mg_kg	7	snp_07_29310868	29310868	C	T	-0.442908	0.0836813	2.3257e-07	6.63345	0.238101	0.0588019	0.0588019	intergenic	LOC_Os07g48970(dist=1485),LOC_Os07g48980(dist=12226)	C	T	NA	NA	NA	NA	NA	NA	NA	NA	NA	NA	NA	NA	NA	NA	NA	NA	NA	NA	NA
fe_mg_kg	7	snp_07_29296570	29296570	G	A	-0.418045	0.0793328	2.61251e-07	6.58294	0.267464	0.0588019	0.0588019	intronic	LOC_Os07g48960	A	G	NA	NA	29292308	29302842	-	No_Hits	'29.5.5'_'protein.degradation.serine protease'	0.0_sp|Q69UZ3|LONM_ORYSJ Lon protease homolog, mitochondrial OS=Oryza	0.0_gi|297725961|ref|NP_001175344.1| Os07g0689300 [Oryza sativa Japonica	Sb02g043690_similar to Lon protease homolog 2, mitochondrial precursor_0.0	AT5G26860.1_Symbols:_LON_ARA_ARA,_LON1_lon_protease_1_chr5:9451183-9456631_FORWARD_LENGTH=940_0.0	Bradi1g17070_serine-type_endopeptidase_activity,_ATP_binding_(Blast2GO)_0.0	GRMZM2G113056_Lon protease homolog, mitochondrial Precursor (EC 3.4.21.-)_0.0	L0AVH3_Endopeptidase_La_EC_3_4_21_53_Babesia_equi_TrEMBL_0.0	No_Hits	No_Hits	No_Hits	No_Hits	No_Hits
fe_mg_kg	7	snp_07_29351211	29351211	T	C	-0.447393	0.0869553	4.8311e-07	6.31595	0.494599	0.0588019	0.0588019	upstream;downstream	LOC_Os07g49010;LOC_Os07g49020	C	T	NA	NA	NA	NA	NA	NA	NA	NA	NA	NA	NA	NA	NA	NA	NA	NA	NA	NA	NA
fe_mg_kg	7	snp_07_29289369	29289369	A	G	-0.424091	0.0832035	6.10697e-07	6.21417	0.62522	0.0588019	0.0588019	intronic	LOC_Os07g48950	G	A	NA	NA	29289228	29291615	-	No_Hits	'16.4.2.1'_'secondary metabolism.N misc.betaine.betaine-aldehyde dehydrogenase'	3e-67_sp|Q0WSF1|AL221_ARATH Aldehyde dehydrogenase 22A1 OS=Arabidopsis	4e-148_gi|297725959|ref|NP_001175343.1| Os07g0689150 [Oryza sativa Japonica	Sb02g043660_similar to BADH-like protein_9e-77	AT3G66658.1_Symbols:_ALDH22A1_aldehyde_dehydrogenase_22A1_chr3:2095471-2099013_REVERSE_LENGTH=554_1e-68	Bradi1g17080_aldehyde_dehydrogenase_[NAD(P)+]_activity,_aldehyde_dehydrogenase_(NAD)_activity,_succinate-semialdehyde_dehydrogenase_activity,_succinate-semialdehyde_dehydrogenase_[NAD(P)+]_activity_(Blast2GO)_4e-80	GRMZM2G135341_LOC100125658 _1e-73	B9RZQ0_aldehyde_dehydrogenase_(NAD+)_EC_1_2_1_3_Ricinus_communis_TrEMBL_6e-69	No_Hits	No_Hits	No_Hits	No_Hits	No_Hits
fe_mg_kg	7	snp_07_29339089	29339089	C	T	-0.445177	0.0873905	6.19456e-07	6.20799	0.634188	0.0588019	0.0588019	exonic	LOC_Os07g49000	T	C	synonymous SNV	LOC_Os07g49000:LOC_Os07g49000.1:exon2:c.C115C:p.P39P,	29338447	29341163	+	No_Hits	'20.2.1'_'stress.abiotic.heat'	No_Hits	0.0_gi|115474219|ref|NP_001060708.1| Os07g0689800 [Oryza sativa Japonica	Sb01g037630_similar to TPR Domain containing protein, expressed_0.0	AT4G02100.1_Symbols:_Heat_shock_protein_DnaJ_with_tetratricopeptide_repeat_chr4:930228-932049_FORWARD_LENGTH=546_2e-163	Bradi1g64660_No_Description_present_0.0	GRMZM2G010000_No Description present_0.0	No_Hits	No_Hits	No_Hits	No_Hits	No_Hits	No_Hits
fe_mg_kg	7	snp_07_29310845	29310845	G	T	-0.417995	0.0827028	7.516e-07	6.12401	0.769474	0.0588019	0.0588019	intergenic	LOC_Os07g48970(dist=1462),LOC_Os07g48980(dist=12249)	T	G	NA	NA	NA	NA	NA	NA	NA	NA	NA	NA	NA	NA	NA	NA	NA	NA	NA	NA	NA
fe_mg_kg	7	snp_07_29289554	29289554	C	T	-0.416095	0.0826224	8.20027e-07	6.08617	0.839529	0.0588019	0.0588019	intronic	LOC_Os07g48950	T	C	NA	NA	29289228	29291615	-	No_Hits	'16.4.2.1'_'secondary metabolism.N misc.betaine.betaine-aldehyde dehydrogenase'	3e-67_sp|Q0WSF1|AL221_ARATH Aldehyde dehydrogenase 22A1 OS=Arabidopsis	4e-148_gi|297725959|ref|NP_001175343.1| Os07g0689150 [Oryza sativa Japonica	Sb02g043660_similar to BADH-like protein_9e-77	AT3G66658.1_Symbols:_ALDH22A1_aldehyde_dehydrogenase_22A1_chr3:2095471-2099013_REVERSE_LENGTH=554_1e-68	Bradi1g17080_aldehyde_dehydrogenase_[NAD(P)+]_activity,_aldehyde_dehydrogenase_(NAD)_activity,_succinate-semialdehyde_dehydrogenase_activity,_succinate-semialdehyde_dehydrogenase_[NAD(P)+]_activity_(Blast2GO)_4e-80	GRMZM2G135341_LOC100125658 _1e-73	B9RZQ0_aldehyde_dehydrogenase_(NAD+)_EC_1_2_1_3_Ricinus_communis_TrEMBL_6e-69	No_Hits	No_Hits	No_Hits	No_Hits	No_Hits
fe_mg_kg	7	snp_07_29339085	29339085	C	A	-0.440598	0.0875052	8.24005e-07	6.08407	0.843601	0.0588019	0.0588019	exonic	LOC_Os07g49000	A	C	synonymous SNV	LOC_Os07g49000:LOC_Os07g49000.1:exon2:c.C111C:p.A37A,	29338447	29341163	+	No_Hits	'20.2.1'_'stress.abiotic.heat'	No_Hits	0.0_gi|115474219|ref|NP_001060708.1| Os07g0689800 [Oryza sativa Japonica	Sb01g037630_similar to TPR Domain containing protein, expressed_0.0	AT4G02100.1_Symbols:_Heat_shock_protein_DnaJ_with_tetratricopeptide_repeat_chr4:930228-932049_FORWARD_LENGTH=546_2e-163	Bradi1g64660_No_Description_present_0.0	GRMZM2G010000_No Description present_0.0	No_Hits	No_Hits	No_Hits	No_Hits	No_Hits	No_Hits
fe_mg_kg	7	snp_07_29325912	29325912	G	A	-0.426679	0.0851726	9.31513e-07	6.03081	0.953666	0.0588019	0.0588019	intergenic	LOC_Os07g48980(dist=1189),LOC_Os07g49000(dist=12535)	A	G	NA	NA	NA	NA	NA	NA	NA	NA	NA	NA	NA	NA	NA	NA	NA	NA	NA	NA	NA
fe_mg_kg	7	snp_07_29298355	29298355	A	G	-0.414031	0.0828029	9.74343e-07	6.01129	0.997515	0.0588019	0.0588019	intronic	LOC_Os07g48960	G	A	NA	NA	29292308	29302842	-	No_Hits	'29.5.5'_'protein.degradation.serine protease'	0.0_sp|Q69UZ3|LONM_ORYSJ Lon protease homolog, mitochondrial OS=Oryza	0.0_gi|297725961|ref|NP_001175344.1| Os07g0689300 [Oryza sativa Japonica	Sb02g043690_similar to Lon protease homolog 2, mitochondrial precursor_0.0	AT5G26860.1_Symbols:_LON_ARA_ARA,_LON1_lon_protease_1_chr5:9451183-9456631_FORWARD_LENGTH=940_0.0	Bradi1g17070_serine-type_endopeptidase_activity,_ATP_binding_(Blast2GO)_0.0	GRMZM2G113056_Lon protease homolog, mitochondrial Precursor (EC 3.4.21.-)_0.0	L0AVH3_Endopeptidase_La_EC_3_4_21_53_Babesia_equi_TrEMBL_0.0	No_Hits	No_Hits	No_Hits	No_Hits	No_Hits
fe_mg_kg	7	snp_07_29349845	29349845	C	A	-0.416929	0.0837332	1.07697e-06	5.9678	1	0.0588019	0.0588019	intronic	LOC_Os07g49010	A	C	NA	NA	29342988	29350836	-	No_Hits	'35.1'_'not assigned.no ontology'	7e-95_sp|O04251|Y4211_ARATH BRCT domain-containing protein At4g02110	0.0_gi|297607836|ref|NP_001060709.2| Os07g0689900 [Oryza sativa Japonica	Sb02g043750_weakly similar to Os07g0689900 protein_0.0	AT4G02110.1_Symbols:_transcription_coactivators_chr4:935191-940191_FORWARD_LENGTH=1329_6e-96	Bradi1g16840_zinc_ion_binding_(Blast2GO)_0.0	GRMZM2G022945_No Description present_1e-139	No_Hits	No_Hits	No_Hits	No_Hits	No_Hits	No_Hits
fe_mg_kg	7	snp_07_29324994	29324994	C	T	-0.423988	0.085314	1.12694e-06	5.9481	1	0.0588019	0.0588019	downstream	LOC_Os07g48980	T	C	NA	NA	29323094	29324723	+	No_Hits	'15.2'_'metal handling.binding, chelation and storage'	0.0_sp|Q0D3F2|NAS3_ORYSJ Nicotianamine synthase 3 OS=Oryza sativa	0.0_gi|115474217|ref|NP_001060707.1| Os07g0689600 [Oryza sativa Japonica	Sb02g043670_similar to Nicotianamine synthase 3_3e-178	AT1G09240.1_Symbols:_NAS3,_ATNAS3_nicotianamine_synthase_3_chr1:2984950-2985912_FORWARD_LENGTH=320_5e-104	Bradi1g64487_No_Description_present_1e-142	GRMZM2G478568_Nicotianamine synthase 3 _7e-171	H9BE60_nicotianamine_synthase_EC_2_5_1_43_Oryza_sativa_subsp__japonica_TrEMBL_0.0	No_Hits	No_Hits	No_Hits	No_Hits	No_Hits
fe_mg_kg	7	snp_07_29292706	29292706	C	A	-0.411345	0.0828357	1.14832e-06	5.93994	1	0.0588019	0.0588019	UTR3	LOC_Os07g48960(LOC_Os07g48960.1:c.*9T>G)	A	C	NA	NA	NA	NA	NA	NA	NA	NA	NA	NA	NA	NA	NA	NA	NA	NA	NA	NA	NA
fe_mg_kg	7	snp_07_29311227	29311227	C	T	-0.410369	0.0827861	1.19754e-06	5.92171	1	0.0588019	0.0588019	intergenic	LOC_Os07g48970(dist=1844),LOC_Os07g48980(dist=11867)	T	C	NA	NA	NA	NA	NA	NA	NA	NA	NA	NA	NA	NA	NA	NA	NA	NA	NA	NA	NA
fe_mg_kg	7	snp_07_29292312	29292312	G	T	-0.408802	0.0825583	1.22804e-06	5.91079	1	0.0588019	0.0588019	UTR3	LOC_Os07g48960(LOC_Os07g48960.1:c.*403A>C)	T	G	NA	NA	NA	NA	NA	NA	NA	NA	NA	NA	NA	NA	NA	NA	NA	NA	NA	NA	NA
fe_mg_kg	7	snp_07_29291051	29291051	T	A	-0.411435	0.0833466	1.32024e-06	5.87935	1	0.0588019	0.0588019	intronic	LOC_Os07g48950	A	T	NA	NA	29289228	29291615	-	No_Hits	'16.4.2.1'_'secondary metabolism.N misc.betaine.betaine-aldehyde dehydrogenase'	3e-67_sp|Q0WSF1|AL221_ARATH Aldehyde dehydrogenase 22A1 OS=Arabidopsis	4e-148_gi|297725959|ref|NP_001175343.1| Os07g0689150 [Oryza sativa Japonica	Sb02g043660_similar to BADH-like protein_9e-77	AT3G66658.1_Symbols:_ALDH22A1_aldehyde_dehydrogenase_22A1_chr3:2095471-2099013_REVERSE_LENGTH=554_1e-68	Bradi1g17080_aldehyde_dehydrogenase_[NAD(P)+]_activity,_aldehyde_dehydrogenase_(NAD)_activity,_succinate-semialdehyde_dehydrogenase_activity,_succinate-semialdehyde_dehydrogenase_[NAD(P)+]_activity_(Blast2GO)_4e-80	GRMZM2G135341_LOC100125658 _1e-73	B9RZQ0_aldehyde_dehydrogenase_(NAD+)_EC_1_2_1_3_Ricinus_communis_TrEMBL_6e-69	No_Hits	No_Hits	No_Hits	No_Hits	No_Hits
fe_mg_kg	7	snp_07_29299610	29299610	T	C	-0.407546	0.0829348	1.46773e-06	5.83335	1	0.0588019	0.0588019	intronic	LOC_Os07g48960	C	T	NA	NA	29292308	29302842	-	No_Hits	'29.5.5'_'protein.degradation.serine protease'	0.0_sp|Q69UZ3|LONM_ORYSJ Lon protease homolog, mitochondrial OS=Oryza	0.0_gi|297725961|ref|NP_001175344.1| Os07g0689300 [Oryza sativa Japonica	Sb02g043690_similar to Lon protease homolog 2, mitochondrial precursor_0.0	AT5G26860.1_Symbols:_LON_ARA_ARA,_LON1_lon_protease_1_chr5:9451183-9456631_FORWARD_LENGTH=940_0.0	Bradi1g17070_serine-type_endopeptidase_activity,_ATP_binding_(Blast2GO)_0.0	GRMZM2G113056_Lon protease homolog, mitochondrial Precursor (EC 3.4.21.-)_0.0	L0AVH3_Endopeptidase_La_EC_3_4_21_53_Babesia_equi_TrEMBL_0.0	No_Hits	No_Hits	No_Hits	No_Hits	No_Hits
fe_mg_kg	7	snp_07_29324876	29324876	G	A	-0.419824	0.0859964	1.70787e-06	5.76754	1	0.0588019	0.0588019	downstream	LOC_Os07g48980	A	G	NA	NA	29323094	29324723	+	No_Hits	'15.2'_'metal handling.binding, chelation and storage'	0.0_sp|Q0D3F2|NAS3_ORYSJ Nicotianamine synthase 3 OS=Oryza sativa	0.0_gi|115474217|ref|NP_001060707.1| Os07g0689600 [Oryza sativa Japonica	Sb02g043670_similar to Nicotianamine synthase 3_3e-178	AT1G09240.1_Symbols:_NAS3,_ATNAS3_nicotianamine_synthase_3_chr1:2984950-2985912_FORWARD_LENGTH=320_5e-104	Bradi1g64487_No_Description_present_1e-142	GRMZM2G478568_Nicotianamine synthase 3 _7e-171	H9BE60_nicotianamine_synthase_EC_2_5_1_43_Oryza_sativa_subsp__japonica_TrEMBL_0.0	No_Hits	No_Hits	No_Hits	No_Hits	No_Hits
fe_mg_kg	7	snp_07_29306501	29306501	C	T	-0.402716	0.082715	1.81671e-06	5.74071	1	0.0588019	0.0588019	exonic	LOC_Os07g48970	T	C	synonymous SNV	LOC_Os07g48970:LOC_Os07g48970.2:exon8:c.C1066C:p.R356R,LOC_Os07g48970:LOC_Os07g48970.1:exon8:c.C1348C:p.R450R,	29303615	29309383	+	No_Hits	'35.2'_'not assigned.unknown'	0.0_sp|Q10MJ1|CGEP_ORYSJ Probable glutamyl endopeptidase, chloroplastic	0.0_gi|115474215|ref|NP_001060706.1| Os07g0689400 [Oryza sativa Japonica	Sb01g037483_similar to Prolyl oligopeptidase family protein, expressed_0.0	AT2G47390.1_Symbols:_Prolyl_oligopeptidase_family_protein_chr2:19442278-19446253_REVERSE_LENGTH=961_0.0	Bradi1g64507_No_Description_present_0.0	GRMZM2G140432_No Description present_0.0	F9YQ51_acylaminoacylpeptidase_EC_3_4_19_1_Capnocytophaga_canimorsus_(strain_5)_TrEMBL_1e-110	No_Hits	No_Hits	No_Hits	No_Hits	No_Hits
fe_mg_kg	7	snp_07_29305844	29305844	A	C	-0.404559	0.0831965	1.86882e-06	5.72843	1	0.0588019	0.0588019	intronic	LOC_Os07g48970	C	A	NA	NA	29303615	29309383	+	No_Hits	'35.2'_'not assigned.unknown'	0.0_sp|Q10MJ1|CGEP_ORYSJ Probable glutamyl endopeptidase, chloroplastic	0.0_gi|115474215|ref|NP_001060706.1| Os07g0689400 [Oryza sativa Japonica	Sb01g037483_similar to Prolyl oligopeptidase family protein, expressed_0.0	AT2G47390.1_Symbols:_Prolyl_oligopeptidase_family_protein_chr2:19442278-19446253_REVERSE_LENGTH=961_0.0	Bradi1g64507_No_Description_present_0.0	GRMZM2G140432_No Description present_0.0	F9YQ51_acylaminoacylpeptidase_EC_3_4_19_1_Capnocytophaga_canimorsus_(strain_5)_TrEMBL_1e-110	No_Hits	No_Hits	No_Hits	No_Hits	No_Hits
fe_mg_kg	7	snp_07_29325598	29325598	C	T	-0.420465	0.0865057	1.88767e-06	5.72407	1	0.0588019	0.0588019	downstream	LOC_Os07g48980	T	C	NA	NA	29323094	29324723	+	No_Hits	'15.2'_'metal handling.binding, chelation and storage'	0.0_sp|Q0D3F2|NAS3_ORYSJ Nicotianamine synthase 3 OS=Oryza sativa	0.0_gi|115474217|ref|NP_001060707.1| Os07g0689600 [Oryza sativa Japonica	Sb02g043670_similar to Nicotianamine synthase 3_3e-178	AT1G09240.1_Symbols:_NAS3,_ATNAS3_nicotianamine_synthase_3_chr1:2984950-2985912_FORWARD_LENGTH=320_5e-104	Bradi1g64487_No_Description_present_1e-142	GRMZM2G478568_Nicotianamine synthase 3 _7e-171	H9BE60_nicotianamine_synthase_EC_2_5_1_43_Oryza_sativa_subsp__japonica_TrEMBL_0.0	No_Hits	No_Hits	No_Hits	No_Hits	No_Hits
fe_mg_kg	7	snp_07_29295748	29295748	C	T	-0.404262	0.0832798	1.94406e-06	5.71129	1	0.0588019	0.0588019	intronic	LOC_Os07g48960	T	C	NA	NA	29292308	29302842	-	No_Hits	'29.5.5'_'protein.degradation.serine protease'	0.0_sp|Q69UZ3|LONM_ORYSJ Lon protease homolog, mitochondrial OS=Oryza	0.0_gi|297725961|ref|NP_001175344.1| Os07g0689300 [Oryza sativa Japonica	Sb02g043690_similar to Lon protease homolog 2, mitochondrial precursor_0.0	AT5G26860.1_Symbols:_LON_ARA_ARA,_LON1_lon_protease_1_chr5:9451183-9456631_FORWARD_LENGTH=940_0.0	Bradi1g17070_serine-type_endopeptidase_activity,_ATP_binding_(Blast2GO)_0.0	GRMZM2G113056_Lon protease homolog, mitochondrial Precursor (EC 3.4.21.-)_0.0	L0AVH3_Endopeptidase_La_EC_3_4_21_53_Babesia_equi_TrEMBL_0.0	No_Hits	No_Hits	No_Hits	No_Hits	No_Hits
fe_mg_kg	7	snp_07_29296176	29296176	C	T	-0.404551	0.0834755	2.01739e-06	5.69521	1	0.0588019	0.0588019	intronic	LOC_Os07g48960	T	C	NA	NA	29292308	29302842	-	No_Hits	'29.5.5'_'protein.degradation.serine protease'	0.0_sp|Q69UZ3|LONM_ORYSJ Lon protease homolog, mitochondrial OS=Oryza	0.0_gi|297725961|ref|NP_001175344.1| Os07g0689300 [Oryza sativa Japonica	Sb02g043690_similar to Lon protease homolog 2, mitochondrial precursor_0.0	AT5G26860.1_Symbols:_LON_ARA_ARA,_LON1_lon_protease_1_chr5:9451183-9456631_FORWARD_LENGTH=940_0.0	Bradi1g17070_serine-type_endopeptidase_activity,_ATP_binding_(Blast2GO)_0.0	GRMZM2G113056_Lon protease homolog, mitochondrial Precursor (EC 3.4.21.-)_0.0	L0AVH3_Endopeptidase_La_EC_3_4_21_53_Babesia_equi_TrEMBL_0.0	No_Hits	No_Hits	No_Hits	No_Hits	No_Hits
fe_mg_kg	7	snp_07_29297061	29297061	T	C	-0.398873	0.0824919	2.12408e-06	5.67283	1	0.0588019	0.0588019	intronic	LOC_Os07g48960	C	T	NA	NA	29292308	29302842	-	No_Hits	'29.5.5'_'protein.degradation.serine protease'	0.0_sp|Q69UZ3|LONM_ORYSJ Lon protease homolog, mitochondrial OS=Oryza	0.0_gi|297725961|ref|NP_001175344.1| Os07g0689300 [Oryza sativa Japonica	Sb02g043690_similar to Lon protease homolog 2, mitochondrial precursor_0.0	AT5G26860.1_Symbols:_LON_ARA_ARA,_LON1_lon_protease_1_chr5:9451183-9456631_FORWARD_LENGTH=940_0.0	Bradi1g17070_serine-type_endopeptidase_activity,_ATP_binding_(Blast2GO)_0.0	GRMZM2G113056_Lon protease homolog, mitochondrial Precursor (EC 3.4.21.-)_0.0	L0AVH3_Endopeptidase_La_EC_3_4_21_53_Babesia_equi_TrEMBL_0.0	No_Hits	No_Hits	No_Hits	No_Hits	No_Hits
fe_mg_kg	7	snp_07_29304808	29304808	C	G	-0.402054	0.0832761	2.19794e-06	5.65798	1	0.0588019	0.0588019	intronic	LOC_Os07g48970	G	C	NA	NA	29303615	29309383	+	No_Hits	'35.2'_'not assigned.unknown'	0.0_sp|Q10MJ1|CGEP_ORYSJ Probable glutamyl endopeptidase, chloroplastic	0.0_gi|115474215|ref|NP_001060706.1| Os07g0689400 [Oryza sativa Japonica	Sb01g037483_similar to Prolyl oligopeptidase family protein, expressed_0.0	AT2G47390.1_Symbols:_Prolyl_oligopeptidase_family_protein_chr2:19442278-19446253_REVERSE_LENGTH=961_0.0	Bradi1g64507_No_Description_present_0.0	GRMZM2G140432_No Description present_0.0	F9YQ51_acylaminoacylpeptidase_EC_3_4_19_1_Capnocytophaga_canimorsus_(strain_5)_TrEMBL_1e-110	No_Hits	No_Hits	No_Hits	No_Hits	No_Hits
fe_mg_kg	7	snp_07_29327276	29327276	G	T	-0.413291	0.0858892	2.36839e-06	5.62555	1	0.0588019	0.0588019	intergenic	LOC_Os07g48980(dist=2553),LOC_Os07g49000(dist=11171)	T	G	NA	NA	NA	NA	NA	NA	NA	NA	NA	NA	NA	NA	NA	NA	NA	NA	NA	NA	NA
fe_mg_kg	7	snp_07_29306140	29306140	C	A	-0.394663	0.0820231	2.37177e-06	5.62493	1	0.0588019	0.0588019	exonic	LOC_Os07g48970	A	C	synonymous SNV	LOC_Os07g48970:LOC_Os07g48970.2:exon7:c.C955C:p.P319P,LOC_Os07g48970:LOC_Os07g48970.1:exon7:c.C1237C:p.P413P,	29303615	29309383	+	No_Hits	'35.2'_'not assigned.unknown'	0.0_sp|Q10MJ1|CGEP_ORYSJ Probable glutamyl endopeptidase, chloroplastic	0.0_gi|115474215|ref|NP_001060706.1| Os07g0689400 [Oryza sativa Japonica	Sb01g037483_similar to Prolyl oligopeptidase family protein, expressed_0.0	AT2G47390.1_Symbols:_Prolyl_oligopeptidase_family_protein_chr2:19442278-19446253_REVERSE_LENGTH=961_0.0	Bradi1g64507_No_Description_present_0.0	GRMZM2G140432_No Description present_0.0	F9YQ51_acylaminoacylpeptidase_EC_3_4_19_1_Capnocytophaga_canimorsus_(strain_5)_TrEMBL_1e-110	No_Hits	No_Hits	No_Hits	No_Hits	No_Hits
fe_mg_kg	7	snp_07_29291257	29291257	A	G	-0.397752	0.0827009	2.39489e-06	5.62071	1	0.0588019	0.0588019	intronic	LOC_Os07g48950	G	A	NA	NA	29289228	29291615	-	No_Hits	'16.4.2.1'_'secondary metabolism.N misc.betaine.betaine-aldehyde dehydrogenase'	3e-67_sp|Q0WSF1|AL221_ARATH Aldehyde dehydrogenase 22A1 OS=Arabidopsis	4e-148_gi|297725959|ref|NP_001175343.1| Os07g0689150 [Oryza sativa Japonica	Sb02g043660_similar to BADH-like protein_9e-77	AT3G66658.1_Symbols:_ALDH22A1_aldehyde_dehydrogenase_22A1_chr3:2095471-2099013_REVERSE_LENGTH=554_1e-68	Bradi1g17080_aldehyde_dehydrogenase_[NAD(P)+]_activity,_aldehyde_dehydrogenase_(NAD)_activity,_succinate-semialdehyde_dehydrogenase_activity,_succinate-semialdehyde_dehydrogenase_[NAD(P)+]_activity_(Blast2GO)_4e-80	GRMZM2G135341_LOC100125658 _1e-73	B9RZQ0_aldehyde_dehydrogenase_(NAD+)_EC_1_2_1_3_Ricinus_communis_TrEMBL_6e-69	No_Hits	No_Hits	No_Hits	No_Hits	No_Hits
fe_mg_kg	7	snp_07_29325811	29325811	C	T	-0.41186	0.0856536	2.40688e-06	5.61855	1	0.0588019	0.0588019	intergenic	LOC_Os07g48980(dist=1088),LOC_Os07g49000(dist=12636)	T	C	NA	NA	NA	NA	NA	NA	NA	NA	NA	NA	NA	NA	NA	NA	NA	NA	NA	NA	NA
fe_mg_kg	7	snp_07_29310991	29310991	G	A	-0.398094	0.0828983	2.47765e-06	5.60596	1	0.0588019	0.0588019	intergenic	LOC_Os07g48970(dist=1608),LOC_Os07g48980(dist=12103)	A	G	NA	NA	NA	NA	NA	NA	NA	NA	NA	NA	NA	NA	NA	NA	NA	NA	NA	NA	NA
fe_mg_kg	7	snp_07_29310956	29310956	C	T	-0.402552	0.0838537	2.49548e-06	5.60285	1	0.0588019	0.0588019	intergenic	LOC_Os07g48970(dist=1573),LOC_Os07g48980(dist=12138)	T	C	NA	NA	NA	NA	NA	NA	NA	NA	NA	NA	NA	NA	NA	NA	NA	NA	NA	NA	NA
fe_mg_kg	7	snp_07_29301846	29301846	C	T	-0.400393	0.083478	2.54522e-06	5.59427	1	0.0588019	0.0588019	intronic	LOC_Os07g48960	T	C	NA	NA	29292308	29302842	-	No_Hits	'29.5.5'_'protein.degradation.serine protease'	0.0_sp|Q69UZ3|LONM_ORYSJ Lon protease homolog, mitochondrial OS=Oryza	0.0_gi|297725961|ref|NP_001175344.1| Os07g0689300 [Oryza sativa Japonica	Sb02g043690_similar to Lon protease homolog 2, mitochondrial precursor_0.0	AT5G26860.1_Symbols:_LON_ARA_ARA,_LON1_lon_protease_1_chr5:9451183-9456631_FORWARD_LENGTH=940_0.0	Bradi1g17070_serine-type_endopeptidase_activity,_ATP_binding_(Blast2GO)_0.0	GRMZM2G113056_Lon protease homolog, mitochondrial Precursor (EC 3.4.21.-)_0.0	L0AVH3_Endopeptidase_La_EC_3_4_21_53_Babesia_equi_TrEMBL_0.0	No_Hits	No_Hits	No_Hits	No_Hits	No_Hits
fe_mg_kg	7	snp_07_29308008	29308008	G	A	-0.400393	0.083478	2.54522e-06	5.59427	1	0.0588019	0.0588019	exonic	LOC_Os07g48970	A	G	synonymous SNV	LOC_Os07g48970:LOC_Os07g48970.2:exon12:c.G1995G:p.A665A,	29303615	29309383	+	No_Hits	'35.2'_'not assigned.unknown'	0.0_sp|Q10MJ1|CGEP_ORYSJ Probable glutamyl endopeptidase, chloroplastic	0.0_gi|115474215|ref|NP_001060706.1| Os07g0689400 [Oryza sativa Japonica	Sb01g037483_similar to Prolyl oligopeptidase family protein, expressed_0.0	AT2G47390.1_Symbols:_Prolyl_oligopeptidase_family_protein_chr2:19442278-19446253_REVERSE_LENGTH=961_0.0	Bradi1g64507_No_Description_present_0.0	GRMZM2G140432_No Description present_0.0	F9YQ51_acylaminoacylpeptidase_EC_3_4_19_1_Capnocytophaga_canimorsus_(strain_5)_TrEMBL_1e-110	No_Hits	No_Hits	No_Hits	No_Hits	No_Hits
fe_mg_kg	7	snp_07_29311595	29311595	T	A	-0.389523	0.0817617	2.95473e-06	5.52948	1	0.0643789	0.0643789	intergenic	LOC_Os07g48970(dist=2212),LOC_Os07g48980(dist=11499)	A	T	NA	NA	NA	NA	NA	NA	NA	NA	NA	NA	NA	NA	NA	NA	NA	NA	NA	NA	NA
fe_mg_kg	7	snp_07_29339289	29339289	T	C	-0.402036	0.0847224	3.22159e-06	5.49193	1	0.0643789	0.0643789	exonic	LOC_Os07g49000	C	T	synonymous SNV	LOC_Os07g49000:LOC_Os07g49000.1:exon2:c.T315T:p.D105D,	29338447	29341163	+	No_Hits	'20.2.1'_'stress.abiotic.heat'	No_Hits	0.0_gi|115474219|ref|NP_001060708.1| Os07g0689800 [Oryza sativa Japonica	Sb01g037630_similar to TPR Domain containing protein, expressed_0.0	AT4G02100.1_Symbols:_Heat_shock_protein_DnaJ_with_tetratricopeptide_repeat_chr4:930228-932049_FORWARD_LENGTH=546_2e-163	Bradi1g64660_No_Description_present_0.0	GRMZM2G010000_No Description present_0.0	No_Hits	No_Hits	No_Hits	No_Hits	No_Hits	No_Hits
fe_mg_kg	7	snp_07_29301786	29301786	A	G	-0.395328	0.0833369	3.24541e-06	5.48873	1	0.0643789	0.0643789	intronic	LOC_Os07g48960	G	A	NA	NA	29292308	29302842	-	No_Hits	'29.5.5'_'protein.degradation.serine protease'	0.0_sp|Q69UZ3|LONM_ORYSJ Lon protease homolog, mitochondrial OS=Oryza	0.0_gi|297725961|ref|NP_001175344.1| Os07g0689300 [Oryza sativa Japonica	Sb02g043690_similar to Lon protease homolog 2, mitochondrial precursor_0.0	AT5G26860.1_Symbols:_LON_ARA_ARA,_LON1_lon_protease_1_chr5:9451183-9456631_FORWARD_LENGTH=940_0.0	Bradi1g17070_serine-type_endopeptidase_activity,_ATP_binding_(Blast2GO)_0.0	GRMZM2G113056_Lon protease homolog, mitochondrial Precursor (EC 3.4.21.-)_0.0	L0AVH3_Endopeptidase_La_EC_3_4_21_53_Babesia_equi_TrEMBL_0.0	No_Hits	No_Hits	No_Hits	No_Hits	No_Hits
fe_mg_kg	7	snp_07_29289540	29289540	T	C	-0.392404	0.0827889	3.30426e-06	5.48093	1	0.0643789	0.0643789	intronic	LOC_Os07g48950	C	T	NA	NA	29289228	29291615	-	No_Hits	'16.4.2.1'_'secondary metabolism.N misc.betaine.betaine-aldehyde dehydrogenase'	3e-67_sp|Q0WSF1|AL221_ARATH Aldehyde dehydrogenase 22A1 OS=Arabidopsis	4e-148_gi|297725959|ref|NP_001175343.1| Os07g0689150 [Oryza sativa Japonica	Sb02g043660_similar to BADH-like protein_9e-77	AT3G66658.1_Symbols:_ALDH22A1_aldehyde_dehydrogenase_22A1_chr3:2095471-2099013_REVERSE_LENGTH=554_1e-68	Bradi1g17080_aldehyde_dehydrogenase_[NAD(P)+]_activity,_aldehyde_dehydrogenase_(NAD)_activity,_succinate-semialdehyde_dehydrogenase_activity,_succinate-semialdehyde_dehydrogenase_[NAD(P)+]_activity_(Blast2GO)_4e-80	GRMZM2G135341_LOC100125658 _1e-73	B9RZQ0_aldehyde_dehydrogenase_(NAD+)_EC_1_2_1_3_Ricinus_communis_TrEMBL_6e-69	No_Hits	No_Hits	No_Hits	No_Hits	No_Hits
fe_mg_kg	7	snp_07_29291044	29291044	T	C	-0.393831	0.0831124	3.32376e-06	5.47837	1	0.0643789	0.0643789	intronic	LOC_Os07g48950	C	T	NA	NA	29289228	29291615	-	No_Hits	'16.4.2.1'_'secondary metabolism.N misc.betaine.betaine-aldehyde dehydrogenase'	3e-67_sp|Q0WSF1|AL221_ARATH Aldehyde dehydrogenase 22A1 OS=Arabidopsis	4e-148_gi|297725959|ref|NP_001175343.1| Os07g0689150 [Oryza sativa Japonica	Sb02g043660_similar to BADH-like protein_9e-77	AT3G66658.1_Symbols:_ALDH22A1_aldehyde_dehydrogenase_22A1_chr3:2095471-2099013_REVERSE_LENGTH=554_1e-68	Bradi1g17080_aldehyde_dehydrogenase_[NAD(P)+]_activity,_aldehyde_dehydrogenase_(NAD)_activity,_succinate-semialdehyde_dehydrogenase_activity,_succinate-semialdehyde_dehydrogenase_[NAD(P)+]_activity_(Blast2GO)_4e-80	GRMZM2G135341_LOC100125658 _1e-73	B9RZQ0_aldehyde_dehydrogenase_(NAD+)_EC_1_2_1_3_Ricinus_communis_TrEMBL_6e-69	No_Hits	No_Hits	No_Hits	No_Hits	No_Hits
fe_mg_kg	7	snp_07_29295567	29295567	T	A	-0.394005	0.0832099	3.37699e-06	5.47147	1	0.0643789	0.0643789	intronic	LOC_Os07g48960	A	T	NA	NA	29292308	29302842	-	No_Hits	'29.5.5'_'protein.degradation.serine protease'	0.0_sp|Q69UZ3|LONM_ORYSJ Lon protease homolog, mitochondrial OS=Oryza	0.0_gi|297725961|ref|NP_001175344.1| Os07g0689300 [Oryza sativa Japonica	Sb02g043690_similar to Lon protease homolog 2, mitochondrial precursor_0.0	AT5G26860.1_Symbols:_LON_ARA_ARA,_LON1_lon_protease_1_chr5:9451183-9456631_FORWARD_LENGTH=940_0.0	Bradi1g17070_serine-type_endopeptidase_activity,_ATP_binding_(Blast2GO)_0.0	GRMZM2G113056_Lon protease homolog, mitochondrial Precursor (EC 3.4.21.-)_0.0	L0AVH3_Endopeptidase_La_EC_3_4_21_53_Babesia_equi_TrEMBL_0.0	No_Hits	No_Hits	No_Hits	No_Hits	No_Hits
fe_mg_kg	7	snp_07_29297056	29297056	C	T	-0.393137	0.0830783	3.42303e-06	5.46559	1	0.0643789	0.0643789	intronic	LOC_Os07g48960	T	C	NA	NA	29292308	29302842	-	No_Hits	'29.5.5'_'protein.degradation.serine protease'	0.0_sp|Q69UZ3|LONM_ORYSJ Lon protease homolog, mitochondrial OS=Oryza	0.0_gi|297725961|ref|NP_001175344.1| Os07g0689300 [Oryza sativa Japonica	Sb02g043690_similar to Lon protease homolog 2, mitochondrial precursor_0.0	AT5G26860.1_Symbols:_LON_ARA_ARA,_LON1_lon_protease_1_chr5:9451183-9456631_FORWARD_LENGTH=940_0.0	Bradi1g17070_serine-type_endopeptidase_activity,_ATP_binding_(Blast2GO)_0.0	GRMZM2G113056_Lon protease homolog, mitochondrial Precursor (EC 3.4.21.-)_0.0	L0AVH3_Endopeptidase_La_EC_3_4_21_53_Babesia_equi_TrEMBL_0.0	No_Hits	No_Hits	No_Hits	No_Hits	No_Hits
fe_mg_kg	7	snp_07_29347995	29347995	T	C	-0.400693	0.0847732	3.51003e-06	5.45469	1	0.0643789	0.0643789	intronic	LOC_Os07g49010	C	T	NA	NA	29342988	29350836	-	No_Hits	'35.1'_'not assigned.no ontology'	7e-95_sp|O04251|Y4211_ARATH BRCT domain-containing protein At4g02110	0.0_gi|297607836|ref|NP_001060709.2| Os07g0689900 [Oryza sativa Japonica	Sb02g043750_weakly similar to Os07g0689900 protein_0.0	AT4G02110.1_Symbols:_transcription_coactivators_chr4:935191-940191_FORWARD_LENGTH=1329_6e-96	Bradi1g16840_zinc_ion_binding_(Blast2GO)_0.0	GRMZM2G022945_No Description present_1e-139	No_Hits	No_Hits	No_Hits	No_Hits	No_Hits	No_Hits
fe_mg_kg	7	snp_07_29347180	29347180	C	A	-0.405769	0.0858601	3.52147e-06	5.45328	1	0.0643789	0.0643789	exonic	LOC_Os07g49010	A	C	synonymous SNV	LOC_Os07g49010:LOC_Os07g49010.1:exon8:c.G960G:p.K320K,	29342988	29350836	-	No_Hits	'35.1'_'not assigned.no ontology'	7e-95_sp|O04251|Y4211_ARATH BRCT domain-containing protein At4g02110	0.0_gi|297607836|ref|NP_001060709.2| Os07g0689900 [Oryza sativa Japonica	Sb02g043750_weakly similar to Os07g0689900 protein_0.0	AT4G02110.1_Symbols:_transcription_coactivators_chr4:935191-940191_FORWARD_LENGTH=1329_6e-96	Bradi1g16840_zinc_ion_binding_(Blast2GO)_0.0	GRMZM2G022945_No Description present_1e-139	No_Hits	No_Hits	No_Hits	No_Hits	No_Hits	No_Hits
fe_mg_kg	7	snp_07_29299571	29299571	G	C	-0.387153	0.0822183	3.80793e-06	5.41931	1	0.065138	0.065138	intronic	LOC_Os07g48960	C	G	NA	NA	29292308	29302842	-	No_Hits	'29.5.5'_'protein.degradation.serine protease'	0.0_sp|Q69UZ3|LONM_ORYSJ Lon protease homolog, mitochondrial OS=Oryza	0.0_gi|297725961|ref|NP_001175344.1| Os07g0689300 [Oryza sativa Japonica	Sb02g043690_similar to Lon protease homolog 2, mitochondrial precursor_0.0	AT5G26860.1_Symbols:_LON_ARA_ARA,_LON1_lon_protease_1_chr5:9451183-9456631_FORWARD_LENGTH=940_0.0	Bradi1g17070_serine-type_endopeptidase_activity,_ATP_binding_(Blast2GO)_0.0	GRMZM2G113056_Lon protease homolog, mitochondrial Precursor (EC 3.4.21.-)_0.0	L0AVH3_Endopeptidase_La_EC_3_4_21_53_Babesia_equi_TrEMBL_0.0	No_Hits	No_Hits	No_Hits	No_Hits	No_Hits
fe_mg_kg	7	snp_07_29308096	29308096	T	C	-0.388935	0.0826098	3.82095e-06	5.41783	1	0.065138	0.065138	intronic	LOC_Os07g48970	C	T	NA	NA	29303615	29309383	+	No_Hits	'35.2'_'not assigned.unknown'	0.0_sp|Q10MJ1|CGEP_ORYSJ Probable glutamyl endopeptidase, chloroplastic	0.0_gi|115474215|ref|NP_001060706.1| Os07g0689400 [Oryza sativa Japonica	Sb01g037483_similar to Prolyl oligopeptidase family protein, expressed_0.0	AT2G47390.1_Symbols:_Prolyl_oligopeptidase_family_protein_chr2:19442278-19446253_REVERSE_LENGTH=961_0.0	Bradi1g64507_No_Description_present_0.0	GRMZM2G140432_No Description present_0.0	F9YQ51_acylaminoacylpeptidase_EC_3_4_19_1_Capnocytophaga_canimorsus_(strain_5)_TrEMBL_1e-110	No_Hits	No_Hits	No_Hits	No_Hits	No_Hits
fe_mg_kg	7	snp_07_29300551	29300551	G	A	-0.395997	0.084171	3.88112e-06	5.41104	1	0.065138	0.065138	intronic	LOC_Os07g48960	A	G	NA	NA	29292308	29302842	-	No_Hits	'29.5.5'_'protein.degradation.serine protease'	0.0_sp|Q69UZ3|LONM_ORYSJ Lon protease homolog, mitochondrial OS=Oryza	0.0_gi|297725961|ref|NP_001175344.1| Os07g0689300 [Oryza sativa Japonica	Sb02g043690_similar to Lon protease homolog 2, mitochondrial precursor_0.0	AT5G26860.1_Symbols:_LON_ARA_ARA,_LON1_lon_protease_1_chr5:9451183-9456631_FORWARD_LENGTH=940_0.0	Bradi1g17070_serine-type_endopeptidase_activity,_ATP_binding_(Blast2GO)_0.0	GRMZM2G113056_Lon protease homolog, mitochondrial Precursor (EC 3.4.21.-)_0.0	L0AVH3_Endopeptidase_La_EC_3_4_21_53_Babesia_equi_TrEMBL_0.0	No_Hits	No_Hits	No_Hits	No_Hits	No_Hits
fe_mg_kg	7	snp_07_29325887	29325887	G	A	-0.397737	0.0847995	4.14345e-06	5.38264	1	0.0684192	0.0684192	intergenic	LOC_Os07g48980(dist=1164),LOC_Os07g49000(dist=12560)	A	G	NA	NA	NA	NA	NA	NA	NA	NA	NA	NA	NA	NA	NA	NA	NA	NA	NA	NA	NA
fe_mg_kg	7	snp_07_29293568	29293568	T	C	-0.393902	0.0845293	4.75649e-06	5.32271	1	0.0749171	0.0749171	exonic	LOC_Os07g48960	C	T	synonymous SNV	LOC_Os07g48960:LOC_Os07g48960.1:exon19:c.A2493A:p.K831K,	29292308	29302842	-	No_Hits	'29.5.5'_'protein.degradation.serine protease'	0.0_sp|Q69UZ3|LONM_ORYSJ Lon protease homolog, mitochondrial OS=Oryza	0.0_gi|297725961|ref|NP_001175344.1| Os07g0689300 [Oryza sativa Japonica	Sb02g043690_similar to Lon protease homolog 2, mitochondrial precursor_0.0	AT5G26860.1_Symbols:_LON_ARA_ARA,_LON1_lon_protease_1_chr5:9451183-9456631_FORWARD_LENGTH=940_0.0	Bradi1g17070_serine-type_endopeptidase_activity,_ATP_binding_(Blast2GO)_0.0	GRMZM2G113056_Lon protease homolog, mitochondrial Precursor (EC 3.4.21.-)_0.0	L0AVH3_Endopeptidase_La_EC_3_4_21_53_Babesia_equi_TrEMBL_0.0	No_Hits	No_Hits	No_Hits	No_Hits	No_Hits
fe_mg_kg	7	snp_07_29344753	29344753	G	C	-0.394705	0.0848076	4.88358e-06	5.31126	1	0.0757534	0.0757534	exonic	LOC_Os07g49010	C	G	synonymous SNV	LOC_Os07g49010:LOC_Os07g49010.1:exon8:c.C3387C:p.F1129F,	29342988	29350836	-	No_Hits	'35.1'_'not assigned.no ontology'	7e-95_sp|O04251|Y4211_ARATH BRCT domain-containing protein At4g02110	0.0_gi|297607836|ref|NP_001060709.2| Os07g0689900 [Oryza sativa Japonica	Sb02g043750_weakly similar to Os07g0689900 protein_0.0	AT4G02110.1_Symbols:_transcription_coactivators_chr4:935191-940191_FORWARD_LENGTH=1329_6e-96	Bradi1g16840_zinc_ion_binding_(Blast2GO)_0.0	GRMZM2G022945_No Description present_1e-139	No_Hits	No_Hits	No_Hits	No_Hits	No_Hits	No_Hits
fe_mg_kg	7	snp_07_29325956	29325956	C	T	-0.397597	0.0857916	5.33759e-06	5.27265	1	0.0815602	0.0815602	intergenic	LOC_Os07g48980(dist=1233),LOC_Os07g49000(dist=12491)	T	C	NA	NA	NA	NA	NA	NA	NA	NA	NA	NA	NA	NA	NA	NA	NA	NA	NA	NA	NA
fe_mg_kg	7	snp_07_29312497	29312497	T	C	-0.389714	0.084207	5.49392e-06	5.26012	1	0.0827143	0.0827143	intergenic	LOC_Os07g48970(dist=3114),LOC_Os07g48980(dist=10597)	C	T	NA	NA	NA	NA	NA	NA	NA	NA	NA	NA	NA	NA	NA	NA	NA	NA	NA	NA	NA
fe_mg_kg	7	snp_07_29292377	29292377	A	G	-0.385216	0.0838013	6.32272e-06	5.1991	1	0.0907042	0.0907042	UTR3	LOC_Os07g48960(LOC_Os07g48960.1:c.*338C>T)	G	A	NA	NA	NA	NA	NA	NA	NA	NA	NA	NA	NA	NA	NA	NA	NA	NA	NA	NA	NA
fe_mg_kg	7	snp_07_29301150	29301150	A	G	-0.385216	0.0838013	6.32272e-06	5.1991	1	0.0907042	0.0907042	intronic	LOC_Os07g48960	G	A	NA	NA	29292308	29302842	-	No_Hits	'29.5.5'_'protein.degradation.serine protease'	0.0_sp|Q69UZ3|LONM_ORYSJ Lon protease homolog, mitochondrial OS=Oryza	0.0_gi|297725961|ref|NP_001175344.1| Os07g0689300 [Oryza sativa Japonica	Sb02g043690_similar to Lon protease homolog 2, mitochondrial precursor_0.0	AT5G26860.1_Symbols:_LON_ARA_ARA,_LON1_lon_protease_1_chr5:9451183-9456631_FORWARD_LENGTH=940_0.0	Bradi1g17070_serine-type_endopeptidase_activity,_ATP_binding_(Blast2GO)_0.0	GRMZM2G113056_Lon protease homolog, mitochondrial Precursor (EC 3.4.21.-)_0.0	L0AVH3_Endopeptidase_La_EC_3_4_21_53_Babesia_equi_TrEMBL_0.0	No_Hits	No_Hits	No_Hits	No_Hits	No_Hits
fe_mg_kg	7	snp_07_29310446	29310446	C	T	-0.379037	0.0826314	6.60306e-06	5.18025	1	0.0907042	0.0907042	intergenic	LOC_Os07g48970(dist=1063),LOC_Os07g48980(dist=12648)	T	C	NA	NA	NA	NA	NA	NA	NA	NA	NA	NA	NA	NA	NA	NA	NA	NA	NA	NA	NA
fe_mg_kg	7	snp_07_29296392	29296392	G	T	-0.385419	0.0840522	6.65081e-06	5.17713	1	0.0907042	0.0907042	intronic	LOC_Os07g48960	T	G	NA	NA	29292308	29302842	-	No_Hits	'29.5.5'_'protein.degradation.serine protease'	0.0_sp|Q69UZ3|LONM_ORYSJ Lon protease homolog, mitochondrial OS=Oryza	0.0_gi|297725961|ref|NP_001175344.1| Os07g0689300 [Oryza sativa Japonica	Sb02g043690_similar to Lon protease homolog 2, mitochondrial precursor_0.0	AT5G26860.1_Symbols:_LON_ARA_ARA,_LON1_lon_protease_1_chr5:9451183-9456631_FORWARD_LENGTH=940_0.0	Bradi1g17070_serine-type_endopeptidase_activity,_ATP_binding_(Blast2GO)_0.0	GRMZM2G113056_Lon protease homolog, mitochondrial Precursor (EC 3.4.21.-)_0.0	L0AVH3_Endopeptidase_La_EC_3_4_21_53_Babesia_equi_TrEMBL_0.0	No_Hits	No_Hits	No_Hits	No_Hits	No_Hits
fe_mg_kg	7	snp_07_29345808	29345808	C	T	-0.394229	0.0859987	6.69116e-06	5.1745	1	0.0907042	0.0907042	exonic	LOC_Os07g49010	T	C	synonymous SNV	LOC_Os07g49010:LOC_Os07g49010.1:exon8:c.G2332G:p.V778V,	29342988	29350836	-	No_Hits	'35.1'_'not assigned.no ontology'	7e-95_sp|O04251|Y4211_ARATH BRCT domain-containing protein At4g02110	0.0_gi|297607836|ref|NP_001060709.2| Os07g0689900 [Oryza sativa Japonica	Sb02g043750_weakly similar to Os07g0689900 protein_0.0	AT4G02110.1_Symbols:_transcription_coactivators_chr4:935191-940191_FORWARD_LENGTH=1329_6e-96	Bradi1g16840_zinc_ion_binding_(Blast2GO)_0.0	GRMZM2G022945_No Description present_1e-139	No_Hits	No_Hits	No_Hits	No_Hits	No_Hits	No_Hits
fe_mg_kg	7	snp_07_29294874	29294874	C	T	-0.386181	0.0842977	6.78038e-06	5.16875	1	0.0907042	0.0907042	intronic	LOC_Os07g48960	T	C	NA	NA	29292308	29302842	-	No_Hits	'29.5.5'_'protein.degradation.serine protease'	0.0_sp|Q69UZ3|LONM_ORYSJ Lon protease homolog, mitochondrial OS=Oryza	0.0_gi|297725961|ref|NP_001175344.1| Os07g0689300 [Oryza sativa Japonica	Sb02g043690_similar to Lon protease homolog 2, mitochondrial precursor_0.0	AT5G26860.1_Symbols:_LON_ARA_ARA,_LON1_lon_protease_1_chr5:9451183-9456631_FORWARD_LENGTH=940_0.0	Bradi1g17070_serine-type_endopeptidase_activity,_ATP_binding_(Blast2GO)_0.0	GRMZM2G113056_Lon protease homolog, mitochondrial Precursor (EC 3.4.21.-)_0.0	L0AVH3_Endopeptidase_La_EC_3_4_21_53_Babesia_equi_TrEMBL_0.0	No_Hits	No_Hits	No_Hits	No_Hits	No_Hits
fe_mg_kg	2	snp_02_12547922	12547922	C	T	-0.471178	0.102882	6.82199e-06	5.16609	1	0.0907042	0.0907042	exonic	LOC_Os02g21130	T	C	synonymous SNV	LOC_Os02g21130:LOC_Os02g21130.1:exon8:c.C1947C:p.F649F,	12545020	12548081	+	Coils_-_ASSANERADRLTRDLAEVREDLQKMRELVAGNERQRQGLEHRMSELEKNLSEIRGSL_Pfam_Putative gypsy type transposon_TEPEPVLGRMVAVEDYILCGFLPPPSEFFLLVLNFYGLSLLHLNPNSIAFLSIFSHLSEAYIRVEPFLDLFRFYYEFRWMEPKKVSGCVGFRFRDGLKSRYIPFQYLSSRSKWRARWFYLQIEDS_____________	'35.2'_'not assigned.unknown'	No_Hits	0.0_gi|51091647|dbj|BAD36416.1| myosin heavy chain-like protein [Oryza	Sb06g002953_Predicted protein_1e-06	No_Hits	Bradi5g07680_No_Description_present_2e-07	GRMZM2G157492_hypothetical protein LOC100192651 _4e-18	No_Hits	No_Hits	No_Hits	No_Hits	No_Hits	No_Hits
fe_mg_kg	7	snp_07_29308044	29308044	T	C	-0.3811	0.0834029	7.14658e-06	5.1459	1	0.0938018	0.0938018	intronic	LOC_Os07g48970	C	T	NA	NA	29303615	29309383	+	No_Hits	'35.2'_'not assigned.unknown'	0.0_sp|Q10MJ1|CGEP_ORYSJ Probable glutamyl endopeptidase, chloroplastic	0.0_gi|115474215|ref|NP_001060706.1| Os07g0689400 [Oryza sativa Japonica	Sb01g037483_similar to Prolyl oligopeptidase family protein, expressed_0.0	AT2G47390.1_Symbols:_Prolyl_oligopeptidase_family_protein_chr2:19442278-19446253_REVERSE_LENGTH=961_0.0	Bradi1g64507_No_Description_present_0.0	GRMZM2G140432_No Description present_0.0	F9YQ51_acylaminoacylpeptidase_EC_3_4_19_1_Capnocytophaga_canimorsus_(strain_5)_TrEMBL_1e-110	No_Hits	No_Hits	No_Hits	No_Hits	No_Hits
fe_mg_kg	7	snp_07_29343120	29343120	A	G	-0.389611	0.0856726	7.87187e-06	5.10392	1	0.101214	0.101214	UTR3	LOC_Os07g49010(LOC_Os07g49010.1:c.*455C>T)	G	A	NA	NA	NA	NA	NA	NA	NA	NA	NA	NA	NA	NA	NA	NA	NA	NA	NA	NA	NA
fe_mg_kg	7	snp_07_29296595	29296595	A	G	-0.378381	0.0832227	7.90902e-06	5.10188	1	0.101214	0.101214	intronic	LOC_Os07g48960	G	A	NA	NA	29292308	29302842	-	No_Hits	'29.5.5'_'protein.degradation.serine protease'	0.0_sp|Q69UZ3|LONM_ORYSJ Lon protease homolog, mitochondrial OS=Oryza	0.0_gi|297725961|ref|NP_001175344.1| Os07g0689300 [Oryza sativa Japonica	Sb02g043690_similar to Lon protease homolog 2, mitochondrial precursor_0.0	AT5G26860.1_Symbols:_LON_ARA_ARA,_LON1_lon_protease_1_chr5:9451183-9456631_FORWARD_LENGTH=940_0.0	Bradi1g17070_serine-type_endopeptidase_activity,_ATP_binding_(Blast2GO)_0.0	GRMZM2G113056_Lon protease homolog, mitochondrial Precursor (EC 3.4.21.-)_0.0	L0AVH3_Endopeptidase_La_EC_3_4_21_53_Babesia_equi_TrEMBL_0.0	No_Hits	No_Hits	No_Hits	No_Hits	No_Hits
fe_mg_kg	7	snp_07_29311534	29311534	A	G	-0.380476	0.0838017	8.13741e-06	5.08951	1	0.10219	0.10219	intergenic	LOC_Os07g48970(dist=2151),LOC_Os07g48980(dist=11560)	G	A	NA	NA	NA	NA	NA	NA	NA	NA	NA	NA	NA	NA	NA	NA	NA	NA	NA	NA	NA
fe_mg_kg	7	snp_07_29297016	29297016	T	C	-0.383633	0.0846082	8.3556e-06	5.07802	1	0.10219	0.10219	intronic	LOC_Os07g48960	C	T	NA	NA	29292308	29302842	-	No_Hits	'29.5.5'_'protein.degradation.serine protease'	0.0_sp|Q69UZ3|LONM_ORYSJ Lon protease homolog, mitochondrial OS=Oryza	0.0_gi|297725961|ref|NP_001175344.1| Os07g0689300 [Oryza sativa Japonica	Sb02g043690_similar to Lon protease homolog 2, mitochondrial precursor_0.0	AT5G26860.1_Symbols:_LON_ARA_ARA,_LON1_lon_protease_1_chr5:9451183-9456631_FORWARD_LENGTH=940_0.0	Bradi1g17070_serine-type_endopeptidase_activity,_ATP_binding_(Blast2GO)_0.0	GRMZM2G113056_Lon protease homolog, mitochondrial Precursor (EC 3.4.21.-)_0.0	L0AVH3_Endopeptidase_La_EC_3_4_21_53_Babesia_equi_TrEMBL_0.0	No_Hits	No_Hits	No_Hits	No_Hits	No_Hits
fe_mg_kg	7	snp_07_29309234	29309234	T	C	-0.376618	0.0830693	8.37252e-06	5.07714	1	0.10219	0.10219	UTR3	LOC_Os07g48970(LOC_Os07g48970.2:c.*562C>T)	C	T	NA	NA	NA	NA	NA	NA	NA	NA	NA	NA	NA	NA	NA	NA	NA	NA	NA	NA	NA
fe_mg_kg	7	snp_07_29309603	29309603	T	C	-0.377331	0.0832327	8.38459e-06	5.07652	1	0.10219	0.10219	downstream	LOC_Os07g48970	C	T	NA	NA	29303615	29309383	+	No_Hits	'35.2'_'not assigned.unknown'	0.0_sp|Q10MJ1|CGEP_ORYSJ Probable glutamyl endopeptidase, chloroplastic	0.0_gi|115474215|ref|NP_001060706.1| Os07g0689400 [Oryza sativa Japonica	Sb01g037483_similar to Prolyl oligopeptidase family protein, expressed_0.0	AT2G47390.1_Symbols:_Prolyl_oligopeptidase_family_protein_chr2:19442278-19446253_REVERSE_LENGTH=961_0.0	Bradi1g64507_No_Description_present_0.0	GRMZM2G140432_No Description present_0.0	F9YQ51_acylaminoacylpeptidase_EC_3_4_19_1_Capnocytophaga_canimorsus_(strain_5)_TrEMBL_1e-110	No_Hits	No_Hits	No_Hits	No_Hits	No_Hits
fe_mg_kg	7	snp_07_29287007	29287007	G	A	-0.3701	0.0822276	9.68113e-06	5.01407	1	0.115248	0.115248	intergenic	LOC_Os07g48940(dist=4999),LOC_Os07g48950(dist=2221)	A	G	NA	NA	NA	NA	NA	NA	NA	NA	NA	NA	NA	NA	NA	NA	NA	NA	NA	NA	NA
fe_mg_kg	5	snp_05_784221	784221	A	G	-0.363196	0.075356	2.28386e-06	5.64133	1	0.0588019	0.0588019	upstream	LOC_Os05g02390	G	A	NA	NA				No_Hits	'27.3.11'_'RNA.regulation of transcription.C2H2 zinc finger family'	No_Hits	1e-140_gi|115461721|ref|NP_001054460.1| Os05g0114400 [Oryza sativa Japonica	Sb09g001560_similar to C2H2 type zinc finger transcription factor ZFP16_1e-92	"AT5G59820.1_Symbols:_RHL41_ZAT12_C2H2-type_zinc_finger_family_protein_chr5:24103073-24103561_FORWARD_LENGTH=162_3e-23"	Bradi2g37430_zinc_ion_binding_(Blast2GO)_3e-71	"GRMZM2G001205_ZFP16-1 (LOC100284435) mRNA_1e-85"	No_Hits	No_Hits	C2H2_transcription factor	No_Hits	No_Hits	No_Hits
fe_mg_kg	5	snp_05_784228	784228	G	T	-0.364431	0.0757912	2.40786e-06	5.61837	1	0.0588019	0.0588019	upstream	LOC_Os05g02390	T	G	NA	NA
fe_mg_kg	5	snp_05_784236	784236	G	A	-0.370362	0.0767233	2.2054e-06	5.65651	1	0.0588019	0.0588019	upstream	LOC_Os05g02390	A	G	NA	NA
fe_mg_kg	5	snp_05_784249	784249	T	A	-0.367059	0.0750675	1.64608e-06	5.78355	1	0.0588019	0.0588019	upstream	LOC_Os05g02390	A	T	NA	NA
k_percent	2	snp_02_35121736	35121736	A	G	-0.320357	0.0604322	2.23094e-07	6.65151	0.228399	0.228399	0.227387	intronic	LOC_Os02g57330	A	G	NA	NA	35119963	35122745	-	Gene3D_-_GHRLHISQDPNSKHLGTTVWDASMVFVKFLEKNSRKGRFSPSKLKGKRVIELGAGCGLAGLGMALLGCDVVTTDQVEVLPLLLRNVERNKSWISQSNSDSGSIGSVTVAELDWGNKDHIRAVDPPFDYIIGTDVVYSEHLLQPLMETIIALSGPKTKIMLGYEIRSTTVHEQMMQMWKSNFNVKTVSKSKMDVKYQHP_Pfam_Putative methyltransferase_HRLHISQDPNSKHLGTTVWDASMVFVKFLEKNSRKGRFSPSKLKGKRVIELGAGCGLAGLGMALLGCDVVTTDQVEVLPLLLRNVERNKSWISQSNSDSGSIGSVTVAELDWGNKDHIRAVDPPFDYIIGTDVVYSEHLLQPLMETIIALSGPKTKIML…	'35.2'_'not assigned.unknown'	No_Hits	0.0_gi|222623919|gb|EEE58051.1| hypothetical protein OsJ_08886 [Oryza	Sb04g037310_similar to DNA ligase-like_6e-131	AT1G08125.1_Symbols:_S-adenosyl-L-methionine-dependent_methyltransferases_superfamily_protein_chr1:2539748-2542230_REVERSE_LENGTH=315_4e-129	Bradi3g55460_No_Description_present_8e-179	GRMZM2G471805_tumor-related protein _4e-180	K0KWT0_nicotinamide_Nmethyltransferase_EC_2_1_1_1_Wickerhamomyces_ciferrii_(strain_F6010_/_ATCC_14091_/_CBS_111_/_JCM_3599_/_NBRC_0793_/_NRRL_Y1031)_TrEMBL_1e-10	No_Hits	No_Hits	No_Hits	No_Hits	No_Hits
k_percent	2	snp_02_35094261	35094261	A	G	-0.347945	0.0752628	5.61822e-06	5.2504	1	0.970996	0.966692	exonic	LOC_Os02g57290	A	G	synonymous SNV	LOC_Os02g57290:LOC_Os02g57290.4:exon15:c.C1807C:p.L603L,LOC_Os02g57290:LOC_Os02g57290.2:exon15:c.C1807C:p.L603L,LOC_Os02g57290:LOC_Os02g57290.1:exon15:c.C1807C:p.L603L,LOC_Os02g57290:LOC_Os02g57290.3:exon15:c.C1807C:p.L603L,	35091194	35099291	-	No_Hits	'16.1.4.7'_'secondary metabolism.isoprenoids.carotenoids.carotenoid epsilon ring hydroxylase'	0.0_sp|Q93VK5|LUT5_ARATH Protein LUTEIN DEFICIENT 5, chloroplastic	0.0_gi|115449681|ref|NP_001048526.1| Os02g0817900 [Oryza sativa Japonica	Sb04g037300_similar to Os02g0817900 protein_0.0	AT1G31800.1_Symbols:_CYP97A3,_LUT5_cytochrome_P450,_family_97,_subfamily_A,_polypeptide_3_chr1:11396440-11399470_FORWARD_LENGTH=595_0.0	Bradi3g55450_No_Description_present_0.0	GRMZM5G837869_Cytochrome P450 CYP97A16 _0.0	B9RFU0_unspecific_monooxygenase_EC_1_14_14_1_Ricinus_communis_TrEMBL_0.0	No_Hits	No_Hits	No_Hits	No_Hits	No_Hits
mg_percent	11	snp_11_23842422	23842422	A	G	0.355684	0.0670468	2.1876e-07	6.66003	0.223962	0.0230277	0.0230277	intergenic	LOC_Os11g39960(dist=22296),LOC_Os11g39990(dist=2194)	A	G	NA	NA	NA	NA	NA	NA	NA	NA	NA	NA	NA	NA	NA	NA	NA	NA	NA	NA	NA
mg_percent	11	snp_11_23788525	23788525	C	T	0.621483	0.117437	2.33418e-07	6.63187	0.238969	0.0230277	0.0230277	intronic	LOC_Os11g39910	C	T	NA	NA	23787903	23788768	+	No_Hits	'35.2'_'not assigned.unknown'	No_Hits	1e-59_gi|77552012|gb|ABA94809.1| hypothetical protein LOC_Os11g39910	No_Hits	No_Hits	Bradi1g59530_No_Description_present_1e-09	No_Hits	No_Hits	No_Hits	No_Hits	No_Hits	No_Hits	No_Hits
mg_percent	11	snp_11_23816650	23816650	A	T	0.343743	0.0659437	3.46446e-07	6.46036	0.354685	0.0230277	0.0230277	intergenic	LOC_Os11g39950(dist=4326),LOC_Os11g39960(dist=2985)	A	T	NA	NA	NA	NA	NA	NA	NA	NA	NA	NA	NA	NA	NA	NA	NA	NA	NA	NA	NA
mg_percent	11	snp_11_23816661	23816661	G	A	0.343287	0.066053	3.74068e-07	6.42705	0.382964	0.0230277	0.0230277	intergenic	LOC_Os11g39950(dist=4337),LOC_Os11g39960(dist=2974)	G	A	NA	NA	NA	NA	NA	NA	NA	NA	NA	NA	NA	NA	NA	NA	NA	NA	NA	NA	NA
mg_percent	11	snp_11_23795032	23795032	T	A	0.344943	0.0664183	3.80846e-07	6.41925	0.389903	0.0230277	0.0230277	exonic	LOC_Os11g39920	T	A	synonymous SNV	LOC_Os11g39920:LOC_Os11g39920.1:exon2:c.A1666A:p.S556S,	23791977	23795809	+	No_Hits	'35.2'_'not assigned.unknown'	No_Hits	0.0_gi|77552013|gb|ABA94810.1| expressed protein [Oryza sativa Japonica	Sb08g015801_similar to Os07g0447000 protein_1e-147	AT5G45540.1_Symbols:_Protein_of_unknown_function_(DUF594)_chr5:18458294-18460705_REVERSE_LENGTH=803_1e-33	Bradi1g30317_No_Description_present_3e-99	GRMZM2G172139_No Description present_3e-53	No_Hits	No_Hits	No_Hits	No_Hits	No_Hits	No_Hits
mg_percent	11	snp_11_23794537	23794537	A	T	0.681816	0.131386	3.88621e-07	6.41047	0.397863	0.0230277	0.0230277	exonic	LOC_Os11g39920	A	T	synonymous SNV	LOC_Os11g39920:LOC_Os11g39920.1:exon2:c.T1171T:p.S391S,	23791977	23795809	+	No_Hits	'35.2'_'not assigned.unknown'	No_Hits	0.0_gi|77552013|gb|ABA94810.1| expressed protein [Oryza sativa Japonica	Sb08g015801_similar to Os07g0447000 protein_1e-147	AT5G45540.1_Symbols:_Protein_of_unknown_function_(DUF594)_chr5:18458294-18460705_REVERSE_LENGTH=803_1e-33	Bradi1g30317_No_Description_present_3e-99	GRMZM2G172139_No Description present_3e-53	No_Hits	No_Hits	No_Hits	No_Hits	No_Hits	No_Hits
mg_percent	11	snp_11_23788981	23788981	A	C	0.344163	0.0664624	4.1043e-07	6.38676	0.420191	0.0230277	0.0230277	downstream	LOC_Os11g39910	A	C	NA	NA	23787903	23788768	+	No_Hits	'35.2'_'not assigned.unknown'	No_Hits	1e-59_gi|77552012|gb|ABA94809.1| hypothetical protein LOC_Os11g39910	No_Hits	No_Hits	Bradi1g59530_No_Description_present_1e-09	No_Hits	No_Hits	No_Hits	No_Hits	No_Hits	No_Hits	No_Hits
mg_percent	11	snp_11_23842643	23842643	C	T	0.342039	0.0661596	4.27734e-07	6.36883	0.437906	0.0230277	0.0230277	intergenic	LOC_Os11g39960(dist=22517),LOC_Os11g39990(dist=1973)	C	T	NA	NA	NA	NA	NA	NA	NA	NA	NA	NA	NA	NA	NA	NA	NA	NA	NA	NA	NA
mg_percent	11	snp_11_23789393	23789393	A	G	0.341312	0.0661973	4.57991e-07	6.33914	0.468883	0.0230277	0.0230277	downstream	LOC_Os11g39910	A	G	NA	NA	23787903	23788768	+	No_Hits	'35.2'_'not assigned.unknown'	No_Hits	1e-59_gi|77552012|gb|ABA94809.1| hypothetical protein LOC_Os11g39910	No_Hits	No_Hits	Bradi1g59530_No_Description_present_1e-09	No_Hits	No_Hits	No_Hits	No_Hits	No_Hits	No_Hits	No_Hits
mg_percent	11	snp_11_23795019	23795019	C	G	0.342572	0.0664739	4.63642e-07	6.33382	0.474668	0.0230277	0.0230277	exonic	LOC_Os11g39920	C	G	synonymous SNV	LOC_Os11g39920:LOC_Os11g39920.1:exon2:c.G1653G:p.E551E,	23791977	23795809	+	No_Hits	'35.2'_'not assigned.unknown'	No_Hits	0.0_gi|77552013|gb|ABA94810.1| expressed protein [Oryza sativa Japonica	Sb08g015801_similar to Os07g0447000 protein_1e-147	AT5G45540.1_Symbols:_Protein_of_unknown_function_(DUF594)_chr5:18458294-18460705_REVERSE_LENGTH=803_1e-33	Bradi1g30317_No_Description_present_3e-99	GRMZM2G172139_No Description present_3e-53	No_Hits	No_Hits	No_Hits	No_Hits	No_Hits	No_Hits
mg_percent	11	snp_11_23790278	23790278	C	T	0.345616	0.0671728	4.82889e-07	6.31615	0.494373	0.0230277	0.0230277	intergenic	LOC_Os11g39910(dist=1510),LOC_Os11g39920(dist=1699)	C	T	NA	NA	NA	NA	NA	NA	NA	NA	NA	NA	NA	NA	NA	NA	NA	NA	NA	NA	NA
mg_percent	11	snp_11_23794643	23794643	A	G	0.672804	0.130863	4.922e-07	6.30786	0.503906	0.0230277	0.0230277	exonic	LOC_Os11g39920	A	G	synonymous SNV	LOC_Os11g39920:LOC_Os11g39920.1:exon2:c.G1277G:p.R426R,	23791977	23795809	+	No_Hits	'35.2'_'not assigned.unknown'	No_Hits	0.0_gi|77552013|gb|ABA94810.1| expressed protein [Oryza sativa Japonica	Sb08g015801_similar to Os07g0447000 protein_1e-147	AT5G45540.1_Symbols:_Protein_of_unknown_function_(DUF594)_chr5:18458294-18460705_REVERSE_LENGTH=803_1e-33	Bradi1g30317_No_Description_present_3e-99	GRMZM2G172139_No Description present_3e-53	No_Hits	No_Hits	No_Hits	No_Hits	No_Hits	No_Hits
mg_percent	11	snp_11_23789235	23789235	A	C	0.341461	0.0664409	4.96954e-07	6.30368	0.508773	0.0230277	0.0230277	downstream	LOC_Os11g39910	A	C	NA	NA	23787903	23788768	+	No_Hits	'35.2'_'not assigned.unknown'	No_Hits	1e-59_gi|77552012|gb|ABA94809.1| hypothetical protein LOC_Os11g39910	No_Hits	No_Hits	Bradi1g59530_No_Description_present_1e-09	No_Hits	No_Hits	No_Hits	No_Hits	No_Hits	No_Hits	No_Hits
mg_percent	11	snp_11_23793810	23793810	T	A	0.340643	0.0663856	5.16857e-07	6.28663	0.529148	0.0230277	0.0230277	exonic	LOC_Os11g39920	T	A	synonymous SNV	LOC_Os11g39920:LOC_Os11g39920.1:exon2:c.A444A:p.K148K,	23791977	23795809	+	No_Hits	'35.2'_'not assigned.unknown'	No_Hits	0.0_gi|77552013|gb|ABA94810.1| expressed protein [Oryza sativa Japonica	Sb08g015801_similar to Os07g0447000 protein_1e-147	AT5G45540.1_Symbols:_Protein_of_unknown_function_(DUF594)_chr5:18458294-18460705_REVERSE_LENGTH=803_1e-33	Bradi1g30317_No_Description_present_3e-99	GRMZM2G172139_No Description present_3e-53	No_Hits	No_Hits	No_Hits	No_Hits	No_Hits	No_Hits
mg_percent	4	snp_04_5685269	5685269	T	A	0.570332	0.111309	5.35859e-07	6.27095	0.548603	0.0230277	0.0230277	downstream	LOC_Os04g10450	T	A	NA	NA	5683287	5684863	+	No_Hits	'35.2'_'not assigned.unknown'	No_Hits	5e-43_gi|222628452|gb|EEE60584.1| hypothetical protein OsJ_13962 [Oryza	No_Hits	No_Hits	No_Hits	No_Hits	No_Hits	No_Hits	No_Hits	No_Hits	No_Hits	No_Hits
mg_percent	11	snp_11_23793555	23793555	T	G	0.34052	0.0665115	5.46861e-07	6.26212	0.559867	0.0230277	0.0230277	exonic	LOC_Os11g39920	T	G	synonymous SNV	LOC_Os11g39920:LOC_Os11g39920.1:exon2:c.G189G:p.S63S,	23791977	23795809	+	No_Hits	'35.2'_'not assigned.unknown'	No_Hits	0.0_gi|77552013|gb|ABA94810.1| expressed protein [Oryza sativa Japonica	Sb08g015801_similar to Os07g0447000 protein_1e-147	AT5G45540.1_Symbols:_Protein_of_unknown_function_(DUF594)_chr5:18458294-18460705_REVERSE_LENGTH=803_1e-33	Bradi1g30317_No_Description_present_3e-99	GRMZM2G172139_No Description present_3e-53	No_Hits	No_Hits	No_Hits	No_Hits	No_Hits	No_Hits
mg_percent	11	snp_11_23790212	23790212	A	G	0.344448	0.0673645	5.64547e-07	6.2483	0.577973	0.0230277	0.0230277	intergenic	LOC_Os11g39910(dist=1444),LOC_Os11g39920(dist=1765)	A	G	NA	NA	NA	NA	NA	NA	NA	NA	NA	NA	NA	NA	NA	NA	NA	NA	NA	NA	NA
mg_percent	11	snp_11_23793843	23793843	T	C	0.340815	0.0666555	5.64863e-07	6.24806	0.578296	0.0230277	0.0230277	exonic	LOC_Os11g39920	T	C	synonymous SNV	LOC_Os11g39920:LOC_Os11g39920.1:exon2:c.C477C:p.L159L,	23791977	23795809	+	No_Hits	'35.2'_'not assigned.unknown'	No_Hits	0.0_gi|77552013|gb|ABA94810.1| expressed protein [Oryza sativa Japonica	Sb08g015801_similar to Os07g0447000 protein_1e-147	AT5G45540.1_Symbols:_Protein_of_unknown_function_(DUF594)_chr5:18458294-18460705_REVERSE_LENGTH=803_1e-33	Bradi1g30317_No_Description_present_3e-99	GRMZM2G172139_No Description present_3e-53	No_Hits	No_Hits	No_Hits	No_Hits	No_Hits	No_Hits
mg_percent	11	snp_11_23841997	23841997	T	C	0.338299	0.0662313	5.79464e-07	6.23697	0.593245	0.0230277	0.0230277	intergenic	LOC_Os11g39960(dist=21871),LOC_Os11g39990(dist=2619)	T	C	NA	NA	NA	NA	NA	NA	NA	NA	NA	NA	NA	NA	NA	NA	NA	NA	NA	NA	NA
mg_percent	11	snp_11_23794582	23794582	A	G	0.338615	0.0663809	5.988e-07	6.22272	0.613041	0.0230277	0.0230277	exonic	LOC_Os11g39920	A	G	synonymous SNV	LOC_Os11g39920:LOC_Os11g39920.1:exon2:c.G1216G:p.V406V,	23791977	23795809	+	No_Hits	'35.2'_'not assigned.unknown'	No_Hits	0.0_gi|77552013|gb|ABA94810.1| expressed protein [Oryza sativa Japonica	Sb08g015801_similar to Os07g0447000 protein_1e-147	AT5G45540.1_Symbols:_Protein_of_unknown_function_(DUF594)_chr5:18458294-18460705_REVERSE_LENGTH=803_1e-33	Bradi1g30317_No_Description_present_3e-99	GRMZM2G172139_No Description present_3e-53	No_Hits	No_Hits	No_Hits	No_Hits	No_Hits	No_Hits
mg_percent	11	snp_11_23789231	23789231	A	G	0.338558	0.0664884	6.25866e-07	6.20352	0.640751	0.0230277	0.0230277	downstream	LOC_Os11g39910	A	G	NA	NA	23787903	23788768	+	No_Hits	'35.2'_'not assigned.unknown'	No_Hits	1e-59_gi|77552012|gb|ABA94809.1| hypothetical protein LOC_Os11g39910	No_Hits	No_Hits	Bradi1g59530_No_Description_present_1e-09	No_Hits	No_Hits	No_Hits	No_Hits	No_Hits	No_Hits	No_Hits
mg_percent	11	snp_11_23842470	23842470	A	T	0.337134	0.0662345	6.31932e-07	6.19933	0.64696	0.0230277	0.0230277	intergenic	LOC_Os11g39960(dist=22344),LOC_Os11g39990(dist=2146)	A	T	NA	NA	NA	NA	NA	NA	NA	NA	NA	NA	NA	NA	NA	NA	NA	NA	NA	NA	NA
mg_percent	11	snp_11_23788564	23788564	G	A	0.342698	0.0674468	6.60092e-07	6.1804	0.67579	0.0230277	0.0230277	exonic	LOC_Os11g39910	G	A	synonymous SNV	LOC_Os11g39910:LOC_Os11g39910.1:exon2:c.A78A:p.I26I,	23787903	23788768	+	No_Hits	'35.2'_'not assigned.unknown'	No_Hits	1e-59_gi|77552012|gb|ABA94809.1| hypothetical protein LOC_Os11g39910	No_Hits	No_Hits	Bradi1g59530_No_Description_present_1e-09	No_Hits	No_Hits	No_Hits	No_Hits	No_Hits	No_Hits	No_Hits
mg_percent	11	snp_11_23795015	23795015	A	G	0.338299	0.0666208	6.69909e-07	6.17398	0.685841	0.0230277	0.0230277	exonic	LOC_Os11g39920	A	G	synonymous SNV	LOC_Os11g39920:LOC_Os11g39920.1:exon2:c.G1649G:p.G550G,	23791977	23795809	+	No_Hits	'35.2'_'not assigned.unknown'	No_Hits	0.0_gi|77552013|gb|ABA94810.1| expressed protein [Oryza sativa Japonica	Sb08g015801_similar to Os07g0447000 protein_1e-147	AT5G45540.1_Symbols:_Protein_of_unknown_function_(DUF594)_chr5:18458294-18460705_REVERSE_LENGTH=803_1e-33	Bradi1g30317_No_Description_present_3e-99	GRMZM2G172139_No Description present_3e-53	No_Hits	No_Hits	No_Hits	No_Hits	No_Hits	No_Hits
mg_percent	11	snp_11_23794101	23794101	C	G	0.662375	0.130584	6.88173e-07	6.1623	0.704539	0.0230277	0.0230277	exonic	LOC_Os11g39920	C	G	synonymous SNV	LOC_Os11g39920:LOC_Os11g39920.1:exon2:c.G735G:p.E245E,	23791977	23795809	+	No_Hits	'35.2'_'not assigned.unknown'	No_Hits	0.0_gi|77552013|gb|ABA94810.1| expressed protein [Oryza sativa Japonica	Sb08g015801_similar to Os07g0447000 protein_1e-147	AT5G45540.1_Symbols:_Protein_of_unknown_function_(DUF594)_chr5:18458294-18460705_REVERSE_LENGTH=803_1e-33	Bradi1g30317_No_Description_present_3e-99	GRMZM2G172139_No Description present_3e-53	No_Hits	No_Hits	No_Hits	No_Hits	No_Hits	No_Hits
mg_percent	11	snp_11_23789260	23789260	G	A	0.334993	0.0660871	6.998e-07	6.15503	0.716442	0.0230277	0.0230277	downstream	LOC_Os11g39910	G	A	NA	NA	23787903	23788768	+	No_Hits	'35.2'_'not assigned.unknown'	No_Hits	1e-59_gi|77552012|gb|ABA94809.1| hypothetical protein LOC_Os11g39910	No_Hits	No_Hits	Bradi1g59530_No_Description_present_1e-09	No_Hits	No_Hits	No_Hits	No_Hits	No_Hits	No_Hits	No_Hits
mg_percent	11	snp_11_23791857	23791857	A	C	0.339388	0.066959	7.01058e-07	6.15425	0.717731	0.0230277	0.0230277	upstream	LOC_Os11g39920	A	C	NA	NA	23791977	23795809	+	No_Hits	'35.2'_'not assigned.unknown'	No_Hits	0.0_gi|77552013|gb|ABA94810.1| expressed protein [Oryza sativa Japonica	Sb08g015801_similar to Os07g0447000 protein_1e-147	AT5G45540.1_Symbols:_Protein_of_unknown_function_(DUF594)_chr5:18458294-18460705_REVERSE_LENGTH=803_1e-33	Bradi1g30317_No_Description_present_3e-99	GRMZM2G172139_No Description present_3e-53	No_Hits	No_Hits	No_Hits	No_Hits	No_Hits	No_Hits
mg_percent	11	snp_11_23794752	23794752	C	T	0.336292	0.0663627	7.04793e-07	6.15194	0.721554	0.0230277	0.0230277	exonic	LOC_Os11g39920	C	T	synonymous SNV	LOC_Os11g39920:LOC_Os11g39920.1:exon2:c.T1386T:p.L462L,	23791977	23795809	+	No_Hits	'35.2'_'not assigned.unknown'	No_Hits	0.0_gi|77552013|gb|ABA94810.1| expressed protein [Oryza sativa Japonica	Sb08g015801_similar to Os07g0447000 protein_1e-147	AT5G45540.1_Symbols:_Protein_of_unknown_function_(DUF594)_chr5:18458294-18460705_REVERSE_LENGTH=803_1e-33	Bradi1g30317_No_Description_present_3e-99	GRMZM2G172139_No Description present_3e-53	No_Hits	No_Hits	No_Hits	No_Hits	No_Hits	No_Hits
mg_percent	11	snp_11_23794085	23794085	T	A	0.336574	0.0665136	7.29992e-07	6.13668	0.747353	0.0230277	0.0230277	exonic	LOC_Os11g39920	T	A	synonymous SNV	LOC_Os11g39920:LOC_Os11g39920.1:exon2:c.A719A:p.K240K,	23791977	23795809	+	No_Hits	'35.2'_'not assigned.unknown'	No_Hits	0.0_gi|77552013|gb|ABA94810.1| expressed protein [Oryza sativa Japonica	Sb08g015801_similar to Os07g0447000 protein_1e-147	AT5G45540.1_Symbols:_Protein_of_unknown_function_(DUF594)_chr5:18458294-18460705_REVERSE_LENGTH=803_1e-33	Bradi1g30317_No_Description_present_3e-99	GRMZM2G172139_No Description present_3e-53	No_Hits	No_Hits	No_Hits	No_Hits	No_Hits	No_Hits
mg_percent	11	snp_11_23789524	23789524	G	A	0.337307	0.066669	7.3281e-07	6.13501	0.750238	0.0230277	0.0230277	downstream	LOC_Os11g39910	G	A	NA	NA	23787903	23788768	+	No_Hits	'35.2'_'not assigned.unknown'	No_Hits	1e-59_gi|77552012|gb|ABA94809.1| hypothetical protein LOC_Os11g39910	No_Hits	No_Hits	Bradi1g59530_No_Description_present_1e-09	No_Hits	No_Hits	No_Hits	No_Hits	No_Hits	No_Hits	No_Hits
mg_percent	11	snp_11_23842071	23842071	A	G	0.334207	0.0661096	7.47423e-07	6.12643	0.765198	0.0230277	0.0230277	intergenic	LOC_Os11g39960(dist=21945),LOC_Os11g39990(dist=2545)	A	G	NA	NA	NA	NA	NA	NA	NA	NA	NA	NA	NA	NA	NA	NA	NA	NA	NA	NA	NA
mg_percent	11	snp_11_23791800	23791800	T	A	0.336603	0.0665955	7.50675e-07	6.12455	0.768528	0.0230277	0.0230277	upstream	LOC_Os11g39920	T	A	NA	NA	23791977	23795809	+	No_Hits	'35.2'_'not assigned.unknown'	No_Hits	0.0_gi|77552013|gb|ABA94810.1| expressed protein [Oryza sativa Japonica	Sb08g015801_similar to Os07g0447000 protein_1e-147	AT5G45540.1_Symbols:_Protein_of_unknown_function_(DUF594)_chr5:18458294-18460705_REVERSE_LENGTH=803_1e-33	Bradi1g30317_No_Description_present_3e-99	GRMZM2G172139_No Description present_3e-53	No_Hits	No_Hits	No_Hits	No_Hits	No_Hits	No_Hits
mg_percent	11	snp_11_23789770	23789770	T	C	0.345865	0.0684857	7.66249e-07	6.11563	0.784472	0.0230277	0.0230277	intergenic	LOC_Os11g39910(dist=1002),LOC_Os11g39920(dist=2207)	T	C	NA	NA	NA	NA	NA	NA	NA	NA	NA	NA	NA	NA	NA	NA	NA	NA	NA	NA	NA
mg_percent	11	snp_11_23787629	23787629	C	T	0.337035	0.0668114	7.87246e-07	6.10389	0.805968	0.0230277	0.0230277	upstream	LOC_Os11g39910	C	T	NA	NA	23787903	23788768	+	No_Hits	'35.2'_'not assigned.unknown'	No_Hits	1e-59_gi|77552012|gb|ABA94809.1| hypothetical protein LOC_Os11g39910	No_Hits	No_Hits	Bradi1g59530_No_Description_present_1e-09	No_Hits	No_Hits	No_Hits	No_Hits	No_Hits	No_Hits	No_Hits
mg_percent	11	snp_11_23794940	23794940	G	A	0.660364	0.13124	8.37433e-07	6.07705	0.857348	0.0232268	0.0232268	exonic	LOC_Os11g39920	G	A	synonymous SNV	LOC_Os11g39920:LOC_Os11g39920.1:exon2:c.A1574A:p.E525E,	23791977	23795809	+	No_Hits	'35.2'_'not assigned.unknown'	No_Hits	0.0_gi|77552013|gb|ABA94810.1| expressed protein [Oryza sativa Japonica	Sb08g015801_similar to Os07g0447000 protein_1e-147	AT5G45540.1_Symbols:_Protein_of_unknown_function_(DUF594)_chr5:18458294-18460705_REVERSE_LENGTH=803_1e-33	Bradi1g30317_No_Description_present_3e-99	GRMZM2G172139_No Description present_3e-53	No_Hits	No_Hits	No_Hits	No_Hits	No_Hits	No_Hits
mg_percent	11	snp_11_23842073	23842073	C	T	0.333344	0.0662601	8.41081e-07	6.07516	0.861084	0.0232268	0.0232268	intergenic	LOC_Os11g39960(dist=21947),LOC_Os11g39990(dist=2543)	C	T	NA	NA	NA	NA	NA	NA	NA	NA	NA	NA	NA	NA	NA	NA	NA	NA	NA	NA	NA
mg_percent	11	snp_11_23789305	23789305	C	G	0.335177	0.0666924	8.62116e-07	6.06443	0.882619	0.0232268	0.0232268	downstream	LOC_Os11g39910	C	G	NA	NA	23787903	23788768	+	No_Hits	'35.2'_'not assigned.unknown'	No_Hits	1e-59_gi|77552012|gb|ABA94809.1| hypothetical protein LOC_Os11g39910	No_Hits	No_Hits	Bradi1g59530_No_Description_present_1e-09	No_Hits	No_Hits	No_Hits	No_Hits	No_Hits	No_Hits	No_Hits
mg_percent	11	snp_11_23788581	23788581	T	C	0.334656	0.066746	9.12505e-07	6.03976	0.934206	0.0234319	0.0234319	exonic	LOC_Os11g39910	T	C	synonymous SNV	LOC_Os11g39910:LOC_Os11g39910.1:exon2:c.C95C:p.P32P,	23787903	23788768	+	No_Hits	'35.2'_'not assigned.unknown'	No_Hits	1e-59_gi|77552012|gb|ABA94809.1| hypothetical protein LOC_Os11g39910	No_Hits	No_Hits	Bradi1g59530_No_Description_present_1e-09	No_Hits	No_Hits	No_Hits	No_Hits	No_Hits	No_Hits	No_Hits
mg_percent	11	snp_11_23794249	23794249	G	C	0.658393	0.13136	9.20149e-07	6.03614	0.942032	0.0234319	0.0234319	exonic	LOC_Os11g39920	G	C	synonymous SNV	LOC_Os11g39920:LOC_Os11g39920.1:exon2:c.C883C:p.Q295Q,	23791977	23795809	+	No_Hits	'35.2'_'not assigned.unknown'	No_Hits	0.0_gi|77552013|gb|ABA94810.1| expressed protein [Oryza sativa Japonica	Sb08g015801_similar to Os07g0447000 protein_1e-147	AT5G45540.1_Symbols:_Protein_of_unknown_function_(DUF594)_chr5:18458294-18460705_REVERSE_LENGTH=803_1e-33	Bradi1g30317_No_Description_present_3e-99	GRMZM2G172139_No Description present_3e-53	No_Hits	No_Hits	No_Hits	No_Hits	No_Hits	No_Hits
mg_percent	4	snp_04_5685504	5685504	A	C	0.533395	0.106508	9.38393e-07	6.02762	0.96071	0.0234319	0.0234319	upstream;downstream	LOC_Os04g10460;LOC_Os04g10450	A	C	NA	NA	NA	NA	NA	NA	NA	NA	NA	NA	NA	NA	NA	NA	NA	NA	NA	NA	NA
mg_percent	11	snp_11_23795046	23795046	T	C	0.660032	0.13226	1.02109e-06	5.99094	1	0.0246688	0.0246688	exonic	LOC_Os11g39920	T	C	synonymous SNV	LOC_Os11g39920:LOC_Os11g39920.1:exon2:c.C1680C:p.S560S,	23791977	23795809	+	No_Hits	'35.2'_'not assigned.unknown'	No_Hits	0.0_gi|77552013|gb|ABA94810.1| expressed protein [Oryza sativa Japonica	Sb08g015801_similar to Os07g0447000 protein_1e-147	AT5G45540.1_Symbols:_Protein_of_unknown_function_(DUF594)_chr5:18458294-18460705_REVERSE_LENGTH=803_1e-33	Bradi1g30317_No_Description_present_3e-99	GRMZM2G172139_No Description present_3e-53	No_Hits	No_Hits	No_Hits	No_Hits	No_Hits	No_Hits
mg_percent	4	snp_04_5490376	5490376	A	C	0.487105	0.0978236	1.07607e-06	5.96816	1	0.0246688	0.0246688	intergenic	LOC_Os04g10160(dist=3603),LOC_Os04g10170(dist=13983)	A	C	NA	NA	NA	NA	NA	NA	NA	NA	NA	NA	NA	NA	NA	NA	NA	NA	NA	NA	NA
mg_percent	11	snp_11_23790225	23790225	A	G	0.334663	0.0673189	1.11856e-06	5.95134	1	0.0246688	0.0246688	intergenic	LOC_Os11g39910(dist=1457),LOC_Os11g39920(dist=1752)	A	G	NA	NA	NA	NA	NA	NA	NA	NA	NA	NA	NA	NA	NA	NA	NA	NA	NA	NA	NA
mg_percent	11	snp_11_23790266	23790266	C	A	0.333812	0.0671889	1.13492e-06	5.94504	1	0.0246688	0.0246688	intergenic	LOC_Os11g39910(dist=1498),LOC_Os11g39920(dist=1711)	C	A	NA	NA	NA	NA	NA	NA	NA	NA	NA	NA	NA	NA	NA	NA	NA	NA	NA	NA	NA
mg_percent	11	snp_11_23789869	23789869	T	G	0.332825	0.0670896	1.17532e-06	5.92984	1	0.0246688	0.0246688	intergenic	LOC_Os11g39910(dist=1101),LOC_Os11g39920(dist=2108)	T	G	NA	NA	NA	NA	NA	NA	NA	NA	NA	NA	NA	NA	NA	NA	NA	NA	NA	NA	NA
mg_percent	11	snp_11_23790207	23790207	G	A	0.333833	0.0673135	1.18393e-06	5.92667	1	0.0246688	0.0246688	intergenic	LOC_Os11g39910(dist=1439),LOC_Os11g39920(dist=1770)	G	A	NA	NA	NA	NA	NA	NA	NA	NA	NA	NA	NA	NA	NA	NA	NA	NA	NA	NA	NA
mg_percent	11	snp_11_23790312	23790312	G	A	0.334192	0.0674351	1.20452e-06	5.91919	1	0.0246688	0.0246688	intergenic	LOC_Os11g39910(dist=1544),LOC_Os11g39920(dist=1665)	G	A	NA	NA	NA	NA	NA	NA	NA	NA	NA	NA	NA	NA	NA	NA	NA	NA	NA	NA	NA
mg_percent	11	snp_11_23789884	23789884	C	A	0.332509	0.0671905	1.24525e-06	5.90474	1	0.0246688	0.0246688	intergenic	LOC_Os11g39910(dist=1116),LOC_Os11g39920(dist=2093)	C	A	NA	NA	NA	NA	NA	NA	NA	NA	NA	NA	NA	NA	NA	NA	NA	NA	NA	NA	NA
mg_percent	11	snp_11_23789328	23789328	C	T	0.402692	0.0814418	1.27048e-06	5.89603	1	0.0246688	0.0246688	downstream	LOC_Os11g39910	C	T	NA	NA	23787903	23788768	+	No_Hits	'35.2'_'not assigned.unknown'	No_Hits	1e-59_gi|77552012|gb|ABA94809.1| hypothetical protein LOC_Os11g39910	No_Hits	No_Hits	Bradi1g59530_No_Description_present_1e-09	No_Hits	No_Hits	No_Hits	No_Hits	No_Hits	No_Hits	No_Hits
mg_percent	11	snp_11_23842641	23842641	A	G	0.327038	0.0662044	1.29919e-06	5.88633	1	0.0246688	0.0246688	intergenic	LOC_Os11g39960(dist=22515),LOC_Os11g39990(dist=1975)	A	G	NA	NA	NA	NA	NA	NA	NA	NA	NA	NA	NA	NA	NA	NA	NA	NA	NA	NA	NA
mg_percent	11	snp_11_23794628	23794628	A	C	0.647708	0.131125	1.30045e-06	5.88591	1	0.0246688	0.0246688	exonic	LOC_Os11g39920	A	C	synonymous SNV	LOC_Os11g39920:LOC_Os11g39920.1:exon2:c.C1262C:p.A421A,	23791977	23795809	+	No_Hits	'35.2'_'not assigned.unknown'	No_Hits	0.0_gi|77552013|gb|ABA94810.1| expressed protein [Oryza sativa Japonica	Sb08g015801_similar to Os07g0447000 protein_1e-147	AT5G45540.1_Symbols:_Protein_of_unknown_function_(DUF594)_chr5:18458294-18460705_REVERSE_LENGTH=803_1e-33	Bradi1g30317_No_Description_present_3e-99	GRMZM2G172139_No Description present_3e-53	No_Hits	No_Hits	No_Hits	No_Hits	No_Hits	No_Hits
mg_percent	11	snp_11_23790233	23790233	G	A	0.332866	0.0674072	1.30958e-06	5.88287	1	0.0246688	0.0246688	intergenic	LOC_Os11g39910(dist=1465),LOC_Os11g39920(dist=1744)	G	A	NA	NA	NA	NA	NA	NA	NA	NA	NA	NA	NA	NA	NA	NA	NA	NA	NA	NA	NA
mg_percent	11	snp_11_23788932	23788932	G	C	0.329891	0.0668902	1.34936e-06	5.86987	1	0.0246688	0.0246688	downstream	LOC_Os11g39910	G	C	NA	NA	23787903	23788768	+	No_Hits	'35.2'_'not assigned.unknown'	No_Hits	1e-59_gi|77552012|gb|ABA94809.1| hypothetical protein LOC_Os11g39910	No_Hits	No_Hits	Bradi1g59530_No_Description_present_1e-09	No_Hits	No_Hits	No_Hits	No_Hits	No_Hits	No_Hits	No_Hits
mg_percent	11	snp_11_23793825	23793825	A	G	0.645099	0.130955	1.38641e-06	5.85811	1	0.0249014	0.0249014	exonic	LOC_Os11g39920	A	G	synonymous SNV	LOC_Os11g39920:LOC_Os11g39920.1:exon2:c.G459G:p.L153L,	23791977	23795809	+	No_Hits	'35.2'_'not assigned.unknown'	No_Hits	0.0_gi|77552013|gb|ABA94810.1| expressed protein [Oryza sativa Japonica	Sb08g015801_similar to Os07g0447000 protein_1e-147	AT5G45540.1_Symbols:_Protein_of_unknown_function_(DUF594)_chr5:18458294-18460705_REVERSE_LENGTH=803_1e-33	Bradi1g30317_No_Description_present_3e-99	GRMZM2G172139_No Description present_3e-53	No_Hits	No_Hits	No_Hits	No_Hits	No_Hits	No_Hits
mg_percent	11	snp_11_23793393	23793393	A	T	0.32838	0.0668095	1.46e-06	5.83565	1	0.0252698	0.0252698	intronic	LOC_Os11g39920	A	T	NA	NA	23791977	23795809	+	No_Hits	'35.2'_'not assigned.unknown'	No_Hits	0.0_gi|77552013|gb|ABA94810.1| expressed protein [Oryza sativa Japonica	Sb08g015801_similar to Os07g0447000 protein_1e-147	AT5G45540.1_Symbols:_Protein_of_unknown_function_(DUF594)_chr5:18458294-18460705_REVERSE_LENGTH=803_1e-33	Bradi1g30317_No_Description_present_3e-99	GRMZM2G172139_No Description present_3e-53	No_Hits	No_Hits	No_Hits	No_Hits	No_Hits	No_Hits
mg_percent	11	snp_11_23793532	23793532	T	G	0.328472	0.0668291	1.46041e-06	5.83553	1	0.0252698	0.0252698	exonic	LOC_Os11g39920	T	G	synonymous SNV	LOC_Os11g39920:LOC_Os11g39920.1:exon2:c.G166G:p.G56G,	23791977	23795809	+	No_Hits	'35.2'_'not assigned.unknown'	No_Hits	0.0_gi|77552013|gb|ABA94810.1| expressed protein [Oryza sativa Japonica	Sb08g015801_similar to Os07g0447000 protein_1e-147	AT5G45540.1_Symbols:_Protein_of_unknown_function_(DUF594)_chr5:18458294-18460705_REVERSE_LENGTH=803_1e-33	Bradi1g30317_No_Description_present_3e-99	GRMZM2G172139_No Description present_3e-53	No_Hits	No_Hits	No_Hits	No_Hits	No_Hits	No_Hits
mg_percent	4	snp_04_5489568	5489568	T	C	0.494342	0.100648	1.48491e-06	5.8283	1	0.0252698	0.0252698	intergenic	LOC_Os04g10160(dist=2795),LOC_Os04g10170(dist=14791)	T	C	NA	NA	NA	NA	NA	NA	NA	NA	NA	NA	NA	NA	NA	NA	NA	NA	NA	NA	NA
mg_percent	11	snp_11_23788298	23788298	T	C	0.328507	0.0669241	1.50565e-06	5.82228	1	0.0252698	0.0252698	intronic	LOC_Os11g39910	T	C	NA	NA	23787903	23788768	+	No_Hits	'35.2'_'not assigned.unknown'	No_Hits	1e-59_gi|77552012|gb|ABA94809.1| hypothetical protein LOC_Os11g39910	No_Hits	No_Hits	Bradi1g59530_No_Description_present_1e-09	No_Hits	No_Hits	No_Hits	No_Hits	No_Hits	No_Hits	No_Hits
mg_percent	11	snp_11_23794419	23794419	T	C	0.647376	0.132052	1.55037e-06	5.80956	1	0.0256006	0.0256006	exonic	LOC_Os11g39920	T	C	synonymous SNV	LOC_Os11g39920:LOC_Os11g39920.1:exon2:c.C1053C:p.A351A,	23791977	23795809	+	No_Hits	'35.2'_'not assigned.unknown'	No_Hits	0.0_gi|77552013|gb|ABA94810.1| expressed protein [Oryza sativa Japonica	Sb08g015801_similar to Os07g0447000 protein_1e-147	AT5G45540.1_Symbols:_Protein_of_unknown_function_(DUF594)_chr5:18458294-18460705_REVERSE_LENGTH=803_1e-33	Bradi1g30317_No_Description_present_3e-99	GRMZM2G172139_No Description present_3e-53	No_Hits	No_Hits	No_Hits	No_Hits	No_Hits	No_Hits
mg_percent	4	snp_04_5505136	5505136	G	A	0.479083	0.0980717	1.68284e-06	5.77396	1	0.0265511	0.0265511	downstream	LOC_Os04g10170,LOC_Os04g10180	G	A	NA	NA	NA	NA	NA	NA	NA	NA	NA	NA	NA	NA	NA	NA	NA	NA	NA	NA	NA
mg_percent	11	snp_11_23793766	23793766	A	G	0.640724	0.131326	1.73203e-06	5.76144	1	0.0265511	0.0265511	exonic	LOC_Os11g39920	A	G	synonymous SNV	LOC_Os11g39920:LOC_Os11g39920.1:exon2:c.G400G:p.A134A,	23791977	23795809	+	No_Hits	'35.2'_'not assigned.unknown'	No_Hits	0.0_gi|77552013|gb|ABA94810.1| expressed protein [Oryza sativa Japonica	Sb08g015801_similar to Os07g0447000 protein_1e-147	AT5G45540.1_Symbols:_Protein_of_unknown_function_(DUF594)_chr5:18458294-18460705_REVERSE_LENGTH=803_1e-33	Bradi1g30317_No_Description_present_3e-99	GRMZM2G172139_No Description present_3e-53	No_Hits	No_Hits	No_Hits	No_Hits	No_Hits	No_Hits
mg_percent	11	snp_11_23794098	23794098	C	G	0.637404	0.130973	1.83409e-06	5.73658	1	0.0265511	0.0265511	exonic	LOC_Os11g39920	C	G	synonymous SNV	LOC_Os11g39920:LOC_Os11g39920.1:exon2:c.G732G:p.M244M,	23791977	23795809	+	No_Hits	'35.2'_'not assigned.unknown'	No_Hits	0.0_gi|77552013|gb|ABA94810.1| expressed protein [Oryza sativa Japonica	Sb08g015801_similar to Os07g0447000 protein_1e-147	AT5G45540.1_Symbols:_Protein_of_unknown_function_(DUF594)_chr5:18458294-18460705_REVERSE_LENGTH=803_1e-33	Bradi1g30317_No_Description_present_3e-99	GRMZM2G172139_No Description present_3e-53	No_Hits	No_Hits	No_Hits	No_Hits	No_Hits	No_Hits
mg_percent	11	snp_11_23793505	23793505	A	C	0.637184	0.13095	1.84134e-06	5.73487	1	0.0265511	0.0265511	exonic	LOC_Os11g39920	A	C	synonymous SNV	LOC_Os11g39920:LOC_Os11g39920.1:exon2:c.C139C:p.L47L,	23791977	23795809	+	No_Hits	'35.2'_'not assigned.unknown'	No_Hits	0.0_gi|77552013|gb|ABA94810.1| expressed protein [Oryza sativa Japonica	Sb08g015801_similar to Os07g0447000 protein_1e-147	AT5G45540.1_Symbols:_Protein_of_unknown_function_(DUF594)_chr5:18458294-18460705_REVERSE_LENGTH=803_1e-33	Bradi1g30317_No_Description_present_3e-99	GRMZM2G172139_No Description present_3e-53	No_Hits	No_Hits	No_Hits	No_Hits	No_Hits	No_Hits
mg_percent	11	snp_11_23794241	23794241	T	C	0.637184	0.13095	1.84134e-06	5.73487	1	0.0265511	0.0265511	exonic	LOC_Os11g39920	T	C	synonymous SNV	LOC_Os11g39920:LOC_Os11g39920.1:exon2:c.C875C:p.A292A,	23791977	23795809	+	No_Hits	'35.2'_'not assigned.unknown'	No_Hits	0.0_gi|77552013|gb|ABA94810.1| expressed protein [Oryza sativa Japonica	Sb08g015801_similar to Os07g0447000 protein_1e-147	AT5G45540.1_Symbols:_Protein_of_unknown_function_(DUF594)_chr5:18458294-18460705_REVERSE_LENGTH=803_1e-33	Bradi1g30317_No_Description_present_3e-99	GRMZM2G172139_No Description present_3e-53	No_Hits	No_Hits	No_Hits	No_Hits	No_Hits	No_Hits
mg_percent	11	snp_11_23794471	23794471	A	T	0.637184	0.13095	1.84134e-06	5.73487	1	0.0265511	0.0265511	exonic	LOC_Os11g39920	A	T	synonymous SNV	LOC_Os11g39920:LOC_Os11g39920.1:exon2:c.T1105T:p.S369S,	23791977	23795809	+	No_Hits	'35.2'_'not assigned.unknown'	No_Hits	0.0_gi|77552013|gb|ABA94810.1| expressed protein [Oryza sativa Japonica	Sb08g015801_similar to Os07g0447000 protein_1e-147	AT5G45540.1_Symbols:_Protein_of_unknown_function_(DUF594)_chr5:18458294-18460705_REVERSE_LENGTH=803_1e-33	Bradi1g30317_No_Description_present_3e-99	GRMZM2G172139_No Description present_3e-53	No_Hits	No_Hits	No_Hits	No_Hits	No_Hits	No_Hits
mg_percent	11	snp_11_23794503	23794503	A	G	0.637184	0.13095	1.84134e-06	5.73487	1	0.0265511	0.0265511	exonic	LOC_Os11g39920	A	G	synonymous SNV	LOC_Os11g39920:LOC_Os11g39920.1:exon2:c.G1137G:p.M379M,	23791977	23795809	+	No_Hits	'35.2'_'not assigned.unknown'	No_Hits	0.0_gi|77552013|gb|ABA94810.1| expressed protein [Oryza sativa Japonica	Sb08g015801_similar to Os07g0447000 protein_1e-147	AT5G45540.1_Symbols:_Protein_of_unknown_function_(DUF594)_chr5:18458294-18460705_REVERSE_LENGTH=803_1e-33	Bradi1g30317_No_Description_present_3e-99	GRMZM2G172139_No Description present_3e-53	No_Hits	No_Hits	No_Hits	No_Hits	No_Hits	No_Hits
mg_percent	11	snp_11_23794510	23794510	G	T	0.637184	0.13095	1.84134e-06	5.73487	1	0.0265511	0.0265511	exonic	LOC_Os11g39920	G	T	synonymous SNV	LOC_Os11g39920:LOC_Os11g39920.1:exon2:c.T1144T:p.S382S,	23791977	23795809	+	No_Hits	'35.2'_'not assigned.unknown'	No_Hits	0.0_gi|77552013|gb|ABA94810.1| expressed protein [Oryza sativa Japonica	Sb08g015801_similar to Os07g0447000 protein_1e-147	AT5G45540.1_Symbols:_Protein_of_unknown_function_(DUF594)_chr5:18458294-18460705_REVERSE_LENGTH=803_1e-33	Bradi1g30317_No_Description_present_3e-99	GRMZM2G172139_No Description present_3e-53	No_Hits	No_Hits	No_Hits	No_Hits	No_Hits	No_Hits
mg_percent	11	snp_11_23794512	23794512	G	C	0.637184	0.13095	1.84134e-06	5.73487	1	0.0265511	0.0265511	exonic	LOC_Os11g39920	G	C	synonymous SNV	LOC_Os11g39920:LOC_Os11g39920.1:exon2:c.C1146C:p.S382S,	23791977	23795809	+	No_Hits	'35.2'_'not assigned.unknown'	No_Hits	0.0_gi|77552013|gb|ABA94810.1| expressed protein [Oryza sativa Japonica	Sb08g015801_similar to Os07g0447000 protein_1e-147	AT5G45540.1_Symbols:_Protein_of_unknown_function_(DUF594)_chr5:18458294-18460705_REVERSE_LENGTH=803_1e-33	Bradi1g30317_No_Description_present_3e-99	GRMZM2G172139_No Description present_3e-53	No_Hits	No_Hits	No_Hits	No_Hits	No_Hits	No_Hits
mg_percent	11	snp_11_23794613	23794613	T	A	0.641185	0.13189	1.87921e-06	5.72602	1	0.0267208	0.0267208	exonic	LOC_Os11g39920	T	A	synonymous SNV	LOC_Os11g39920:LOC_Os11g39920.1:exon2:c.A1247A:p.Y416Y,	23791977	23795809	+	No_Hits	'35.2'_'not assigned.unknown'	No_Hits	0.0_gi|77552013|gb|ABA94810.1| expressed protein [Oryza sativa Japonica	Sb08g015801_similar to Os07g0447000 protein_1e-147	AT5G45540.1_Symbols:_Protein_of_unknown_function_(DUF594)_chr5:18458294-18460705_REVERSE_LENGTH=803_1e-33	Bradi1g30317_No_Description_present_3e-99	GRMZM2G172139_No Description present_3e-53	No_Hits	No_Hits	No_Hits	No_Hits	No_Hits	No_Hits
mg_percent	11	snp_11_23790923	23790923	C	T	0.324552	0.0669784	2.02411e-06	5.69377	1	0.028101	0.028101	intergenic	LOC_Os11g39910(dist=2155),LOC_Os11g39920(dist=1054)	C	T	NA	NA	NA	NA	NA	NA	NA	NA	NA	NA	NA	NA	NA	NA	NA	NA	NA	NA	NA
mg_percent	11	snp_11_23793476	23793476	T	C	0.641113	0.132328	2.03117e-06	5.69225	1	0.028101	0.028101	exonic	LOC_Os11g39920	T	C	synonymous SNV	LOC_Os11g39920:LOC_Os11g39920.1:exon2:c.C110C:p.A37A,	23791977	23795809	+	No_Hits	'35.2'_'not assigned.unknown'	No_Hits	0.0_gi|77552013|gb|ABA94810.1| expressed protein [Oryza sativa Japonica	Sb08g015801_similar to Os07g0447000 protein_1e-147	AT5G45540.1_Symbols:_Protein_of_unknown_function_(DUF594)_chr5:18458294-18460705_REVERSE_LENGTH=803_1e-33	Bradi1g30317_No_Description_present_3e-99	GRMZM2G172139_No Description present_3e-53	No_Hits	No_Hits	No_Hits	No_Hits	No_Hits	No_Hits
mg_percent	11	snp_11_23795052	23795052	T	C	0.632368	0.130791	2.12749e-06	5.67213	1	0.0290411	0.0290411	exonic	LOC_Os11g39920	T	C	synonymous SNV	LOC_Os11g39920:LOC_Os11g39920.1:exon2:c.C1686C:p.Y562Y,	23791977	23795809	+	No_Hits	'35.2'_'not assigned.unknown'	No_Hits	0.0_gi|77552013|gb|ABA94810.1| expressed protein [Oryza sativa Japonica	Sb08g015801_similar to Os07g0447000 protein_1e-147	AT5G45540.1_Symbols:_Protein_of_unknown_function_(DUF594)_chr5:18458294-18460705_REVERSE_LENGTH=803_1e-33	Bradi1g30317_No_Description_present_3e-99	GRMZM2G172139_No Description present_3e-53	No_Hits	No_Hits	No_Hits	No_Hits	No_Hits	No_Hits
mg_percent	11	snp_11_23794960	23794960	C	G	0.631461	0.131158	2.34007e-06	5.63077	1	0.0315226	0.0315226	exonic	LOC_Os11g39920	C	G	synonymous SNV	LOC_Os11g39920:LOC_Os11g39920.1:exon2:c.G1594G:p.V532V,	23791977	23795809	+	No_Hits	'35.2'_'not assigned.unknown'	No_Hits	0.0_gi|77552013|gb|ABA94810.1| expressed protein [Oryza sativa Japonica	Sb08g015801_similar to Os07g0447000 protein_1e-147	AT5G45540.1_Symbols:_Protein_of_unknown_function_(DUF594)_chr5:18458294-18460705_REVERSE_LENGTH=803_1e-33	Bradi1g30317_No_Description_present_3e-99	GRMZM2G172139_No Description present_3e-53	No_Hits	No_Hits	No_Hits	No_Hits	No_Hits	No_Hits
mg_percent	11	snp_11_23789856	23789856	T	C	0.32685	0.0679839	2.41459e-06	5.61716	1	0.032104	0.032104	intergenic	LOC_Os11g39910(dist=1088),LOC_Os11g39920(dist=2121)	T	C	NA	NA	NA	NA	NA	NA	NA	NA	NA	NA	NA	NA	NA	NA	NA	NA	NA	NA	NA
mg_percent	11	snp_11_23795192	23795192	G	A	0.645581	0.134484	2.49792e-06	5.60242	1	0.0327862	0.0327862	exonic	LOC_Os11g39920	G	A	synonymous SNV	LOC_Os11g39920:LOC_Os11g39920.1:exon2:c.A1826A:p.Q609Q,	23791977	23795809	+	No_Hits	'35.2'_'not assigned.unknown'	No_Hits	0.0_gi|77552013|gb|ABA94810.1| expressed protein [Oryza sativa Japonica	Sb08g015801_similar to Os07g0447000 protein_1e-147	AT5G45540.1_Symbols:_Protein_of_unknown_function_(DUF594)_chr5:18458294-18460705_REVERSE_LENGTH=803_1e-33	Bradi1g30317_No_Description_present_3e-99	GRMZM2G172139_No Description present_3e-53	No_Hits	No_Hits	No_Hits	No_Hits	No_Hits	No_Hits
mg_percent	4	snp_04_5486190	5486190	T	G	0.489834	0.102416	2.71085e-06	5.56689	1	0.0350884	0.0350884	exonic	LOC_Os04g10160	T	G	synonymous SNV	LOC_Os04g10160:LOC_Os04g10160.1:exon2:c.G1248G:p.G416G,	5484768	5486773	+	No_Hits	'26.10'_'misc.cytochrome P450'	0.0_sp|Q7X7X4|C99A2_ORYSJ Cytochrome P450 99A2 OS=Oryza sativa subsp.	0.0_gi|205688119|sp|Q7X7X4.2|C99A2_ORYSJ RecName: Full=Cytochrome	Sb02g007540_similar to OSIGBa0105N24.4 protein_0.0	AT5G25120.1_Symbols:_CYP71B11_ytochrome_p450,_family_71,_subfamily_B,_polypeptide_11_chr5:8662851-8664432_FORWARD_LENGTH=496_2e-109	Bradi5g21447_No_Description_present_0.0	GRMZM2G140448_No Description present_0.0	Q0JF01_9betapimara7,15diene_oxidase_EC_1_14_13_144_Oryza_sativa_subsp__japonica_SwissProt_0.0	No_Hits	No_Hits	No_Hits	No_Hits	No_Hits
mg_percent	11	snp_11_23794617	23794617	G	C	0.635885	0.133021	2.74186e-06	5.56195	1	0.0350884	0.0350884	exonic	LOC_Os11g39920	G	C	synonymous SNV	LOC_Os11g39920:LOC_Os11g39920.1:exon2:c.C1251C:p.N417N,	23791977	23795809	+	No_Hits	'35.2'_'not assigned.unknown'	No_Hits	0.0_gi|77552013|gb|ABA94810.1| expressed protein [Oryza sativa Japonica	Sb08g015801_similar to Os07g0447000 protein_1e-147	AT5G45540.1_Symbols:_Protein_of_unknown_function_(DUF594)_chr5:18458294-18460705_REVERSE_LENGTH=803_1e-33	Bradi1g30317_No_Description_present_3e-99	GRMZM2G172139_No Description present_3e-53	No_Hits	No_Hits	No_Hits	No_Hits	No_Hits	No_Hits
mg_percent	11	snp_11_23789525	23789525	G	A	0.307458	0.0644232	2.84312e-06	5.5462	1	0.0354678	0.0354678	downstream	LOC_Os11g39910	G	A	NA	NA	23787903	23788768	+	No_Hits	'35.2'_'not assigned.unknown'	No_Hits	1e-59_gi|77552012|gb|ABA94809.1| hypothetical protein LOC_Os11g39910	No_Hits	No_Hits	Bradi1g59530_No_Description_present_1e-09	No_Hits	No_Hits	No_Hits	No_Hits	No_Hits	No_Hits	No_Hits
mg_percent	11	snp_11_23788744	23788744	G	A	0.3155	0.066135	2.86853e-06	5.54234	1	0.0354678	0.0354678	exonic	LOC_Os11g39910	G	A	synonymous SNV	LOC_Os11g39910:LOC_Os11g39910.1:exon2:c.A258A:p.S86S,	23787903	23788768	+	No_Hits	'35.2'_'not assigned.unknown'	No_Hits	1e-59_gi|77552012|gb|ABA94809.1| hypothetical protein LOC_Os11g39910	No_Hits	No_Hits	Bradi1g59530_No_Description_present_1e-09	No_Hits	No_Hits	No_Hits	No_Hits	No_Hits	No_Hits	No_Hits
mg_percent	4	snp_04_5689467	5689467	A	G	0.489151	0.102586	2.89985e-06	5.53763	1	0.0354678	0.0354678	UTR3	LOC_Os04g10460(LOC_Os04g10460.1:c.*271A>G)	A	G	NA	NA	NA	NA	NA	NA	NA	NA	NA	NA	NA	NA	NA	NA	NA	NA	NA	NA	NA
mg_percent	4	snp_04_5586150	5586150	G	C	0.487059	0.102463	3.10301e-06	5.50822	1	0.0367572	0.0367572	intergenic	LOC_Os04g10330(dist=7640),LOC_Os04g10340(dist=2491)	G	C	NA	NA	NA	NA	NA	NA	NA	NA	NA	NA	NA	NA	NA	NA	NA	NA	NA	NA	NA
mg_percent	11	snp_11_23794292	23794292	T	C	0.652505	0.13731	3.12359e-06	5.50535	1	0.0367572	0.0367572	exonic	LOC_Os11g39920	T	C	synonymous SNV	LOC_Os11g39920:LOC_Os11g39920.1:exon2:c.C926C:p.T309T,	23791977	23795809	+	No_Hits	'35.2'_'not assigned.unknown'	No_Hits	0.0_gi|77552013|gb|ABA94810.1| expressed protein [Oryza sativa Japonica	Sb08g015801_similar to Os07g0447000 protein_1e-147	AT5G45540.1_Symbols:_Protein_of_unknown_function_(DUF594)_chr5:18458294-18460705_REVERSE_LENGTH=803_1e-33	Bradi1g30317_No_Description_present_3e-99	GRMZM2G172139_No Description present_3e-53	No_Hits	No_Hits	No_Hits	No_Hits	No_Hits	No_Hits
mg_percent	4	snp_04_6010657	6010657	A	G	0.481295	0.101505	3.27721e-06	5.4845	1	0.0381267	0.0381267	intergenic	LOC_Os04g11050(dist=1611),LOC_Os04g11060(dist=1210)	A	G	NA	NA	NA	NA	NA	NA	NA	NA	NA	NA	NA	NA	NA	NA	NA	NA	NA	NA	NA
mg_percent	4	snp_04_5560746	5560746	A	G	0.463027	0.0978599	3.43225e-06	5.46442	1	0.0393668	0.0393668	intronic	LOC_Os04g10290	A	G	NA	NA	5559070	5561203	-	No_Hits	'35.2'_'not assigned.unknown'	No_Hits	No_Hits	No_Hits	No_Hits	No_Hits	GRMZM2G119127_No Description present_9e-16	No_Hits	No_Hits	No_Hits	No_Hits	No_Hits	No_Hits
mg_percent	11	snp_11_23794230	23794230	T	A	0.620145	0.131156	3.48372e-06	5.45796	1	0.0393668	0.0393668	exonic	LOC_Os11g39920	T	A	synonymous SNV	LOC_Os11g39920:LOC_Os11g39920.1:exon2:c.A864A:p.A288A,	23791977	23795809	+	No_Hits	'35.2'_'not assigned.unknown'	No_Hits	0.0_gi|77552013|gb|ABA94810.1| expressed protein [Oryza sativa Japonica	Sb08g015801_similar to Os07g0447000 protein_1e-147	AT5G45540.1_Symbols:_Protein_of_unknown_function_(DUF594)_chr5:18458294-18460705_REVERSE_LENGTH=803_1e-33	Bradi1g30317_No_Description_present_3e-99	GRMZM2G172139_No Description present_3e-53	No_Hits	No_Hits	No_Hits	No_Hits	No_Hits	No_Hits
mg_percent	4	snp_04_5525595	5525595	G	A	0.482968	0.102165	3.49916e-06	5.45604	1	0.0393668	0.0393668	downstream	LOC_Os04g10230	G	A	NA	NA	5523899	5524921	+	Coils_-_VRLLRRCLDEEKGEIKRTERDREKRERED_____________	'35.2'_'not assigned.unknown'	No_Hits	3e-169_gi|38346189|emb|CAD39528.2| OSJNBa0027O01.5 [Oryza sativa Japonica	Sb08g000660_similar to Putative uncharacterized protein_1e-10	No_Hits	Bradi4g26770_antiporter_activity_(Blast2GO)_1e-11	GRMZM2G150537_No Description present_3e-08	No_Hits	No_Hits	No_Hits	No_Hits	No_Hits	No_Hits
mg_percent	4	snp_04_5681755	5681755	T	C	0.485277	0.102908	3.69116e-06	5.43284	1	0.0410755	0.0410755	intergenic	LOC_Os04g10434(dist=6018),LOC_Os04g10450(dist=1532)	T	C	NA	NA	NA	NA	NA	NA	NA	NA	NA	NA	NA	NA	NA	NA	NA	NA	NA	NA	NA
mg_percent	4	snp_04_5688993	5688993	A	G	0.482627	0.10263	3.91839e-06	5.40689	1	0.042214	0.042214	exonic	LOC_Os04g10460	A	G	synonymous SNV	LOC_Os04g10460:LOC_Os04g10460.1:exon5:c.G1309G:p.V437V,	5686452	5689491	+	No_Hits	'26.8'_'misc.nitrilases, *nitrile lyases, berberine bridge enzymes, reticuline oxidases, troponine reductases'	8e-94_sp|Q9URY4|YI01_SCHPO Putative amidase C869.01 OS=Schizosaccharomyces	0.0_gi|297602182|ref|NP_001052187.2| Os04g0183500 [Oryza sativa Japonica	Sb02g033210_similar to OSIGBa0148J22.1 protein_0.0	AT4G34880.1_Symbols:_Amidase_family_protein_chr4:16615549-16617424_FORWARD_LENGTH=466_7e-158	Bradi5g00860_No_Description_present_0.0	GRMZM2G111309_amidase _0.0	B9SQK4_amidase_EC_3_5_1_4_Ricinus_communis_TrEMBL_0.0	No_Hits	No_Hits	No_Hits	No_Hits	No_Hits
mg_percent	4	snp_04_5385067	5385067	G	C	0.49662	0.105638	3.94412e-06	5.40405	1	0.042214	0.042214	downstream	LOC_Os04g10010	G	C	NA	NA	5385722	5387215	-	No_Hits	'26.22'_'misc.short chain dehydrogenase/reductase (SDR)'	0.0_sp|Q7FAE1|MOMAS_ORYSJ Momilactone A synthase OS=Oryza sativa	0.0_gi|115457148|ref|NP_001052174.1| Os04g0179200 [Oryza sativa Japonica	Sb06g009610_similar to H0502B11.10 protein_1e-117	AT2G47140.1_Symbols:_NAD(P)-binding_Rossmann-fold_superfamily_protein_chr2:19350970-19352059_REVERSE_LENGTH=257_4e-82	Bradi5g08940_testosterone_17-beta-dehydrogenase_activity,_estradiol_17-beta-dehydrogenase_activity,_3-alpha(17-beta)-hydroxysteroid_dehydrogenase_(NAD+)_activity,_testosterone_17-beta-dehydrogenase_(NADP+)_activity,_7-beta-hydroxysteroid_dehydrogenase_(NADP+)_activity_(Blast2GO)_2e-113	GRMZM2G069523_No Description present_1e-116	Q7FAE1_momilactoneA_synthase_EC_1_1_1_295_Oryza_sativa_subsp__japonica_SwissProt_0.0	No_Hits	No_Hits	No_Hits	No_Hits	No_Hits
mg_percent	11	snp_11_23794219	23794219	C	T	0.622427	0.132421	3.95841e-06	5.40248	1	0.042214	0.042214	exonic	LOC_Os11g39920	C	T	synonymous SNV	LOC_Os11g39920:LOC_Os11g39920.1:exon2:c.T853T:p.Y285Y,	23791977	23795809	+	No_Hits	'35.2'_'not assigned.unknown'	No_Hits	0.0_gi|77552013|gb|ABA94810.1| expressed protein [Oryza sativa Japonica	Sb08g015801_similar to Os07g0447000 protein_1e-147	AT5G45540.1_Symbols:_Protein_of_unknown_function_(DUF594)_chr5:18458294-18460705_REVERSE_LENGTH=803_1e-33	Bradi1g30317_No_Description_present_3e-99	GRMZM2G172139_No Description present_3e-53	No_Hits	No_Hits	No_Hits	No_Hits	No_Hits	No_Hits
mg_percent	4	snp_04_5688944	5688944	T	A	0.486391	0.10359	4.04979e-06	5.39257	1	0.0427433	0.0427433	exonic	LOC_Os04g10460	T	A	synonymous SNV	LOC_Os04g10460:LOC_Os04g10460.1:exon5:c.A1260A:p.S420S,	5686452	5689491	+	No_Hits	'26.8'_'misc.nitrilases, *nitrile lyases, berberine bridge enzymes, reticuline oxidases, troponine reductases'	8e-94_sp|Q9URY4|YI01_SCHPO Putative amidase C869.01 OS=Schizosaccharomyces	0.0_gi|297602182|ref|NP_001052187.2| Os04g0183500 [Oryza sativa Japonica	Sb02g033210_similar to OSIGBa0148J22.1 protein_0.0	AT4G34880.1_Symbols:_Amidase_family_protein_chr4:16615549-16617424_FORWARD_LENGTH=466_7e-158	Bradi5g00860_No_Description_present_0.0	GRMZM2G111309_amidase _0.0	B9SQK4_amidase_EC_3_5_1_4_Ricinus_communis_TrEMBL_0.0	No_Hits	No_Hits	No_Hits	No_Hits	No_Hits
mg_percent	4	snp_04_5682801	5682801	A	C	0.481655	0.102636	4.09605e-06	5.38763	1	0.0427904	0.0427904	upstream	LOC_Os04g10450	A	C	NA	NA	5683287	5684863	+	No_Hits	'35.2'_'not assigned.unknown'	No_Hits	5e-43_gi|222628452|gb|EEE60584.1| hypothetical protein OsJ_13962 [Oryza	No_Hits	No_Hits	No_Hits	No_Hits	No_Hits	No_Hits	No_Hits	No_Hits	No_Hits	No_Hits
mg_percent	4	snp_04_6010714	6010714	A	G	0.480821	0.102697	4.30475e-06	5.36605	1	0.0445164	0.0445164	intergenic	LOC_Os04g11050(dist=1668),LOC_Os04g11060(dist=1153)	A	G	NA	NA	NA	NA	NA	NA	NA	NA	NA	NA	NA	NA	NA	NA	NA	NA	NA	NA	NA
mg_percent	4	snp_04_5683434	5683434	C	T	0.483518	0.103377	4.39777e-06	5.35677	1	0.0450236	0.0450236	exonic	LOC_Os04g10450	C	T	synonymous SNV	LOC_Os04g10450:LOC_Os04g10450.1:exon1:c.T148T:p.W50W,	5683287	5684863	+	No_Hits	'35.2'_'not assigned.unknown'	No_Hits	5e-43_gi|222628452|gb|EEE60584.1| hypothetical protein OsJ_13962 [Oryza	No_Hits	No_Hits	No_Hits	No_Hits	No_Hits	No_Hits	No_Hits	No_Hits	No_Hits	No_Hits
mg_percent	4	snp_04_5476825	5476825	T	G	0.467868	0.100101	4.46305e-06	5.35037	1	0.0451973	0.0451973	intergenic	LOC_Os04g10130(dist=6097),LOC_Os04g10140(dist=2170)	T	G	NA	NA	NA	NA	NA	NA	NA	NA	NA	NA	NA	NA	NA	NA	NA	NA	NA	NA	NA
mg_percent	11	snp_11_23793672	23793672	A	G	0.313751	0.0671554	4.50303e-06	5.34649	1	0.0451973	0.0451973	exonic	LOC_Os11g39920	A	G	synonymous SNV	LOC_Os11g39920:LOC_Os11g39920.1:exon2:c.G306G:p.P102P,	23791977	23795809	+	No_Hits	'35.2'_'not assigned.unknown'	No_Hits	0.0_gi|77552013|gb|ABA94810.1| expressed protein [Oryza sativa Japonica	Sb08g015801_similar to Os07g0447000 protein_1e-147	AT5G45540.1_Symbols:_Protein_of_unknown_function_(DUF594)_chr5:18458294-18460705_REVERSE_LENGTH=803_1e-33	Bradi1g30317_No_Description_present_3e-99	GRMZM2G172139_No Description present_3e-53	No_Hits	No_Hits	No_Hits	No_Hits	No_Hits	No_Hits
mg_percent	4	snp_04_5614074	5614074	T	C	0.459817	0.0985158	4.59744e-06	5.33748	1	0.0453021	0.0453021	intronic	LOC_Os04g10380	T	C	NA	NA	5608740	5630277	+	No_Hits	'35.1.40'_'not assigned.no ontology.glycine rich proteins'	No_Hits	0.0_gi|38346197|emb|CAD39520.2| OSJNBa0027O01.13 [Oryza sativa Japonica	Sb03g003300_similar to Putative uncharacterized protein_0.0	AT5G47020.1_Symbols:_unknown_protein;_FUNCTIONS_IN:_molecular_function_unknown;_INVOLVED_IN:_biological_process_unknown;_LOCATED_IN:_endomembrane_system;_EXPRESSED_IN:_23_plant_structures;_EXPRESSED_DURING:_13_growth_stages;_BEST_Arabidopsis_thaliana_protein_match_is:_unknown_protein_(TAIR:AT5G11700.2);_Has_1807_Blast_hits_to_1807_proteins_in_277_species:_Archae_-_0;_Bacteria_-_0;_Metazoa_-_736;_…	Bradi5g00847_No_Description_present_0.0	GRMZM2G015291_No Description present_0.0	No_Hits	No_Hits	No_Hits	No_Hits	No_Hits	No_Hits
mg_percent	4	snp_04_5689154	5689154	A	G	0.478758	0.102625	4.64623e-06	5.3329	1	0.0453021	0.0453021	exonic	LOC_Os04g10460	A	G	synonymous SNV	LOC_Os04g10460:LOC_Os04g10460.1:exon5:c.G1470G:p.E490E,	5686452	5689491	+	No_Hits	'26.8'_'misc.nitrilases, *nitrile lyases, berberine bridge enzymes, reticuline oxidases, troponine reductases'	8e-94_sp|Q9URY4|YI01_SCHPO Putative amidase C869.01 OS=Schizosaccharomyces	0.0_gi|297602182|ref|NP_001052187.2| Os04g0183500 [Oryza sativa Japonica	Sb02g033210_similar to OSIGBa0148J22.1 protein_0.0	AT4G34880.1_Symbols:_Amidase_family_protein_chr4:16615549-16617424_FORWARD_LENGTH=466_7e-158	Bradi5g00860_No_Description_present_0.0	GRMZM2G111309_amidase _0.0	B9SQK4_amidase_EC_3_5_1_4_Ricinus_communis_TrEMBL_0.0	No_Hits	No_Hits	No_Hits	No_Hits	No_Hits
mg_percent	4	snp_04_5689363	5689363	C	T	0.478758	0.102625	4.64623e-06	5.3329	1	0.0453021	0.0453021	UTR3	LOC_Os04g10460(LOC_Os04g10460.1:c.*167C>T)	C	T	NA	NA	NA	NA	NA	NA	NA	NA	NA	NA	NA	NA	NA	NA	NA	NA	NA	NA	NA
mg_percent	4	snp_04_5534562	5534562	A	G	0.482244	0.103431	4.7029e-06	5.32763	1	0.0454221	0.0454221	upstream	LOC_Os04g10250	A	G	NA	NA	5534957	5538264	+	Pfam_Domain of unknown function (DUF3355)_TPTKCSMLVPSCAITKSDAESTPTTLEHVFPATMSQSMPSAALAAAAPPVSLTATKEDEADMDKSEMKPEETFQELCAKMIAMLNNMLVTCCDIKVESTASVDITRVVAVTSTNTELVPNTWS_____________	'35.2'_'not assigned.unknown'	No_Hits	0.0_gi|38346191|emb|CAE02036.2| OSJNBa0027O01.7 [Oryza sativa Japonica	Sb09g021560_similar to Os05g0437300 protein_5e-11	AT1G43190.3_Symbols:_PTB3_polypyrimidine_tract-binding_protein_3_chr1:16275432-16278185_REVERSE_LENGTH=430_2e-08	Bradi2g24150_RRM_domain_containing_protein_similar_to_polypyrimidine_tract-binding_protein,_putative_/_heterogeneous_nuclear_ribonucleoprotein,_[Arabidopsis_thaliana]_AT1G43190_7e-11	GRMZM2G070113_hypothetical protein LOC100383701 _4e-11	No_Hits	No_Hits	No_Hits	No_Hits	No_Hits	No_Hits
mg_percent	4	snp_04_5560603	5560603	A	G	0.479253	0.10292	4.83032e-06	5.31602	1	0.0462168	0.0462168	intronic	LOC_Os04g10290	A	G	NA	NA	5559070	5561203	-	No_Hits	'35.2'_'not assigned.unknown'	No_Hits	No_Hits	No_Hits	No_Hits	No_Hits	GRMZM2G119127_No Description present_9e-16	No_Hits	No_Hits	No_Hits	No_Hits	No_Hits	No_Hits
mg_percent	11	snp_11_23794254	23794254	A	C	0.60005	0.129356	5.23527e-06	5.28106	1	0.0495684	0.0495684	exonic	LOC_Os11g39920	A	C	synonymous SNV	LOC_Os11g39920:LOC_Os11g39920.1:exon2:c.C888C:p.V296V,	23791977	23795809	+	No_Hits	'35.2'_'not assigned.unknown'	No_Hits	0.0_gi|77552013|gb|ABA94810.1| expressed protein [Oryza sativa Japonica	Sb08g015801_similar to Os07g0447000 protein_1e-147	AT5G45540.1_Symbols:_Protein_of_unknown_function_(DUF594)_chr5:18458294-18460705_REVERSE_LENGTH=803_1e-33	Bradi1g30317_No_Description_present_3e-99	GRMZM2G172139_No Description present_3e-53	No_Hits	No_Hits	No_Hits	No_Hits	No_Hits	No_Hits
mg_percent	11	snp_11_23794570	23794570	T	C	0.596493	0.128677	5.31042e-06	5.27487	1	0.0495684	0.0495684	exonic	LOC_Os11g39920	T	C	synonymous SNV	LOC_Os11g39920:LOC_Os11g39920.1:exon2:c.C1204C:p.L402L,	23791977	23795809	+	No_Hits	'35.2'_'not assigned.unknown'	No_Hits	0.0_gi|77552013|gb|ABA94810.1| expressed protein [Oryza sativa Japonica	Sb08g015801_similar to Os07g0447000 protein_1e-147	AT5G45540.1_Symbols:_Protein_of_unknown_function_(DUF594)_chr5:18458294-18460705_REVERSE_LENGTH=803_1e-33	Bradi1g30317_No_Description_present_3e-99	GRMZM2G172139_No Description present_3e-53	No_Hits	No_Hits	No_Hits	No_Hits	No_Hits	No_Hits
mg_percent	11	snp_11_23789833	23789833	A	G	0.318743	0.0688192	5.4064e-06	5.26709	1	0.0498646	0.0498646	intergenic	LOC_Os11g39910(dist=1065),LOC_Os11g39920(dist=2144)	A	G	NA	NA	NA	NA	NA	NA	NA	NA	NA	NA	NA	NA	NA	NA	NA	NA	NA	NA	NA
mg_percent	4	snp_04_5430890	5430890	A	T	0.492235	0.106394	5.53106e-06	5.25719	1	0.0505589	0.0505589	exonic	LOC_Os04g10060	A	T	synonymous SNV	LOC_Os04g10060:LOC_Os04g10060.1:exon7:c.A1109A:p.Q370Q,	5428338	5434028	-	No_Hits	'17.6.1.2'_'hormone metabolism.gibberelin.synthesis-degradation.ent-kaurene synthase'	0.0_sp|Q0JEZ8|KSL4_ORYSJ Syn-pimara-7,15-diene synthase OS=Oryza	0.0_gi|115457150|ref|NP_001052175.1| Os04g0179700 [Oryza sativa Japonica	Sb06g028220_similar to Ent-kaurene synthase-like protein 1_0.0	AT1G79460.1_Symbols:_GA2,_KS,_ATKS,_ATKS1,_KS1_Terpenoid_cyclases/Protein_prenyltransferases_superfamily_protein_chr1:29890568-29894436_FORWARD_LENGTH=785_0.0	Bradi5g21387_No_Description_present_0.0	GRMZM2G093603_No Description present_0.0	Q0JEZ8_synpimara7,15diene_synthase_EC_4_2_3_35_Oryza_sativa_subsp__japonica_SwissProt_0.0	No_Hits	No_Hits	No_Hits	No_Hits	No_Hits
mg_percent	4	snp_04_5422235	5422235	A	C	0.492321	0.106565	5.69851e-06	5.24424	1	0.0516286	0.0516286	intergenic	LOC_Os04g10050(dist=2288),LOC_Os04g10060(dist=6103)	A	C	NA	NA	NA	NA	NA	NA	NA	NA	NA	NA	NA	NA	NA	NA	NA	NA	NA	NA	NA
mg_percent	4	snp_04_5386570	5386570	T	C	0.487437	0.105741	5.96578e-06	5.22433	1	0.0530924	0.0530924	exonic	LOC_Os04g10010	T	C	synonymous SNV	LOC_Os04g10010:LOC_Os04g10010.1:exon2:c.G330G:p.M110M,	5385722	5387215	-	No_Hits	'26.22'_'misc.short chain dehydrogenase/reductase (SDR)'	0.0_sp|Q7FAE1|MOMAS_ORYSJ Momilactone A synthase OS=Oryza sativa	0.0_gi|115457148|ref|NP_001052174.1| Os04g0179200 [Oryza sativa Japonica	Sb06g009610_similar to H0502B11.10 protein_1e-117	AT2G47140.1_Symbols:_NAD(P)-binding_Rossmann-fold_superfamily_protein_chr2:19350970-19352059_REVERSE_LENGTH=257_4e-82	Bradi5g08940_testosterone_17-beta-dehydrogenase_activity,_estradiol_17-beta-dehydrogenase_activity,_3-alpha(17-beta)-hydroxysteroid_dehydrogenase_(NAD+)_activity,_testosterone_17-beta-dehydrogenase_(NADP+)_activity,_7-beta-hydroxysteroid_dehydrogenase_(NADP+)_activity_(Blast2GO)_2e-113	GRMZM2G069523_No Description present_1e-116	Q7FAE1_momilactoneA_synthase_EC_1_1_1_295_Oryza_sativa_subsp__japonica_SwissProt_0.0	No_Hits	No_Hits	No_Hits	No_Hits	No_Hits
mg_percent	4	snp_04_5519375	5519375	A	G	0.471192	0.102228	5.97962e-06	5.22333	1	0.0530924	0.0530924	intronic	LOC_Os04g10210	A	G	NA	NA	5518778	5521211	-	No_Hits	'35.2'_'not assigned.unknown'	No_Hits	2e-116_gi|125589576|gb|EAZ29926.1| hypothetical protein OsJ_13980 [Oryza	No_Hits	No_Hits	No_Hits	No_Hits	No_Hits	No_Hits	No_Hits	No_Hits	No_Hits	No_Hits
mg_percent	4	snp_04_5504552	5504552	A	G	0.475018	0.103181	6.12911e-06	5.2126	1	0.0530924	0.0530924	exonic	LOC_Os04g10170	A	G	synonymous SNV	LOC_Os04g10170:LOC_Os04g10170.1:exon1:c.G194G:p.R65R,	5504359	5504831	+	No_Hits	'35.2'_'not assigned.unknown'	No_Hits	8e-68_gi|125589577|gb|EAZ29927.1| hypothetical protein OsJ_13981 [Oryza	No_Hits	No_Hits	No_Hits	No_Hits	No_Hits	No_Hits	No_Hits	No_Hits	No_Hits	No_Hits
mg_percent	4	snp_04_5422294	5422294	G	A	0.49668	0.107934	6.18447e-06	5.2087	1	0.0530924	0.0530924	intergenic	LOC_Os04g10050(dist=2347),LOC_Os04g10060(dist=6044)	G	A	NA	NA	NA	NA	NA	NA	NA	NA	NA	NA	NA	NA	NA	NA	NA	NA	NA	NA	NA
mg_percent	4	snp_04_5503805	5503805	A	G	0.474035	0.103044	6.2231e-06	5.20599	1	0.0530924	0.0530924	upstream	LOC_Os04g10170	A	G	NA	NA	5504359	5504831	+	No_Hits	'35.2'_'not assigned.unknown'	No_Hits	8e-68_gi|125589577|gb|EAZ29927.1| hypothetical protein OsJ_13981 [Oryza	No_Hits	No_Hits	No_Hits	No_Hits	No_Hits	No_Hits	No_Hits	No_Hits	No_Hits	No_Hits
mg_percent	4	snp_04_6009134	6009134	T	A	0.477771	0.103981	6.37917e-06	5.19524	1	0.0539742	0.0539742	upstream	LOC_Os04g11050	T	A	NA	NA	6004594	6009046	-	No_Hits	'35.2'_'not assigned.unknown'	No_Hits	No_Hits	No_Hits	No_Hits	Bradi5g02820_No_Description_present_2e-06	GRMZM2G166888_No Description present_3e-10	No_Hits	No_Hits	No_Hits	No_Hits	No_Hits	No_Hits
mg_percent	4	snp_04_5490329	5490329	G	C	0.475282	0.103592	6.57545e-06	5.18207	1	0.0548426	0.0548426	intergenic	LOC_Os04g10160(dist=3556),LOC_Os04g10170(dist=14030)	G	C	NA	NA	NA	NA	NA	NA	NA	NA	NA	NA	NA	NA	NA	NA	NA	NA	NA	NA	NA
mg_percent	4	snp_04_5428495	5428495	G	C	0.488071	0.10639	6.58894e-06	5.18118	1	0.0548426	0.0548426	UTR3	LOC_Os04g10060(LOC_Os04g10060.1:c.*18C>G)	G	C	NA	NA	NA	NA	NA	NA	NA	NA	NA	NA	NA	NA	NA	NA	NA	NA	NA	NA	NA
mg_percent	4	snp_04_5673755	5673755	C	T	0.449769	0.0981132	6.68919e-06	5.17463	1	0.055228	0.055228	intronic	LOC_Os04g10434	C	T	NA	NA	5669157	5675737	+	No_Hits	'26.8'_'misc.nitrilases, *nitrile lyases, berberine bridge enzymes, reticuline oxidases, troponine reductases'	6e-41_sp|Q9URY4|YI01_SCHPO Putative amidase C869.01 OS=Schizosaccharomyces	0.0_gi|125589560|gb|EAZ29910.1| hypothetical protein OsJ_13963 [Oryza	Sb06g002860_similar to OSIGBa0140C02.3 protein_2e-161	AT4G34880.1_Symbols:_Amidase_family_protein_chr4:16615549-16617424_FORWARD_LENGTH=466_6e-110	Bradi5g00860_No_Description_present_5e-179	GRMZM2G050937_No Description present_7e-160	B9SQK4_amidase_EC_3_5_1_4_Ricinus_communis_TrEMBL_1e-116	No_Hits	No_Hits	No_Hits	No_Hits	No_Hits
mg_percent	11	snp_11_23793676	23793676	T	C	0.456584	0.0996501	6.7589e-06	5.17012	1	0.0553153	0.0553153	exonic	LOC_Os11g39920	T	C	synonymous SNV	LOC_Os11g39920:LOC_Os11g39920.1:exon2:c.C310C:p.L104L,	23791977	23795809	+	No_Hits	'35.2'_'not assigned.unknown'	No_Hits	0.0_gi|77552013|gb|ABA94810.1| expressed protein [Oryza sativa Japonica	Sb08g015801_similar to Os07g0447000 protein_1e-147	AT5G45540.1_Symbols:_Protein_of_unknown_function_(DUF594)_chr5:18458294-18460705_REVERSE_LENGTH=803_1e-33	Bradi1g30317_No_Description_present_3e-99	GRMZM2G172139_No Description present_3e-53	No_Hits	No_Hits	No_Hits	No_Hits	No_Hits	No_Hits
mg_percent	4	snp_04_5648060	5648060	G	T	0.4535	0.099012	6.80782e-06	5.16699	1	0.0553153	0.0553153	exonic	LOC_Os04g10410	G	T	synonymous SNV	LOC_Os04g10410:LOC_Os04g10410.1:exon3:c.T909T:p.F303F,	5644929	5649613	+	No_Hits	'26.8'_'misc.nitrilases, *nitrile lyases, berberine bridge enzymes, reticuline oxidases, troponine reductases'	9e-84_sp|Q9URY4|YI01_SCHPO Putative amidase C869.01 OS=Schizosaccharomyces	0.0_gi|115457168|ref|NP_001052184.1| Os04g0182900 [Oryza sativa Japonica	Sb06g002860_similar to OSIGBa0140C02.3 protein_0.0	AT4G34880.1_Symbols:_Amidase_family_protein_chr4:16615549-16617424_FORWARD_LENGTH=466_8e-154	Bradi5g00860_No_Description_present_0.0	GRMZM2G050937_No Description present_0.0	B9SQK4_amidase_EC_3_5_1_4_Ricinus_communis_TrEMBL_0.0	No_Hits	No_Hits	No_Hits	No_Hits	No_Hits
mg_percent	4	snp_04_5730996	5730996	C	T	0.476268	0.104267	7.19874e-06	5.14274	1	0.0556127	0.0556127	exonic	LOC_Os04g10530	C	T	synonymous SNV	LOC_Os04g10530:LOC_Os04g10530.1:exon4:c.T986T:p.I329I,	5727999	5731952	+	No_Hits	'26.8'_'misc.nitrilases, *nitrile lyases, berberine bridge enzymes, reticuline oxidases, troponine reductases'	1e-88_sp|Q9URY4|YI01_SCHPO Putative amidase C869.01 OS=Schizosaccharomyces	0.0_gi|297602185|ref|NP_001052188.2| Os04g0184100 [Oryza sativa Japonica	Sb02g033210_similar to OSIGBa0148J22.1 protein_0.0	AT4G34880.1_Symbols:_Amidase_family_protein_chr4:16615549-16617424_FORWARD_LENGTH=466_1e-161	Bradi5g00860_No_Description_present_0.0	GRMZM2G111309_amidase _0.0	B9SQK4_amidase_EC_3_5_1_4_Ricinus_communis_TrEMBL_0.0	No_Hits	No_Hits	No_Hits	No_Hits	No_Hits
mg_percent	4	snp_04_5577189	5577189	A	G	0.495149	0.108471	7.2936e-06	5.13706	1	0.0556127	0.0556127	downstream	LOC_Os04g10330	A	G	NA	NA	5577719	5578510	-	No_Hits	'35.2'_'not assigned.unknown'	No_Hits	No_Hits	No_Hits	No_Hits	No_Hits	No_Hits	No_Hits	No_Hits	No_Hits	No_Hits	No_Hits	No_Hits
mg_percent	4	snp_04_5490481	5490481	G	C	0.459481	0.100706	7.36619e-06	5.13276	1	0.0556127	0.0556127	intergenic	LOC_Os04g10160(dist=3708),LOC_Os04g10170(dist=13878)	G	C	NA	NA	NA	NA	NA	NA	NA	NA	NA	NA	NA	NA	NA	NA	NA	NA	NA	NA	NA
mg_percent	4	snp_04_5627024	5627024	T	A	0.453059	0.0993013	7.37034e-06	5.13251	1	0.0556127	0.0556127	exonic	LOC_Os04g10380	T	A	synonymous SNV	LOC_Os04g10380:LOC_Os04g10380.1:exon19:c.A3800A:p.Q1267Q,	5608740	5630277	+	No_Hits	'35.1.40'_'not assigned.no ontology.glycine rich proteins'	No_Hits	0.0_gi|38346197|emb|CAD39520.2| OSJNBa0027O01.13 [Oryza sativa Japonica	Sb03g003300_similar to Putative uncharacterized protein_0.0	AT5G47020.1_Symbols:_unknown_protein;_FUNCTIONS_IN:_molecular_function_unknown;_INVOLVED_IN:_biological_process_unknown;_LOCATED_IN:_endomembrane_system;_EXPRESSED_IN:_23_plant_structures;_EXPRESSED_DURING:_13_growth_stages;_BEST_Arabidopsis_thaliana_protein_match_is:_unknown_protein_(TAIR:AT5G11700.2);_Has_1807_Blast_hits_to_1807_proteins_in_277_species:_Archae_-_0;_Bacteria_-_0;_Metazoa_-_736;_…	Bradi5g00847_No_Description_present_0.0	GRMZM2G015291_No Description present_0.0	No_Hits	No_Hits	No_Hits	No_Hits	No_Hits	No_Hits
mg_percent	11	snp_11_23794398	23794398	A	G	0.600416	0.131763	7.55917e-06	5.12153	1	0.0556127	0.0556127	exonic	LOC_Os11g39920	A	G	synonymous SNV	LOC_Os11g39920:LOC_Os11g39920.1:exon2:c.G1032G:p.V344V,	23791977	23795809	+	No_Hits	'35.2'_'not assigned.unknown'	No_Hits	0.0_gi|77552013|gb|ABA94810.1| expressed protein [Oryza sativa Japonica	Sb08g015801_similar to Os07g0447000 protein_1e-147	AT5G45540.1_Symbols:_Protein_of_unknown_function_(DUF594)_chr5:18458294-18460705_REVERSE_LENGTH=803_1e-33	Bradi1g30317_No_Description_present_3e-99	GRMZM2G172139_No Description present_3e-53	No_Hits	No_Hits	No_Hits	No_Hits	No_Hits	No_Hits
mg_percent	4	snp_04_5486271	5486271	A	G	0.46735	0.102572	7.57484e-06	5.12063	1	0.0556127	0.0556127	exonic	LOC_Os04g10160	A	G	synonymous SNV	LOC_Os04g10160:LOC_Os04g10160.1:exon2:c.G1329G:p.R443R,	5484768	5486773	+	No_Hits	'26.10'_'misc.cytochrome P450'	0.0_sp|Q7X7X4|C99A2_ORYSJ Cytochrome P450 99A2 OS=Oryza sativa subsp.	0.0_gi|205688119|sp|Q7X7X4.2|C99A2_ORYSJ RecName: Full=Cytochrome	Sb02g007540_similar to OSIGBa0105N24.4 protein_0.0	AT5G25120.1_Symbols:_CYP71B11_ytochrome_p450,_family_71,_subfamily_B,_polypeptide_11_chr5:8662851-8664432_FORWARD_LENGTH=496_2e-109	Bradi5g21447_No_Description_present_0.0	GRMZM2G140448_No Description present_0.0	Q0JF01_9betapimara7,15diene_oxidase_EC_1_14_13_144_Oryza_sativa_subsp__japonica_SwissProt_0.0	No_Hits	No_Hits	No_Hits	No_Hits	No_Hits
mg_percent	4	snp_04_5571546	5571546	A	G	0.461165	0.101351	7.7838e-06	5.10881	1	0.0556127	0.0556127	intronic	LOC_Os04g10320	A	G	NA	NA	5570742	5573468	-	No_Hits	'35.2'_'not assigned.unknown'	No_Hits	3e-86_gi|222628457|gb|EEE60589.1| hypothetical protein OsJ_13973 [Oryza	Sb02g030170_Predicted protein_2e-06	No_Hits	No_Hits	GRMZM2G043600_No Description present_2e-06	No_Hits	No_Hits	No_Hits	No_Hits	No_Hits	No_Hits
mg_percent	4	snp_04_5480631	5480631	A	C	0.459543	0.101008	7.80635e-06	5.10755	1	0.0556127	0.0556127	upstream	LOC_Os04g10140	A	C	NA	NA	5478995	5479718	-	No_Hits	'35.2'_'not assigned.unknown'	No_Hits	4e-50_gi|21741593|emb|CAD39709.1| OSJNBa0052P16.22 [Oryza sativa Japonica	No_Hits	No_Hits	No_Hits	No_Hits	No_Hits	No_Hits	No_Hits	No_Hits	No_Hits	No_Hits
mg_percent	4	snp_04_5503786	5503786	T	A	0.470701	0.10347	7.82026e-06	5.10678	1	0.0556127	0.0556127	upstream	LOC_Os04g10170	T	A	NA	NA	5504359	5504831	+	No_Hits	'35.2'_'not assigned.unknown'	No_Hits	8e-68_gi|125589577|gb|EAZ29927.1| hypothetical protein OsJ_13981 [Oryza	No_Hits	No_Hits	No_Hits	No_Hits	No_Hits	No_Hits	No_Hits	No_Hits	No_Hits	No_Hits
mg_percent	4	snp_04_6039908	6039908	A	T	0.471494	0.103685	7.88301e-06	5.10331	1	0.0556127	0.0556127	intergenic	LOC_Os04g11090(dist=1537),LOC_Os04g11100(dist=1545)	A	T	NA	NA	NA	NA	NA	NA	NA	NA	NA	NA	NA	NA	NA	NA	NA	NA	NA	NA	NA
mg_percent	11	snp_11_23253758	23253758	A	G	0.430225	0.0946111	7.88491e-06	5.1032	1	0.0556127	0.0556127	upstream	LOC_Os11g39060	A	G	NA	NA	23252864	23253271	-	No_Hits	'35.2'_'not assigned.unknown'	No_Hits	1e-90_gi|77551817|gb|ABA94614.1| hypothetical protein LOC_Os11g39060	No_Hits	No_Hits	No_Hits	No_Hits	No_Hits	No_Hits	No_Hits	No_Hits	No_Hits	No_Hits
mg_percent	11	snp_11_23794542	23794542	G	C	0.602509	0.132583	7.98731e-06	5.0976	1	0.0556127	0.0556127	exonic	LOC_Os11g39920	G	C	synonymous SNV	LOC_Os11g39920:LOC_Os11g39920.1:exon2:c.C1176C:p.C392C,	23791977	23795809	+	No_Hits	'35.2'_'not assigned.unknown'	No_Hits	0.0_gi|77552013|gb|ABA94810.1| expressed protein [Oryza sativa Japonica	Sb08g015801_similar to Os07g0447000 protein_1e-147	AT5G45540.1_Symbols:_Protein_of_unknown_function_(DUF594)_chr5:18458294-18460705_REVERSE_LENGTH=803_1e-33	Bradi1g30317_No_Description_present_3e-99	GRMZM2G172139_No Description present_3e-53	No_Hits	No_Hits	No_Hits	No_Hits	No_Hits	No_Hits
mg_percent	4	snp_04_5643190	5643190	A	G	0.465952	0.102644	8.16233e-06	5.08819	1	0.0556127	0.0556127	intergenic	LOC_Os04g10400(dist=2703),LOC_Os04g10410(dist=1739)	A	G	NA	NA	NA	NA	NA	NA	NA	NA	NA	NA	NA	NA	NA	NA	NA	NA	NA	NA	NA
mg_percent	4	snp_04_5623734	5623734	A	G	0.446454	0.0984579	8.34696e-06	5.07847	1	0.0556127	0.0556127	intronic	LOC_Os04g10380	A	G	NA	NA	5608740	5630277	+	No_Hits	'35.1.40'_'not assigned.no ontology.glycine rich proteins'	No_Hits	0.0_gi|38346197|emb|CAD39520.2| OSJNBa0027O01.13 [Oryza sativa Japonica	Sb03g003300_similar to Putative uncharacterized protein_0.0	AT5G47020.1_Symbols:_unknown_protein;_FUNCTIONS_IN:_molecular_function_unknown;_INVOLVED_IN:_biological_process_unknown;_LOCATED_IN:_endomembrane_system;_EXPRESSED_IN:_23_plant_structures;_EXPRESSED_DURING:_13_growth_stages;_BEST_Arabidopsis_thaliana_protein_match_is:_unknown_protein_(TAIR:AT5G11700.2);_Has_1807_Blast_hits_to_1807_proteins_in_277_species:_Archae_-_0;_Bacteria_-_0;_Metazoa_-_736;_…	Bradi5g00847_No_Description_present_0.0	GRMZM2G015291_No Description present_0.0	No_Hits	No_Hits	No_Hits	No_Hits	No_Hits	No_Hits
mg_percent	4	snp_04_5521567	5521567	A	C	0.465642	0.102701	8.36542e-06	5.07751	1	0.0556127	0.0556127	upstream	LOC_Os04g10210,LOC_Os04g10214	A	C	NA	NA	NA	NA	NA	NA	NA	NA	NA	NA	NA	NA	NA	NA	NA	NA	NA	NA	NA
mg_percent	4	snp_04_5582282	5582282	T	C	0.465642	0.102701	8.36542e-06	5.07751	1	0.0556127	0.0556127	intergenic	LOC_Os04g10330(dist=3772),LOC_Os04g10340(dist=6359)	T	C	NA	NA	NA	NA	NA	NA	NA	NA	NA	NA	NA	NA	NA	NA	NA	NA	NA	NA	NA
mg_percent	4	snp_04_5429038	5429038	A	G	0.483257	0.106679	8.51427e-06	5.06985	1	0.0558766	0.0558766	intronic	LOC_Os04g10060	A	G	NA	NA	5428338	5434028	-	No_Hits	'17.6.1.2'_'hormone metabolism.gibberelin.synthesis-degradation.ent-kaurene synthase'	0.0_sp|Q0JEZ8|KSL4_ORYSJ Syn-pimara-7,15-diene synthase OS=Oryza	0.0_gi|115457150|ref|NP_001052175.1| Os04g0179700 [Oryza sativa Japonica	Sb06g028220_similar to Ent-kaurene synthase-like protein 1_0.0	AT1G79460.1_Symbols:_GA2,_KS,_ATKS,_ATKS1,_KS1_Terpenoid_cyclases/Protein_prenyltransferases_superfamily_protein_chr1:29890568-29894436_FORWARD_LENGTH=785_0.0	Bradi5g21387_No_Description_present_0.0	GRMZM2G093603_No Description present_0.0	Q0JEZ8_synpimara7,15diene_synthase_EC_4_2_3_35_Oryza_sativa_subsp__japonica_SwissProt_0.0	No_Hits	No_Hits	No_Hits	No_Hits	No_Hits
mg_percent	4	snp_04_5483112	5483112	T	C	0.466292	0.10308	8.75943e-06	5.05752	1	0.0567858	0.0567858	downstream	LOC_Os04g10150	T	C	NA	NA	5483441	5484258	-	No_Hits	'35.2'_'not assigned.unknown'	No_Hits	4e-66_gi|115457152|ref|NP_001052176.1| Os04g0180300 [Oryza sativa Japonica	No_Hits	No_Hits	No_Hits	No_Hits	No_Hits	No_Hits	No_Hits	No_Hits	No_Hits	No_Hits
mg_percent	11	snp_11_23788549	23788549	A	G	0.621448	0.137383	8.76373e-06	5.05731	1	0.0567858	0.0567858	exonic	LOC_Os11g39910	A	G	synonymous SNV	LOC_Os11g39910:LOC_Os11g39910.1:exon2:c.G63G:p.M21M,	23787903	23788768	+	No_Hits	'35.2'_'not assigned.unknown'	No_Hits	1e-59_gi|77552012|gb|ABA94809.1| hypothetical protein LOC_Os11g39910	No_Hits	No_Hits	Bradi1g59530_No_Description_present_1e-09	No_Hits	No_Hits	No_Hits	No_Hits	No_Hits	No_Hits	No_Hits
mg_percent	4	snp_04_5500668	5500668	T	C	0.464375	0.102717	8.86373e-06	5.05238	1	0.0568332	0.0568332	intergenic	LOC_Os04g10160(dist=13895),LOC_Os04g10170(dist=3691)	T	C	NA	NA	NA	NA	NA	NA	NA	NA	NA	NA	NA	NA	NA	NA	NA	NA	NA	NA	NA
mg_percent	11	snp_11_23708183	23708183	C	T	-0.527705	0.116738	8.88208e-06	5.05149	1	0.0568332	0.0568332	exonic	LOC_Os11g39780	C	T	synonymous SNV	LOC_Os11g39780:LOC_Os11g39780.1:exon1:c.A75A:p.E25E,	23707679	23708257	-	No_Hits	'35.2'_'not assigned.unknown'	No_Hits	4e-138_gi|77551999|gb|ABA94796.1| expressed protein [Oryza sativa Japonica	No_Hits	No_Hits	Bradi2g47470_No_Description_present_4e-06	No_Hits	No_Hits	No_Hits	No_Hits	No_Hits	No_Hits	No_Hits
mg_percent	11	snp_11_23794823	23794823	C	T	0.598911	0.132596	9.02493e-06	5.04456	1	0.0573886	0.0573886	exonic	LOC_Os11g39920	C	T	synonymous SNV	LOC_Os11g39920:LOC_Os11g39920.1:exon2:c.T1457T:p.F486F,	23791977	23795809	+	No_Hits	'35.2'_'not assigned.unknown'	No_Hits	0.0_gi|77552013|gb|ABA94810.1| expressed protein [Oryza sativa Japonica	Sb08g015801_similar to Os07g0447000 protein_1e-147	AT5G45540.1_Symbols:_Protein_of_unknown_function_(DUF594)_chr5:18458294-18460705_REVERSE_LENGTH=803_1e-33	Bradi1g30317_No_Description_present_3e-99	GRMZM2G172139_No Description present_3e-53	No_Hits	No_Hits	No_Hits	No_Hits	No_Hits	No_Hits
mg_percent	4	snp_04_6011281	6011281	C	G	0.468726	0.103926	9.29282e-06	5.03185	1	0.0585965	0.0585965	upstream	LOC_Os04g11060	C	G	NA	NA	6011867	6012149	+	No_Hits	'35.2'_'not assigned.unknown'	No_Hits	No_Hits	No_Hits	No_Hits	No_Hits	No_Hits	No_Hits	No_Hits	No_Hits	No_Hits	No_Hits	No_Hits
mg_percent	4	snp_04_6007703	6007703	T	C	0.465878	0.103335	9.36535e-06	5.02848	1	0.0585965	0.0585965	intronic	LOC_Os04g11050	T	C	NA	NA	6004594	6009046	-	No_Hits	'35.2'_'not assigned.unknown'	No_Hits	No_Hits	No_Hits	No_Hits	Bradi5g02820_No_Description_present_2e-06	GRMZM2G166888_No Description present_3e-10	No_Hits	No_Hits	No_Hits	No_Hits	No_Hits	No_Hits
mg_percent	4	snp_04_5433194	5433194	G	A	0.489004	0.108511	9.44579e-06	5.02476	1	0.0585965	0.0585965	intronic	LOC_Os04g10060	G	A	NA	NA	5428338	5434028	-	No_Hits	'17.6.1.2'_'hormone metabolism.gibberelin.synthesis-degradation.ent-kaurene synthase'	0.0_sp|Q0JEZ8|KSL4_ORYSJ Syn-pimara-7,15-diene synthase OS=Oryza	0.0_gi|115457150|ref|NP_001052175.1| Os04g0179700 [Oryza sativa Japonica	Sb06g028220_similar to Ent-kaurene synthase-like protein 1_0.0	AT1G79460.1_Symbols:_GA2,_KS,_ATKS,_ATKS1,_KS1_Terpenoid_cyclases/Protein_prenyltransferases_superfamily_protein_chr1:29890568-29894436_FORWARD_LENGTH=785_0.0	Bradi5g21387_No_Description_present_0.0	GRMZM2G093603_No Description present_0.0	Q0JEZ8_synpimara7,15diene_synthase_EC_4_2_3_35_Oryza_sativa_subsp__japonica_SwissProt_0.0	No_Hits	No_Hits	No_Hits	No_Hits	No_Hits
mg_percent	4	snp_04_5478453	5478453	T	C	0.466345	0.103523	9.51872e-06	5.02142	1	0.0585965	0.0585965	downstream	LOC_Os04g10140	T	C	NA	NA	5478995	5479718	-	No_Hits	'35.2'_'not assigned.unknown'	No_Hits	4e-50_gi|21741593|emb|CAD39709.1| OSJNBa0052P16.22 [Oryza sativa Japonica	No_Hits	No_Hits	No_Hits	No_Hits	No_Hits	No_Hits	No_Hits	No_Hits	No_Hits	No_Hits
mg_percent	4	snp_04_5573147	5573147	A	G	0.462243	0.102686	9.65536e-06	5.01523	1	0.0585965	0.0585965	exonic	LOC_Os04g10320	A	G	synonymous SNV	LOC_Os04g10320:LOC_Os04g10320.1:exon1:c.C322C:p.P108P,	5570742	5573468	-	No_Hits	'35.2'_'not assigned.unknown'	No_Hits	3e-86_gi|222628457|gb|EEE60589.1| hypothetical protein OsJ_13973 [Oryza	Sb02g030170_Predicted protein_2e-06	No_Hits	No_Hits	GRMZM2G043600_No Description present_2e-06	No_Hits	No_Hits	No_Hits	No_Hits	No_Hits	No_Hits
mg_percent	4	snp_04_5597135	5597135	T	C	0.46223	0.102775	9.82886e-06	5.0075	1	0.0585965	0.0585965	exonic	LOC_Os04g10360	T	C	synonymous SNV	LOC_Os04g10360:LOC_Os04g10360.1:exon1:c.G1933G:p.A645A,	5596642	5599067	-	No_Hits	'29.5.1'_'protein.degradation.subtilases'	2e-132_sp|O64495|SDD1_ARATH Subtilisin-like protease SDD1 OS=Arabidopsis	0.0_gi|297602176|ref|NP_001052181.2| Os04g0182300 [Oryza sativa Japonica	Sb06g002950_similar to OSIGBa0101K10.5 protein_0.0	AT3G14067.1_Symbols:_Subtilase_family_protein_chr3:4658421-4660754_REVERSE_LENGTH=777_7e-135	Bradi5g00840_serine-type_endopeptidase_activity_(Blast2GO)_0.0	GRMZM2G390358_No Description present_0.0	B9RBY5_cucumisin_EC_3_4_21_25_Ricinus_communis_TrEMBL_5e-179	No_Hits	No_Hits	No_Hits	No_Hits	No_Hits
mg_percent	4	snp_04_5503198	5503198	C	T	0.461999	0.102728	9.83589e-06	5.00719	1	0.0585965	0.0585965	intergenic	LOC_Os04g10160(dist=16425),LOC_Os04g10170(dist=1161)	C	T	NA	NA	NA	NA	NA	NA	NA	NA	NA	NA	NA	NA	NA	NA	NA	NA	NA	NA	NA
mn_mg_kg	6	snp_06_15723953	15723953	C	G	0.576394	0.108136	1.92721e-07	6.71507	0.197441	0.197441	0.195964	upstream	LOC_Os06g27770	C	G	NA	NA	15724697	15727772	+	No_Hits	'16.8.5.1'_'secondary metabolism.flavonoids.isoflavones.isoflavone reductase'	6e-151_sp|E1U332|ALL12_OLEEU Isoflavone reductase-like protein OS=Olea	0.0_gi|115468044|ref|NP_001057621.1| Os06g0472200 [Oryza sativa Japonica	Sb03g043200_similar to Putative uncharacterized protein_0.0	AT4G39230.1_Symbols:_NmrA-like_negative_transcriptional_regulator_family_protein_chr4:18266024-18267604_REVERSE_LENGTH=308_2e-147	Bradi4g05450_No_Description_present_0.0	AC226235.2_FGP001_No Description present_7e-144	B9R7W5_2'hydroxyisoflavone_reductase_EC_1_3_1_45_Ricinus_communis_TrEMBL_9e-134	No_Hits	No_Hits	No_Hits	No_Hits	No_Hits
mn_mg_kg	7	snp_07_8975705	8975705	G	A	-0.475495	0.0977885	1.87064e-06	5.72801	1	0.871162	0.864645	exonic	LOC_Os07g15470	A	G	synonymous SNV	LOC_Os07g15470:LOC_Os07g15470.1:exon1:c.G1040G:p.R347R,	8974666	8980358	+	No_Hits	'30.2.17'_'signalling.receptor kinases.DUF 26'	2e-114_sp|P10978|POLX_TOBAC Retrovirus-related Pol polyprotein from	0.0_gi|108709391|gb|ABF97186.1| retrotransposon protein, putative,	Sb09g016203_Predicted protein_1e-10	AT4G23160.1_Symbols:_CRK8_cysteine-rich_RLK_(RECEPTOR-like_protein_kinase)_8_chr4:12129485-12134086_FORWARD_LENGTH=1262_2e-91	Bradi3g25623_No_Description_present_5e-158	GRMZM2G141447_Opie2 pol Fragment _0.0	G7IRQ3_betagalactosidase_EC_3_2_1_23_Medicago_truncatula_TrEMBL_4e-128	No_Hits	No_Hits	No_Hits	No_Hits	No_Hits
mn_mg_kg	6	snp_06_13553002	13553002	G	A	0.744726	0.160814	5.42136e-06	5.26589	1	0.871162	0.864645	intergenic	LOC_Os06g23200(dist=1495),LOC_Os06g23210(dist=1708)	A	G	NA	NA	NA	NA	NA	NA	NA	NA	NA	NA	NA	NA	NA	NA	NA	NA	NA	NA	NA
mn_mg_kg	11	snp_11_22882529	22882529	T	G	0.478191	0.104656	7.15332e-06	5.14549	1	0.871162	0.864645	intronic	LOC_Os11g38610	T	G	NA	NA	22876399	22884547	+	No_Hits	'29.5.11'_'protein.degradation.ubiquitin'	No_Hits	No_Hits	Sb05g023236_Predicted protein_1e-88	AT3G47910.1_Symbols:_Ubiquitin_carboxyl-terminal_hydrolase-related_protein_chr3:17674737-17681444_REVERSE_LENGTH=1606_9e-22	Bradi4g14600_No_Description_present_9e-24	GRMZM2G178120_hypothetical protein LOC100194097 _5e-22	No_Hits	No_Hits	No_Hits	No_Hits	No_Hits	No_Hits
mn_mg_kg	7	snp_07_8468020	8468020	A	T	-0.450407	0.0990062	7.81552e-06	5.10704	1	0.871162	0.864645	upstream	LOC_Os07g14820	A	T	NA	NA	8468428	8472094	+	No_Hits	'30.2.12'_'signalling.receptor kinases.leucine rich repeat XII'	3e-87_sp|C0LGP4|Y3475_ARATH Probable LRR receptor-like serine/threonine-protein	0.0_gi|218199382|gb|EEC81809.1| hypothetical protein OsI_25539 [Oryza	Sb05g004560_similar to Putative uncharacterized protein_4e-159	AT3G47570.1_Symbols:_Leucine-rich_repeat_protein_kinase_family_protein_chr3:17527611-17530748_FORWARD_LENGTH=1010_2e-88	Bradi4g24410_leucine-rich_repeat_protein_kinase,_putative,_expressed,_subfamily_LRR-XII_4e-172	GRMZM2G165387_No Description present_2e-101	B9SLK8_2alkenal_reductase_EC_1_3_1_74_Ricinus_communis_TrEMBL_3e-144	PPC:1.12_Leucine_Rich_Repeat_Kinase_XI_&_XII	No_Hits	No_Hits	No_Hits	No_Hits
mn_mg_kg	7	snp_07_8357614	8357614	C	T	-0.432148	0.0952198	8.20179e-06	5.08609	1	0.871162	0.864645	downstream	LOC_Os07g14660	C	T	NA	NA	8358588	8359205	-	No_Hits	'35.2'_'not assigned.unknown'	No_Hits	1e-148_gi|125599713|gb|EAZ39289.1| hypothetical protein OsJ_23721 [Oryza	Sb02g007670_similar to Putative uncharacterized protein_7e-71	AT2G35460.1_Symbols:_Late_embryogenesis_abundant_(LEA)_hydroxyproline-rich_glycoprotein_family_chr2:14905788-14906504_FORWARD_LENGTH=238_3e-09	Bradi1g53270_No_Description_present_1e-75	GRMZM2G303829_Putative uncharacterized protein _1e-74	No_Hits	No_Hits	No_Hits	No_Hits	No_Hits	No_Hits
mo_mg_kg	1	snp_01_30945570	30945570	C	T	-0.550037	0.113982	2.22192e-06	5.65327	1	0.490294	0.490294	downstream	LOC_Os01g53830	T	C	NA	NA	30946348	30947603	-	Pfam_Myb/SANT-like DNA-binding domain_WIEENTFMLCVVACEEIRNGNCPQGGWTTRGYKNLKEKFFLRAKMRHSTKQ_Pfam_DDE superfamily endonuclease_LEMFYLVDSGYPNRPGYLAPYKGITYHFQEYNEGIMPQHRKEYFNYCHSSCRNVIERSFGVLKN_____________	'35.2'_'not assigned.unknown'	No_Hits	6e-144_gi|57899493|dbj|BAD86954.1| hypothetical protein [Oryza sativa	Sb09g008097_similar to H0418A01.5 protein_2e-13	AT1G43722.1_Symbols:_unknown_protein;_BEST_Arabidopsis_thaliana_protein_match_is:_unknown_protein_(TAIR:AT5G28730.1);_Has_924_Blast_hits_to_912_proteins_in_109_species:_Archae_-_0;_Bacteria_-_0;_Metazoa_-_222;_Fungi_-_31;_Plants_-_661;_Viruses_-_0;_Other_Eukaryotes_-_10_(source:_NCBI_BLink)._chr1:16496403-16497377_FORWARD_LENGTH=324_1e-14	Bradi3g53510_No_Description_present_4e-15	GRMZM2G071197_No Description present_5e-25	No_Hits	No_Hits	No_Hits	No_Hits	No_Hits	No_Hits
mo_mg_kg	11	snp_11_22551568	22551568	T	C	0.451686	0.0965349	4.36266e-06	5.36025	1	0.490294	0.490294	intronic	LOC_Os11g38010	T	C	NA	NA	22550213	22554890	+	No_Hits	'35.2'_'not assigned.unknown'	8e-34_sp|Q84ZT9|WVD2_ARATH Protein WAVE-DAMPENED 2 OS=Arabidopsis thaliana	0.0_gi|115486101|ref|NP_001068194.1| Os11g0592600 [Oryza sativa Japonica	Sb05g022990_similar to Targeting protein for Xklp2 containing protein, expressed_4e-110	AT2G35880.1_Symbols:_TPX2_(targeting_protein_for_Xklp2)_protein_family_chr2:15063204-15065259_REVERSE_LENGTH=432_2e-35	Bradi4g14870_steroid_hormone_receptor_binding_(Blast2GO)_2e-145	GRMZM2G039983_WDL1 _2e-99	No_Hits	No_Hits	No_Hits	No_Hits	No_Hits	No_Hits
mo_mg_kg	11	snp_11_22550374	22550374	C	G	0.437202	0.0952461	6.5107e-06	5.18637	1	0.490294	0.490294	UTR5	LOC_Os11g38010(LOC_Os11g38010.1:c.-1828C>G)	C	G	NA	NA	NA	NA	NA	NA	NA	NA	NA	NA	NA	NA	NA	NA	NA	NA	NA	NA	NA
mo_mg_kg	11	snp_11_22498588	22498588	C	T	0.454293	0.100133	8.2571e-06	5.08317	1	0.490294	0.490294	UTR5	LOC_Os11g37940(LOC_Os11g37940.1:c.-605C>T)	C	T	NA	NA	NA	NA	NA	NA	NA	NA	NA	NA	NA	NA	NA	NA	NA	NA	NA	NA	NA
mo_mg_kg	11	snp_11_22498570	22498570	T	C	0.453578	0.100129	8.51625e-06	5.06975	1	0.490294	0.490294	UTR5	LOC_Os11g37940(LOC_Os11g37940.1:c.-623T>C)	T	C	NA	NA	NA	NA	NA	NA	NA	NA	NA	NA	NA	NA	NA	NA	NA	NA	NA	NA	NA
mo_mg_kg	11	snp_11_22499077	22499077	T	G	0.45382	0.100185	8.52065e-06	5.06953	1	0.490294	0.490294	intronic	LOC_Os11g37940	T	G	NA	NA	22498498	22500491	+	No_Hits	'20.1'_'stress.biotic'	7e-62_sp|P28814|BARW_HORVU Barwin OS=Hordeum vulgare PE=1 SV=1	1e-112_gi|115486087|ref|NP_001068187.1| Os11g0591800 [Oryza sativa Japonica	Sb05g022960_similar to Pathogenesis-related protein_5e-59	AT3G04720.1_Symbols:_PR4,_HEL,_PR-4_pathogenesis-related_4_chr3:1285691-1286531_REVERSE_LENGTH=212_3e-55	Bradi4g14920_chitinase_activity_(Blast2GO)_8e-64	GRMZM2G117942_Putative uncharacterized proteinWin2 ;_1e-60	No_Hits	No_Hits	No_Hits	No_Hits	No_Hits	No_Hits
mo_mg_kg	11	snp_11_22549986	22549986	G	T	0.435022	0.0962031	8.82412e-06	5.05433	1	0.490294	0.490294	upstream	LOC_Os11g38010	G	T	NA	NA	22550213	22554890	+	No_Hits	'35.2'_'not assigned.unknown'	8e-34_sp|Q84ZT9|WVD2_ARATH Protein WAVE-DAMPENED 2 OS=Arabidopsis thaliana	0.0_gi|115486101|ref|NP_001068194.1| Os11g0592600 [Oryza sativa Japonica	Sb05g022990_similar to Targeting protein for Xklp2 containing protein, expressed_4e-110	AT2G35880.1_Symbols:_TPX2_(targeting_protein_for_Xklp2)_protein_family_chr2:15063204-15065259_REVERSE_LENGTH=432_2e-35	Bradi4g14870_steroid_hormone_receptor_binding_(Blast2GO)_2e-145	GRMZM2G039983_WDL1 _2e-99	No_Hits	No_Hits	No_Hits	No_Hits	No_Hits	No_Hits
mo_mg_kg	11	snp_11_22548820	22548820	A	T	0.428446	0.094996	9.29529e-06	5.03174	1	0.490294	0.490294	intergenic	LOC_Os11g38000(dist=8722),LOC_Os11g38010(dist=1393)	A	T	NA	NA	NA	NA	NA	NA	NA	NA	NA	NA	NA	NA	NA	NA	NA	NA	NA	NA	NA
mo_mg_kg	11	snp_11_22550425	22550425	T	A	0.427976	0.094996	9.50023e-06	5.02227	1	0.490294	0.490294	intronic	LOC_Os11g38010	T	A	NA	NA	22550213	22554890	+	No_Hits	'35.2'_'not assigned.unknown'	8e-34_sp|Q84ZT9|WVD2_ARATH Protein WAVE-DAMPENED 2 OS=Arabidopsis thaliana	0.0_gi|115486101|ref|NP_001068194.1| Os11g0592600 [Oryza sativa Japonica	Sb05g022990_similar to Targeting protein for Xklp2 containing protein, expressed_4e-110	AT2G35880.1_Symbols:_TPX2_(targeting_protein_for_Xklp2)_protein_family_chr2:15063204-15065259_REVERSE_LENGTH=432_2e-35	Bradi4g14870_steroid_hormone_receptor_binding_(Blast2GO)_2e-145	GRMZM2G039983_WDL1 _2e-99	No_Hits	No_Hits	No_Hits	No_Hits	No_Hits	No_Hits
mo_mg_kg	11	snp_11_22490405	22490405	A	G	0.451187	0.100175	9.55085e-06	5.01996	1	0.490294	0.490294	intronic	LOC_Os11g37910	A	G	NA	NA	22489163	22490613	+	No_Hits	'35.2'_'not assigned.unknown'	No_Hits	5e-100_gi|77551729|gb|ABA94526.1| hypothetical protein LOC_Os11g37910	No_Hits	No_Hits	No_Hits	No_Hits	No_Hits	No_Hits	No_Hits	No_Hits	No_Hits	No_Hits
mo_mg_kg	11	snp_11_22522135	22522135	C	T	0.391891	0.0870893	9.72612e-06	5.01206	1	0.490294	0.490294	intergenic	LOC_Os11g37980(dist=4024),LOC_Os11g37990(dist=1441)	C	T	NA	NA	NA	NA	NA	NA	NA	NA	NA	NA	NA	NA	NA	NA	NA	NA	NA	NA	NA
mo_mg_kg	11	snp_11_22493660	22493660	C	A	0.450487	0.100195	9.88935e-06	5.00483	1	0.490294	0.490294	downstream	LOC_Os11g37920	C	A	NA	NA	22491418	22493083	+	No_Hits	'33.99'_'development.unspecified'	2e-108_sp|Q9M8R4|DJ1D_ARATH Protein DJ-1 homolog D OS=Arabidopsis thaliana	0.0_gi|115486085|ref|NP_001068186.1| Os11g0591600 [Oryza sativa Japonica	Sb05g022900_similar to Intracellular protease, PfpI family protein, expressed_1e-164	AT2G38860.2_Symbols:_YLS5_Class_I_glutamine_amidotransferase-like_superfamily_protein_chr2:16233629-16235207_REVERSE_LENGTH=398_5e-122	Bradi5g25750_No_Description_present_1e-112	GRMZM2G077541_YLS5 (LOC100280536), mRNA_2e-114	G8PXI6_proteinLisoaspartate(Daspartate)_Omethyltransferase_EC_2_1_1_77_Pseudomonas_fluorescens_F113_TrEMBL_2e-37	No_Hits	No_Hits	No_Hits	No_Hits	No_Hits
mo_mg_kg	11	snp_11_22494013	22494013	C	G	0.450487	0.100195	9.88935e-06	5.00483	1	0.490294	0.490294	downstream	LOC_Os11g37920	C	G	NA	NA	22491418	22493083	+	No_Hits	'33.99'_'development.unspecified'	2e-108_sp|Q9M8R4|DJ1D_ARATH Protein DJ-1 homolog D OS=Arabidopsis thaliana	0.0_gi|115486085|ref|NP_001068186.1| Os11g0591600 [Oryza sativa Japonica	Sb05g022900_similar to Intracellular protease, PfpI family protein, expressed_1e-164	AT2G38860.2_Symbols:_YLS5_Class_I_glutamine_amidotransferase-like_superfamily_protein_chr2:16233629-16235207_REVERSE_LENGTH=398_5e-122	Bradi5g25750_No_Description_present_1e-112	GRMZM2G077541_YLS5 (LOC100280536), mRNA_2e-114	G8PXI6_proteinLisoaspartate(Daspartate)_Omethyltransferase_EC_2_1_1_77_Pseudomonas_fluorescens_F113_TrEMBL_2e-37	No_Hits	No_Hits	No_Hits	No_Hits	No_Hits
mo_mg_kg	11	snp_11_22498774	22498774	T	A	0.450487	0.100195	9.88935e-06	5.00483	1	0.490294	0.490294	intronic	LOC_Os11g37940	T	A	NA	NA	22498498	22500491	+	No_Hits	'20.1'_'stress.biotic'	7e-62_sp|P28814|BARW_HORVU Barwin OS=Hordeum vulgare PE=1 SV=1	1e-112_gi|115486087|ref|NP_001068187.1| Os11g0591800 [Oryza sativa Japonica	Sb05g022960_similar to Pathogenesis-related protein_5e-59	AT3G04720.1_Symbols:_PR4,_HEL,_PR-4_pathogenesis-related_4_chr3:1285691-1286531_REVERSE_LENGTH=212_3e-55	Bradi4g14920_chitinase_activity_(Blast2GO)_8e-64	GRMZM2G117942_Putative uncharacterized proteinWin2 ;_1e-60	No_Hits	No_Hits	No_Hits	No_Hits	No_Hits	No_Hits
mo_mg_kg	11	snp_11_22498810	22498810	A	G	0.450487	0.100195	9.88935e-06	5.00483	1	0.490294	0.490294	intronic	LOC_Os11g37940	A	G	NA	NA	22498498	22500491	+	No_Hits	'20.1'_'stress.biotic'	7e-62_sp|P28814|BARW_HORVU Barwin OS=Hordeum vulgare PE=1 SV=1	1e-112_gi|115486087|ref|NP_001068187.1| Os11g0591800 [Oryza sativa Japonica	Sb05g022960_similar to Pathogenesis-related protein_5e-59	AT3G04720.1_Symbols:_PR4,_HEL,_PR-4_pathogenesis-related_4_chr3:1285691-1286531_REVERSE_LENGTH=212_3e-55	Bradi4g14920_chitinase_activity_(Blast2GO)_8e-64	GRMZM2G117942_Putative uncharacterized proteinWin2 ;_1e-60	No_Hits	No_Hits	No_Hits	No_Hits	No_Hits	No_Hits
mo_mg_kg	11	snp_11_22498814	22498814	A	G	0.450487	0.100195	9.88935e-06	5.00483	1	0.490294	0.490294	intronic	LOC_Os11g37940	A	G	NA	NA	22498498	22500491	+	No_Hits	'20.1'_'stress.biotic'	7e-62_sp|P28814|BARW_HORVU Barwin OS=Hordeum vulgare PE=1 SV=1	1e-112_gi|115486087|ref|NP_001068187.1| Os11g0591800 [Oryza sativa Japonica	Sb05g022960_similar to Pathogenesis-related protein_5e-59	AT3G04720.1_Symbols:_PR4,_HEL,_PR-4_pathogenesis-related_4_chr3:1285691-1286531_REVERSE_LENGTH=212_3e-55	Bradi4g14920_chitinase_activity_(Blast2GO)_8e-64	GRMZM2G117942_Putative uncharacterized proteinWin2 ;_1e-60	No_Hits	No_Hits	No_Hits	No_Hits	No_Hits	No_Hits
mo_mg_kg	11	snp_11_22499681	22499681	C	T	0.450487	0.100195	9.88935e-06	5.00483	1	0.490294	0.490294	intronic	LOC_Os11g37940	C	T	NA	NA	22498498	22500491	+	No_Hits	'20.1'_'stress.biotic'	7e-62_sp|P28814|BARW_HORVU Barwin OS=Hordeum vulgare PE=1 SV=1	1e-112_gi|115486087|ref|NP_001068187.1| Os11g0591800 [Oryza sativa Japonica	Sb05g022960_similar to Pathogenesis-related protein_5e-59	AT3G04720.1_Symbols:_PR4,_HEL,_PR-4_pathogenesis-related_4_chr3:1285691-1286531_REVERSE_LENGTH=212_3e-55	Bradi4g14920_chitinase_activity_(Blast2GO)_8e-64	GRMZM2G117942_Putative uncharacterized proteinWin2 ;_1e-60	No_Hits	No_Hits	No_Hits	No_Hits	No_Hits	No_Hits
mo_mg_kg	11	snp_11_22499697	22499697	G	A	0.450487	0.100195	9.88935e-06	5.00483	1	0.490294	0.490294	intronic	LOC_Os11g37940	G	A	NA	NA	22498498	22500491	+	No_Hits	'20.1'_'stress.biotic'	7e-62_sp|P28814|BARW_HORVU Barwin OS=Hordeum vulgare PE=1 SV=1	1e-112_gi|115486087|ref|NP_001068187.1| Os11g0591800 [Oryza sativa Japonica	Sb05g022960_similar to Pathogenesis-related protein_5e-59	AT3G04720.1_Symbols:_PR4,_HEL,_PR-4_pathogenesis-related_4_chr3:1285691-1286531_REVERSE_LENGTH=212_3e-55	Bradi4g14920_chitinase_activity_(Blast2GO)_8e-64	GRMZM2G117942_Putative uncharacterized proteinWin2 ;_1e-60	No_Hits	No_Hits	No_Hits	No_Hits	No_Hits	No_Hits
na_percent	1	snp_01_11110489	11110489	G	C	-0.285556	0.0592016	2.2446e-06	5.64886	1	0.317889	0.317889	intronic	LOC_Os01g19610	C	G	NA	NA	11109804	11113543	-	Pfam_Plant protein of unknown function_GRVPPHVRNLDGGAEAYTPKFVSIGPIHHADATLRRHSHDLKVAYLHALIARRTPDPIDEVAVLAALIGYKAGVAAVEDRARRFYKEPVDEHLTAEAFVDLLVLDAAFLLEHMLNLATGYEDPLLHRTHWAPSQLHSDLIRFENQVPFFVVAELLALSPLHRDPELEACRSGRRDFLRSIGVHCLLRKDDEELKTLPPSDDIHHLLHLYSLSLTEARLRRPHAHAGLGATAWRALWKLPIVTLMPFAYLLCSGGADDGKGEEEDEAAAVKLPNIPSATDLQRVGIKFKRAPRKPDGGFLDVRLEDGDTLVIPMVNIEQFTAPQLQNLIALEQATPELPDDCSCYAFFMDNLVANPADVAL…	'35.2'_'not assigned.unknown'	3e-31_sp|Q9SD53|Y3720_ARATH UPF0481 protein At3g47200 OS=Arabidopsis	0.0_gi|297596610|ref|NP_001042825.2| Os01g0301900 [Oryza sativa Japonica	Sb09g002560_similar to Putative uncharacterized protein P0033D06.10_3e-61	AT3G50150.1_Symbols:_Plant_protein_of_unknown_function_(DUF247)_chr3:18595809-18597551_REVERSE_LENGTH=509_8e-36	Bradi5g15040_No_Description_present_9e-40	AC233883.1_FGP006_No Description present_7e-29	No_Hits	No_Hits	No_Hits	No_Hits	No_Hits	No_Hits
na_percent	2	snp_02_24820720	24820720	A	G	-0.336633	0.0701629	2.52776e-06	5.59726	1	0.317889	0.317889	downstream	LOC_Os02g41450/LOC_Os02g41450	A	G	NA	NA	24816732	24819818	+	No_Hits	'33.99'_'development.unspecified'	3e-37_sp|Q5CD17|NAC77_ORYSJ NAC domain-containing protein 77 OS=Oryza	1e-167_gi|125582930|gb|EAZ23861.1| hypothetical protein OsJ_07576 [Oryza	Sb04g026440_similar to OSJNBb0070J16.15 protein_8e-67	AT4G28530.1_Symbols:_anac074,_NAC074_NAC_domain_containing_protein_74_chr4:14090725-14094603_REVERSE_LENGTH=352_7e-48	Bradi5g15587_No_Description_present_7e-68	GRMZM2G081930_NAC domain-containing protein 21/22 _4e-67	No_Hits	No_Hits	NAC_transcription factor	No_Hits	No_Hits	No_Hits
na_percent	1	snp_01_11112596	11112596	C	G	-0.282907	0.0597621	3.39547e-06	5.4691	1	0.317889	0.317889	exonic	LOC_Os01g19610	G	C	synonymous SNV	LOC_Os01g19610:LOC_Os01g19610.1:exon1:c.G948G:p.E316E,	11109804	11113543	-	Pfam_Plant protein of unknown function_GRVPPHVRNLDGGAEAYTPKFVSIGPIHHADATLRRHSHDLKVAYLHALIARRTPDPIDEVAVLAALIGYKAGVAAVEDRARRFYKEPVDEHLTAEAFVDLLVLDAAFLLEHMLNLATGYEDPLLHRTHWAPSQLHSDLIRFENQVPFFVVAELLALSPLHRDPELEACRSGRRDFLRSIGVHCLLRKDDEELKTLPPSDDIHHLLHLYSLSLTEARLRRPHAHAGLGATAWRALWKLPIVTLMPFAYLLCSGGADDGKGEEEDEAAAVKLPNIPSATDLQRVGIKFKRAPRKPDGGFLDVRLEDGDTLVIPMVNIEQFTAPQLQNLIALEQATPELPDDCSCYAFFMDNLVANPADVAL…	'35.2'_'not assigned.unknown'	3e-31_sp|Q9SD53|Y3720_ARATH UPF0481 protein At3g47200 OS=Arabidopsis	0.0_gi|297596610|ref|NP_001042825.2| Os01g0301900 [Oryza sativa Japonica	Sb09g002560_similar to Putative uncharacterized protein P0033D06.10_3e-61	AT3G50150.1_Symbols:_Plant_protein_of_unknown_function_(DUF247)_chr3:18595809-18597551_REVERSE_LENGTH=509_8e-36	Bradi5g15040_No_Description_present_9e-40	AC233883.1_FGP006_No Description present_7e-29	No_Hits	No_Hits	No_Hits	No_Hits	No_Hits	No_Hits
na_percent	1	snp_01_11112100	11112100	T	G	-0.281538	0.0597128	3.70447e-06	5.43127	1	0.317889	0.317889	intronic	LOC_Os01g19610	G	T	NA	NA	11109804	11113543	-	Pfam_Plant protein of unknown function_GRVPPHVRNLDGGAEAYTPKFVSIGPIHHADATLRRHSHDLKVAYLHALIARRTPDPIDEVAVLAALIGYKAGVAAVEDRARRFYKEPVDEHLTAEAFVDLLVLDAAFLLEHMLNLATGYEDPLLHRTHWAPSQLHSDLIRFENQVPFFVVAELLALSPLHRDPELEACRSGRRDFLRSIGVHCLLRKDDEELKTLPPSDDIHHLLHLYSLSLTEARLRRPHAHAGLGATAWRALWKLPIVTLMPFAYLLCSGGADDGKGEEEDEAAAVKLPNIPSATDLQRVGIKFKRAPRKPDGGFLDVRLEDGDTLVIPMVNIEQFTAPQLQNLIALEQATPELPDDCSCYAFFMDNLVANPADVAL…	'35.2'_'not assigned.unknown'	3e-31_sp|Q9SD53|Y3720_ARATH UPF0481 protein At3g47200 OS=Arabidopsis	0.0_gi|297596610|ref|NP_001042825.2| Os01g0301900 [Oryza sativa Japonica	Sb09g002560_similar to Putative uncharacterized protein P0033D06.10_3e-61	AT3G50150.1_Symbols:_Plant_protein_of_unknown_function_(DUF247)_chr3:18595809-18597551_REVERSE_LENGTH=509_8e-36	Bradi5g15040_No_Description_present_9e-40	AC233883.1_FGP006_No Description present_7e-29	No_Hits	No_Hits	No_Hits	No_Hits	No_Hits	No_Hits
na_percent	1	snp_01_11115355	11115355	T	C	-0.278566	0.0600666	5.26173e-06	5.27887	1	0.317889	0.317889	intergenic	LOC_Os01g19610(dist=1812),LOC_Os01g19620(dist=9406)	C	T	NA	NA	NA	NA	NA	NA	NA	NA	NA	NA	NA	NA	NA	NA	NA	NA	NA	NA	NA
na_percent	1	snp_01_11221056	11221056	T	A	-0.283071	0.0611994	5.55978e-06	5.25494	1	0.317889	0.317889	UTR3	LOC_Os01g19760(LOC_Os01g19760.1:c.*251A>T)	A	T	NA	NA	NA	NA	NA	NA	NA	NA	NA	NA	NA	NA	NA	NA	NA	NA	NA	NA	NA
na_percent	1	snp_01_11075679	11075679	G	A	-0.281264	0.0613603	6.70073e-06	5.17388	1	0.317889	0.317889	intergenic	LOC_Os01g19500(dist=3888),LOC_Os01g19529(dist=2520)	A	G	NA	NA	NA	NA	NA	NA	NA	NA	NA	NA	NA	NA	NA	NA	NA	NA	NA	NA	NA
na_percent	1	snp_01_11211001	11211001	G	C	-0.280327	0.0612371	6.885e-06	5.1621	1	0.317889	0.317889	upstream	LOC_Os01g19760	C	G	NA	NA	11211845	11221400	+	Pfam_FAM91 C-terminus_HVALVVDANVTSYLMMGSLSPGLKSHAVTLYEAGKLGDSCIAELCSDLASLEGKKFEGVLEEFANHAFSLRCFLECLQS_Pfam_FAM91 C-terminus_KYRVDILRCESLASLPPATLERLFLRDYDIIVSMVPLPSSSVLPGSSGPIHFGPPSYSSMTPWMKLVLYTAGDCGPLSAVFMKGQRIRLLPKPLAGCEKALIWSWDSSVVGGLGGKFEGNLVKGNLLLHCLNSMLKQSAVMVQPLSVNDLNASGNLVTVDIPLPLKSDDQSIASVIAQTNLPQEQVLNLASVLKDLSSKFELSTLGYLRLLRLHRLTES_Pfam_FAM91 C-terminus_SHLENGSYQWVPLSLEFGIPLFSPKLCERICER…	'35.2'_'not assigned.unknown'	3e-80_sp|Q3UVG3|F91A1_MOUSE Protein FAM91A1 OS=Mus musculus GN=Fam91a1	0.0_gi|115436148|ref|NP_001042832.1| Os01g0303200 [Oryza sativa Japonica	Sb03g012490_similar to Transmembrane domain, a coiled coil-4 domain, of eukaryotic origin (91.3 kD)-like protein_0.0	AT1G35220.1_Symbols:_unknown_protein;_FUNCTIONS_IN:_molecular_function_unknown;_INVOLVED_IN:_biological_process_unknown;_LOCATED_IN:_cellular_component_unknown;_EXPRESSED_IN:_22_plant_structures;_EXPRESSED_DURING:_13_growth_stages;_Has_313_Blast_hits_to_185_proteins_in_75_species:_Archae_-_0;_Bacteria_-_0;_Metazoa_-_200;_Fungi_-_0;_Plants_-_67;_Viruses_-_0;_Other_Eukaryotes_-_46_(source:_NCBI_BLi…	Bradi2g11560_No_Description_present_0.0	GRMZM2G092661_No Description present_0.0	No_Hits	No_Hits	No_Hits	No_Hits	No_Hits	No_Hits
na_percent	1	snp_01_11557972	11557972	A	G	0.278525	0.0612148	7.79177e-06	5.10836	1	0.317889	0.317889	intergenic	LOC_Os01g20740(dist=5328),LOC_Os01g20750(dist=1299)	A	G	NA	NA	NA	NA	NA	NA	NA	NA	NA	NA	NA	NA	NA	NA	NA	NA	NA	NA	NA
na_percent	1	snp_01_11135306	11135306	G	A	-0.279731	0.0615458	7.96277e-06	5.09894	1	0.317889	0.317889	intergenic	LOC_Os01g19630(dist=3430),LOC_Os01g19640(dist=1887)	A	G	NA	NA	NA	NA	NA	NA	NA	NA	NA	NA	NA	NA	NA	NA	NA	NA	NA	NA	NA
na_percent	9	snp_09_15936517	15936517	T	C	-0.438778	0.0970712	8.89278e-06	5.05096	1	0.317889	0.317889	UTR3	LOC_Os09g26380(LOC_Os09g26380.1:c.*330T>C)	T	C	NA	NA	NA	NA	NA	NA	NA	NA	NA	NA	NA	NA	NA	NA	NA	NA	NA	NA	NA
na_percent	2	snp_02_290753	290753	C	T	-0.282379	0.0625338	9.07318e-06	5.04224	1	0.317889	0.317889	exonic	LOC_Os02g01500	T	C	synonymous SNV	LOC_Os02g01500:LOC_Os02g01500.1:exon9:c.C728C:p.T243T,	287571	293886	+	TIGRFAM_PDHac_trf_mito: pyruvate dehydrogenase complex dihydrolipoamide acetyltransferase_EIGMPSLSPTMTEGNIARWLKKEGDKVSPGEVLCEVETDKATVEMECMEEGYLAKIIHGDGAKEIKVGEIIAVTVEEEGDLEKFKDYKPSTSAAPAAPSEPKAQPEPAEPKVKETEPSRTPEPKAPKTEEASQPGGRIFSSPLARKLAEDNNVPLSSVMGTGPDGRILKADIEDYLASVAKGGKREALAAPGLSYTDVPNTQIRKVTANRLLSSKQTIPHYYLTVDARVDNLIKLRGELNPLQESSGGKKISINDLVIKAAALALRKVPQCNSSWMSDFIRQYHNVNINVAVQTEHGLFVPVIRDADKK…	'8.1.1.2'_'TCA / org transformation.TCA.pyruvate DH.E2'	0.0_sp|Q5M729|ODP23_ARATH Dihydrolipoyllysine-residue acetyltransferase	0.0_gi|115443677|ref|NP_001045618.1| Os02g0105200 [Oryza sativa Japonica	Sb04g007700_similar to Dihydrolipoamide S-acetyltransferase_0.0	AT1G54220.2_Symbols:_Dihydrolipoamide_acetyltransferase,_long_form_protein_chr1:20246460-20250208_REVERSE_LENGTH=539_0.0	Bradi1g52260_dihydrolipoyllysine-residue_acetyltransferase_activity_(Blast2GO)_0.0	GRMZM2G015132_dihydrolipoamide S-acetyltransferase _0.0	Q9SWR9_dihydrolipoyllysineresidue_acetyltransferase_EC_2_3_1_12_Zea_mays_TrEMBL_0.0	No_Hits	No_Hits	No_Hits	No_Hits	No_Hits
na_percent	1	snp_01_11210468	11210468	C	T	-0.277428	0.0615492	9.40736e-06	5.02653	1	0.317889	0.317889	downstream	LOC_Os01g19750	T	C	NA	NA	11208573	11209819	+	SUPERFAMILY_-_AHGGRIAIYWGQNGNEGTLADTCATGNYAFVNLAFLCSFGSGQAPQLNLAGHCDAYSGACANLTADIARCQSMGVKVLLSIGGGAGGYSLASKQDVSHLARYLWESFLGGRPSAPGGRRPLGDAVLDGVDFDIEGGGGDPRYYGDLAAYLKAYSGKGAAGKEVLLSAAPQCPFPDQWVGKALDTGLFDYVWVQFYNNPPCQYAAGSGGGAANLLDAWRQWTSGVEARYIFLGLPASPGAAGSGFIPVGSLESQVLPALKASSKYGGVMLWSRYYDDQDGYSSAIK_Pfam_Glycosyl hydrolases family 18_RIAIYWGQNGNEGTLADTCATGNYAFVNLAFLCSFGSGQAPQLNLAGHCDAYSGACANLTADIA…	'20.1.7'_'stress.biotic.PR-proteins'	9e-117_sp|P36910|CHIE_BETVU Acidic endochitinase SE2 OS=Beta vulgaris	0.0_gi|115436146|ref|NP_001042831.1| Os01g0303100 [Oryza sativa Japonica	Sb01g050530_similar to Putative class III chitinase_8e-162	AT5G24090.1_Symbols:_ATCHIA,_CHIA_chitinase_A_chr5:8143805-8145153_REVERSE_LENGTH=302_2e-116	Bradi2g43755_No_Description_present_5e-155	GRMZM2G130686_No Description present_5e-133	B9T4Z7_lysozyme_EC_3_2_1_17_Ricinus_communis_TrEMBL_1e-135	No_Hits	No_Hits	No_Hits	No_Hits	No_Hits
na_percent	1	snp_01_11150468	11150468	A	G	0.300835	0.0668518	9.71952e-06	5.01236	1	0.317889	0.317889	exonic	LOC_Os01g19660	A	G	synonymous SNV	LOC_Os01g19660:LOC_Os01g19660.1:exon2:c.C905C:p.S302S,	11148536	11151458	-	Pfam_Putative gypsy type transposon_MAEERESFESQWAPSDVMEDNLKEMVAHGVLPAKEIIGWRPAFGEAFPTPDTHEIVVFSHFFYGGFSLPTSRFFRGILNFYGISLHHLNPNSIIHIANFVHACEAFLGIRSHFALFRRIFFLKPQPNKSKQCVVGGAGFQLRGTLSQKYFSMPFKTSNKGWHANWFYVQNPKPALPEYS_Coils_-_NVVQAAKISQLEKQIQTLENDKAELARQKDSALKEV_____________	'35.2'_'not assigned.unknown'	No_Hits	0.0_gi|37991856|gb|AAR06302.1| putative retrotransposon protein [Oryza	Sb06g002953_Predicted protein_2e-11	No_Hits	Bradi5g07680_No_Description_present_9e-12	AC186611.4_FGP001_No Description present_2e-28	No_Hits	No_Hits	No_Hits	No_Hits	No_Hits	No_Hits
p_percent	4	snp_04_5489568	5489568	T	C	0.52383	0.096439	1.15244e-07	6.93838	0.117984	0.0800482	0.0800482	intergenic	LOC_Os04g10160(dist=2795),LOC_Os04g10170(dist=14791)	T	C	NA	NA	NA	NA	NA	NA	NA	NA	NA	NA	NA	NA	NA	NA	NA	NA	NA	NA	NA
p_percent	4	snp_04_5490376	5490376	A	C	0.500823	0.0946541	2.34566e-07	6.62973	0.240145	0.0800482	0.0800482	intergenic	LOC_Os04g10160(dist=3603),LOC_Os04g10170(dist=13983)	A	C	NA	NA	NA	NA	NA	NA	NA	NA	NA	NA	NA	NA	NA	NA	NA	NA	NA	NA	NA
p_percent	4	snp_04_5505136	5505136	G	A	0.491304	0.0949846	4.22398e-07	6.37428	0.432444	0.108111	0.108111	downstream	LOC_Os04g10170,LOC_Os04g10180	G	A	NA	NA	NA	NA	NA	NA	NA	NA	NA	NA	NA	NA	NA	NA	NA	NA	NA	NA	NA
p_percent	4	snp_04_5560746	5560746	A	G	0.472292	0.0944511	9.73465e-07	6.01168	0.996616	0.199323	0.199323	intronic	LOC_Os04g10290	A	G	NA	NA	5559070	5561203	-	No_Hits	'35.2'_'not assigned.unknown'	No_Hits	No_Hits	No_Hits	No_Hits	No_Hits	GRMZM2G119127_No Description present_9e-16	No_Hits	No_Hits	No_Hits	No_Hits	No_Hits	No_Hits
p_percent	8	snp_08_18550399	18550399	G	A	0.434177	0.0882612	1.43222e-06	5.84399	1	0.222204	0.222204	intergenic	LOC_Os08g30170(dist=2568),LOC_Os08g30180(dist=3518)	G	A	NA	NA	NA	NA	NA	NA	NA	NA	NA	NA	NA	NA	NA	NA	NA	NA	NA	NA	NA
p_percent	8	snp_08_18568201	18568201	T	C	0.401299	0.0817853	1.51929e-06	5.81836	1	0.222204	0.222204	downstream	LOC_Os08g30210	T	C	NA	NA	18568971	18570352	-	No_Hits	'21.2'_'redox.ascorbate and glutathione'	1e-105_sp|Q84MB3|ACCH1_ARATH 1-aminocyclopropane-1-carboxylate oxidase	0.0_gi|115476262|ref|NP_001061727.1| Os08g0392100 [Oryza sativa Japonica	Sb05g008860_similar to Putative uncharacterized protein_3e-132	AT1G06620.1_Symbols:_2-oxoglutarate_(2OG)_and_Fe(II)-dependent_oxygenase_superfamily_protein_chr1:2025618-2027094_FORWARD_LENGTH=365_8e-107	Bradi3g16110_No_Description_present_1e-124	GRMZM2G420407_hypothetical protein LOC100192706 _5e-129	B9STI5_deacetoxyvindoline_4hydroxylase_EC_1_14_11_20_Ricinus_communis_TrEMBL_4e-114	No_Hits	No_Hits	No_Hits	No_Hits	No_Hits
p_percent	8	snp_08_18546143	18546143	T	C	0.743676	0.155792	2.8292e-06	5.54834	1	0.279026	0.279026	upstream	LOC_Os08g30160	T	C	NA	NA	18546446	18546965	+	No_Hits	'35.2'_'not assigned.unknown'	No_Hits	2e-98_gi|108709179|gb|ABF96974.1| hypothetical protein LOC_Os03g33837	No_Hits	No_Hits	No_Hits	AC207191.3_FGP003_No Description present_2e-33	No_Hits	No_Hits	No_Hits	No_Hits	No_Hits	No_Hits
p_percent	8	snp_08_18571978	18571978	A	G	0.381335	0.0828269	6.12126e-06	5.21316	1	0.279026	0.279026	intergenic	LOC_Os08g30210(dist=1626),LOC_Os08g30220(dist=3209)	A	G	NA	NA	NA	NA	NA	NA	NA	NA	NA	NA	NA	NA	NA	NA	NA	NA	NA	NA	NA
p_percent	8	snp_08_18573996	18573996	A	G	0.38235	0.083282	6.48767e-06	5.18791	1	0.279026	0.279026	intergenic	LOC_Os08g30210(dist=3644),LOC_Os08g30220(dist=1191)	A	G	NA	NA	NA	NA	NA	NA	NA	NA	NA	NA	NA	NA	NA	NA	NA	NA	NA	NA	NA
p_percent	2	snp_02_23460301	23460301	C	A	0.272526	0.0594282	6.64135e-06	5.17774	1	0.279026	0.279026	intronic	LOC_Os02g38804	C	A	NA	NA	23454982	23460491	+	No_Hits	'29.4'_'protein.postranslational modification'	0.0_sp|Q6K5I0|P2C20_ORYSJ Probable protein phosphatase 2C 20 OS=Oryza	0.0_gi|223635527|sp|Q6K5I0.2|P2C20_ORYSJ RecName: Full=Probable protein	Sb04g025080_Predicted protein_5e-73	AT2G25070.1_Symbols:_Protein_phosphatase_2C_family_protein_chr2:10663517-10665366_REVERSE_LENGTH=355_5e-76	Bradi3g43430_protein_serine/threonine_phosphatase_activity_(Blast2GO)_7e-103	GRMZM2G109496_hypothetical protein LOC100272833 _2e-74	Q6K5I0_phosphoprotein_phosphatase_EC_3_1_3_16_Oryza_sativa_subsp__japonica_SwissProt_0.0	No_Hits	No_Hits	No_Hits	gi_15224677_ref_NP_180079_1__probable_protein_phosphatase_2C_21_[Arabidopsis_thaliana]_SubFamily_6_3_1_21_-_a_Family_6_3_1_-a_2e-78	No_Hits
p_percent	8	snp_08_18572449	18572449	T	C	0.37919	0.082844	6.90296e-06	5.16096	1	0.279026	0.279026	intergenic	LOC_Os08g30210(dist=2097),LOC_Os08g30220(dist=2738)	T	C	NA	NA	NA	NA	NA	NA	NA	NA	NA	NA	NA	NA	NA	NA	NA	NA	NA	NA	NA
p_percent	8	snp_08_18573720	18573720	A	G	0.37919	0.082844	6.90296e-06	5.16096	1	0.279026	0.279026	intergenic	LOC_Os08g30210(dist=3368),LOC_Os08g30220(dist=1467)	A	G	NA	NA	NA	NA	NA	NA	NA	NA	NA	NA	NA	NA	NA	NA	NA	NA	NA	NA	NA
p_percent	8	snp_08_18552901	18552901	T	C	0.376569	0.0825999	7.48659e-06	5.12572	1	0.279026	0.279026	intergenic	LOC_Os08g30170(dist=5070),LOC_Os08g30180(dist=1016)	T	C	NA	NA	NA	NA	NA	NA	NA	NA	NA	NA	NA	NA	NA	NA	NA	NA	NA	NA	NA
p_percent	8	snp_08_18578894	18578894	T	C	0.378281	0.0830205	7.56958e-06	5.12093	1	0.279026	0.279026	intergenic	LOC_Os08g30220(dist=2351),LOC_Os08g30230(dist=2740)	T	C	NA	NA	NA	NA	NA	NA	NA	NA	NA	NA	NA	NA	NA	NA	NA	NA	NA	NA	NA
p_percent	8	snp_08_18572006	18572006	A	G	0.375983	0.0828164	8.14624e-06	5.08904	1	0.279026	0.279026	intergenic	LOC_Os08g30210(dist=1654),LOC_Os08g30220(dist=3181)	A	G	NA	NA	NA	NA	NA	NA	NA	NA	NA	NA	NA	NA	NA	NA	NA	NA	NA	NA	NA
p_percent	8	snp_08_10412279	10412279	G	A	0.390134	0.0863041	8.88125e-06	5.05153	1	0.279026	0.279026	downstream	LOC_Os08g17000	A	G	NA	NA	10410093	10411904	+	No_Hits	'35.2'_'not assigned.unknown'	No_Hits	2e-64_gi|115475654|ref|NP_001061423.1| Os08g0271400 [Oryza sativa Japonica	No_Hits	No_Hits	No_Hits	No_Hits	No_Hits	No_Hits	No_Hits	No_Hits	No_Hits	No_Hits
p_percent	8	snp_08_18578773	18578773	T	C	0.347388	0.0770474	9.35218e-06	5.02909	1	0.279026	0.279026	intergenic	LOC_Os08g30220(dist=2230),LOC_Os08g30230(dist=2861)	T	C	NA	NA	NA	NA	NA	NA	NA	NA	NA	NA	NA	NA	NA	NA	NA	NA	NA	NA	NA
p_percent	8	snp_08_18573628	18573628	A	T	0.374661	0.0831895	9.56317e-06	5.0194	1	0.279026	0.279026	intergenic	LOC_Os08g30210(dist=3276),LOC_Os08g30220(dist=1559)	A	T	NA	NA	NA	NA	NA	NA	NA	NA	NA	NA	NA	NA	NA	NA	NA	NA	NA	NA	NA
p_percent	8	snp_08_18583183	18583183	T	C	0.370132	0.0822981	9.83002e-06	5.00745	1	0.279026	0.279026	exonic	LOC_Os08g30240	T	C	synonymous SNV	LOC_Os08g30240:LOC_Os08g30240.1:exon2:c.C600C:p.N200N,	18582175	18584200	+	No_Hits	'21.2'_'redox.ascorbate and glutathione'	No_Hits	0.0_gi|115476266|ref|NP_001061729.1| Os08g0392300 [Oryza sativa Japonica	Sb05g008860_similar to Putative uncharacterized protein_5e-46	AT2G30830.1_Symbols:_2-oxoglutarate_(2OG)_and_Fe(II)-dependent_oxygenase_superfamily_protein_chr2:13132707-13134284_REVERSE_LENGTH=358_1e-29	Bradi5g07760_No_Description_present_2e-33	GRMZM2G420407_hypothetical protein LOC100192706 _4e-41	B9STI6_deacetoxyvindoline_4hydroxylase_EC_1_14_11_20_Ricinus_communis_TrEMBL_7e-29	No_Hits	No_Hits	No_Hits	No_Hits	No_Hits
p_percent	8	snp_08_18567978	18567978	A	T	0.367661	0.0818095	9.97571e-06	5.00106	1	0.279026	0.279026	downstream	LOC_Os08g30210	A	T	NA	NA	18568971	18570352	-	No_Hits	'21.2'_'redox.ascorbate and glutathione'	1e-105_sp|Q84MB3|ACCH1_ARATH 1-aminocyclopropane-1-carboxylate oxidase	0.0_gi|115476262|ref|NP_001061727.1| Os08g0392100 [Oryza sativa Japonica	Sb05g008860_similar to Putative uncharacterized protein_3e-132	AT1G06620.1_Symbols:_2-oxoglutarate_(2OG)_and_Fe(II)-dependent_oxygenase_superfamily_protein_chr1:2025618-2027094_FORWARD_LENGTH=365_8e-107	Bradi3g16110_No_Description_present_1e-124	GRMZM2G420407_hypothetical protein LOC100192706 _5e-129	B9STI5_deacetoxyvindoline_4hydroxylase_EC_1_14_11_20_Ricinus_communis_TrEMBL_4e-114	No_Hits	No_Hits	No_Hits	No_Hits	No_Hits
s_percent	3	snp_03_4984289	4984289	C	A	-0.522105	0.0990415	2.58564e-07	6.58743	0.264714	0.0167093	0.0167093	upstream	LOC_Os03g09970	C	A	NA	NA	4984577	4992411	+	No_Hits	'34.6'_'transport.sulphate'	0.0_sp|P53392|SUT2_STYHA High affinity sulfate transporter 2 OS=Stylosanthes	0.0_gi|115451317|ref|NP_001049259.1| Os03g0195800 [Oryza sativa Japonica	Sb01g044090_similar to Sulfate transporter ST1_0.0	AT1G22150.1_Symbols:_SULTR1;3_sulfate_transporter_1;3_chr1:7818361-7821344_FORWARD_LENGTH=656_0.0	Bradi1g62050_secondary_active_sulfate_transmembrane_transporter_activity,_chloride_channel_activity,_anion_exchanger_activity_(Blast2GO)_0.0	GRMZM2G342907_No Description present_0.0	A2TXG4_carbonate_dehydratase_EC_4_2_1_1_Polaribacter_sp__MED152_TrEMBL_7e-86	No_Hits	No_Hits	gnl_TC-DB_P53391_2_A_53_1_3_HIGH_AFFINITY_SULPHATE_TRANSPORTER_1_-_Stylosanthes_hamata__0.0	No_Hits	No_Hits
s_percent	3	snp_03_4956075	4956075	A	T	-0.493056	0.0955955	4.54078e-07	6.34287	0.464877	0.0167093	0.0167093	intronic	LOC_Os03g09940	A	T	NA	NA	4954101	4959448	-	No_Hits	'34.6'_'transport.sulphate'	0.0_sp|P53393|SUT3_STYHA Low affinity sulfate transporter 3 OS=Stylosanthes	0.0_gi|24414266|gb|AAN59769.1| Putative sulfate transporter [Oryza	Sb01g044100_similar to Putative sulfate transporter_0.0	AT5G10180.1_Symbols:_AST68,_SULTR2;1_slufate_transporter_2;1_chr5:3193225-3196818_FORWARD_LENGTH=677_0.0	Bradi1g71510_secondary_active_sulfate_transmembrane_transporter_activity,_chloride_channel_activity,_anion_exchanger_activity_(Blast2GO)_0.0	GRMZM2G042171_Putative uncharacterized protein _0.0	A2TXG4_carbonate_dehydratase_EC_4_2_1_1_Polaribacter_sp__MED152_TrEMBL_4e-70	No_Hits	No_Hits	gnl_TC-DB_P53393_2_A_53_1_4_LOW_AFFINITY_SULPHATE_TRANSPORTER_3_-_Stylosanthes_hamata__0.0	No_Hits	No_Hits
s_percent	3	snp_03_4990620	4990620	A	G	-0.504324	0.0979443	4.7374e-07	6.32446	0.485007	0.0167093	0.0167093	intronic	LOC_Os03g09970	A	G	NA	NA	4984577	4992411	+	No_Hits	'34.6'_'transport.sulphate'	0.0_sp|P53392|SUT2_STYHA High affinity sulfate transporter 2 OS=Stylosanthes	0.0_gi|115451317|ref|NP_001049259.1| Os03g0195800 [Oryza sativa Japonica	Sb01g044090_similar to Sulfate transporter ST1_0.0	AT1G22150.1_Symbols:_SULTR1;3_sulfate_transporter_1;3_chr1:7818361-7821344_FORWARD_LENGTH=656_0.0	Bradi1g62050_secondary_active_sulfate_transmembrane_transporter_activity,_chloride_channel_activity,_anion_exchanger_activity_(Blast2GO)_0.0	GRMZM2G342907_No Description present_0.0	A2TXG4_carbonate_dehydratase_EC_4_2_1_1_Polaribacter_sp__MED152_TrEMBL_7e-86	No_Hits	No_Hits	gnl_TC-DB_P53391_2_A_53_1_3_HIGH_AFFINITY_SULPHATE_TRANSPORTER_1_-_Stylosanthes_hamata__0.0	No_Hits	No_Hits
s_percent	3	snp_03_4999786	4999786	A	C	-0.504324	0.0979443	4.7374e-07	6.32446	0.485007	0.0167093	0.0167093	intronic	LOC_Os03g09980	A	C	NA	NA	4996773	5002177	+	No_Hits	'34.6'_'transport.sulphate'	0.0_sp|P53391|SUT1_STYHA High affinity sulfate transporter 1 OS=Stylosanthes	0.0_gi|115451321|ref|NP_001049261.1| Os03g0196000 [Oryza sativa Japonica	Sb01g044090_similar to Sulfate transporter ST1_0.0	AT1G22150.1_Symbols:_SULTR1;3_sulfate_transporter_1;3_chr1:7818361-7821344_FORWARD_LENGTH=656_0.0	Bradi1g62050_secondary_active_sulfate_transmembrane_transporter_activity,_chloride_channel_activity,_anion_exchanger_activity_(Blast2GO)_0.0	GRMZM2G342907_No Description present_0.0	A2TXG4_carbonate_dehydratase_EC_4_2_1_1_Polaribacter_sp__MED152_TrEMBL_5e-81	No_Hits	No_Hits	gnl_TC-DB_P53391_2_A_53_1_3_HIGH_AFFINITY_SULPHATE_TRANSPORTER_1_-_Stylosanthes_hamata__0.0	No_Hits	No_Hits
s_percent	3	snp_03_5012265	5012265	A	G	-0.504324	0.0979443	4.7374e-07	6.32446	0.485007	0.0167093	0.0167093	intergenic	LOC_Os03g10000(dist=3461),LOC_Os03g10010(dist=2082)	A	G	NA	NA	NA	NA	NA	NA	NA	NA	NA	NA	NA	NA	NA	NA	NA	NA	NA	NA	NA
s_percent	3	snp_03_5012784	5012784	A	G	-0.504324	0.0979443	4.7374e-07	6.32446	0.485007	0.0167093	0.0167093	intergenic	LOC_Os03g10000(dist=3980),LOC_Os03g10010(dist=1563)	A	G	NA	NA	NA	NA	NA	NA	NA	NA	NA	NA	NA	NA	NA	NA	NA	NA	NA	NA	NA
s_percent	3	snp_03_4944820	4944820	C	T	-0.50213	0.0976396	4.88813e-07	6.31086	0.500438	0.0167093	0.0167093	intronic	LOC_Os03g09920	C	T	NA	NA	4941063	4945558	-	No_Hits	'27.2'_'RNA.transcription'	3e-66_sp|Q5HZH2|TSR3_MOUSE Ribosome biogenesis protein TSR3 homolog	0.0_gi|115451311|ref|NP_001049256.1| Os03g0195200 [Oryza sativa Japonica	Sb01g044120_similar to Possible metal-binding domain in RNase L inhibitor, RLI family protein, expressed_2e-155	AT5G10070.1_Symbols:_RNase_L_inhibitor_protein-related_chr5:3148684-3150324_REVERSE_LENGTH=264_1e-115	Bradi1g71517_No_Description_present_9e-153	GRMZM2G114758_hypothetical protein LOC100278811 _3e-152	No_Hits	No_Hits	No_Hits	No_Hits	No_Hits	No_Hits
s_percent	3	snp_03_4944821	4944821	A	G	-0.50213	0.0976396	4.88813e-07	6.31086	0.500438	0.0167093	0.0167093	intronic	LOC_Os03g09920	A	G	NA	NA	4941063	4945558	-	No_Hits	'27.2'_'RNA.transcription'	3e-66_sp|Q5HZH2|TSR3_MOUSE Ribosome biogenesis protein TSR3 homolog	0.0_gi|115451311|ref|NP_001049256.1| Os03g0195200 [Oryza sativa Japonica	Sb01g044120_similar to Possible metal-binding domain in RNase L inhibitor, RLI family protein, expressed_2e-155	AT5G10070.1_Symbols:_RNase_L_inhibitor_protein-related_chr5:3148684-3150324_REVERSE_LENGTH=264_1e-115	Bradi1g71517_No_Description_present_9e-153	GRMZM2G114758_hypothetical protein LOC100278811 _3e-152	No_Hits	No_Hits	No_Hits	No_Hits	No_Hits	No_Hits
s_percent	3	snp_03_4951747	4951747	C	T	-0.491605	0.0960579	5.52005e-07	6.25806	0.565133	0.0167093	0.0167093	intronic	LOC_Os03g09930	C	T	NA	NA	4946323	4953950	-	No_Hits	'34.6'_'transport.sulphate'	0.0_sp|O04722|SUT21_ARATH Sulfate transporter 2.1 OS=Arabidopsis	0.0_gi|115451313|ref|NP_001049257.1| Os03g0195300 [Oryza sativa Japonica	Sb01g044110_similar to Putative uncharacterized protein_0.0	AT5G10180.1_Symbols:_AST68,_SULTR2;1_slufate_transporter_2;1_chr5:3193225-3196818_FORWARD_LENGTH=677_0.0	Bradi1g71510_secondary_active_sulfate_transmembrane_transporter_activity,_chloride_channel_activity,_anion_exchanger_activity_(Blast2GO)_0.0	GRMZM2G042171_Putative uncharacterized protein _0.0	A2TXG4_carbonate_dehydratase_EC_4_2_1_1_Polaribacter_sp__MED152_TrEMBL_3e-77	No_Hits	No_Hits	gnl_TC-DB_P53393_2_A_53_1_4_LOW_AFFINITY_SULPHATE_TRANSPORTER_3_-_Stylosanthes_hamata__0.0	No_Hits	No_Hits
s_percent	3	snp_03_4986683	4986683	C	T	-0.487419	0.0962505	7.16535e-07	6.14476	0.733575	0.0167093	0.0167093	intronic	LOC_Os03g09970	C	T	NA	NA	4984577	4992411	+	No_Hits	'34.6'_'transport.sulphate'	0.0_sp|P53392|SUT2_STYHA High affinity sulfate transporter 2 OS=Stylosanthes	0.0_gi|115451317|ref|NP_001049259.1| Os03g0195800 [Oryza sativa Japonica	Sb01g044090_similar to Sulfate transporter ST1_0.0	AT1G22150.1_Symbols:_SULTR1;3_sulfate_transporter_1;3_chr1:7818361-7821344_FORWARD_LENGTH=656_0.0	Bradi1g62050_secondary_active_sulfate_transmembrane_transporter_activity,_chloride_channel_activity,_anion_exchanger_activity_(Blast2GO)_0.0	GRMZM2G342907_No Description present_0.0	A2TXG4_carbonate_dehydratase_EC_4_2_1_1_Polaribacter_sp__MED152_TrEMBL_7e-86	No_Hits	No_Hits	gnl_TC-DB_P53391_2_A_53_1_3_HIGH_AFFINITY_SULPHATE_TRANSPORTER_1_-_Stylosanthes_hamata__0.0	No_Hits	No_Hits
s_percent	3	snp_03_4990725	4990725	G	C	-0.496926	0.0981569	7.21782e-07	6.14159	0.738947	0.0167093	0.0167093	exonic	LOC_Os03g09970	G	C	synonymous SNV	LOC_Os03g09970:LOC_Os03g09970.3:exon11:c.C1506C:p.L502L,LOC_Os03g09970:LOC_Os03g09970.4:exon11:c.C1506C:p.L502L,LOC_Os03g09970:LOC_Os03g09970.1:exon10:c.C1506C:p.L502L,LOC_Os03g09970:LOC_Os03g09970.2:exon11:c.C1506C:p.L502L,	4984577	4992411	+	No_Hits	'34.6'_'transport.sulphate'	0.0_sp|P53392|SUT2_STYHA High affinity sulfate transporter 2 OS=Stylosanthes	0.0_gi|115451317|ref|NP_001049259.1| Os03g0195800 [Oryza sativa Japonica	Sb01g044090_similar to Sulfate transporter ST1_0.0	AT1G22150.1_Symbols:_SULTR1;3_sulfate_transporter_1;3_chr1:7818361-7821344_FORWARD_LENGTH=656_0.0	Bradi1g62050_secondary_active_sulfate_transmembrane_transporter_activity,_chloride_channel_activity,_anion_exchanger_activity_(Blast2GO)_0.0	GRMZM2G342907_No Description present_0.0	A2TXG4_carbonate_dehydratase_EC_4_2_1_1_Polaribacter_sp__MED152_TrEMBL_7e-86	No_Hits	No_Hits	gnl_TC-DB_P53391_2_A_53_1_3_HIGH_AFFINITY_SULPHATE_TRANSPORTER_1_-_Stylosanthes_hamata__0.0	No_Hits	No_Hits
s_percent	3	snp_03_4957169	4957169	C	T	-0.480117	0.0950328	7.59134e-07	6.11968	0.777188	0.0167093	0.0167093	intronic	LOC_Os03g09940	C	T	NA	NA	4954101	4959448	-	No_Hits	'34.6'_'transport.sulphate'	0.0_sp|P53393|SUT3_STYHA Low affinity sulfate transporter 3 OS=Stylosanthes	0.0_gi|24414266|gb|AAN59769.1| Putative sulfate transporter [Oryza	Sb01g044100_similar to Putative sulfate transporter_0.0	AT5G10180.1_Symbols:_AST68,_SULTR2;1_slufate_transporter_2;1_chr5:3193225-3196818_FORWARD_LENGTH=677_0.0	Bradi1g71510_secondary_active_sulfate_transmembrane_transporter_activity,_chloride_channel_activity,_anion_exchanger_activity_(Blast2GO)_0.0	GRMZM2G042171_Putative uncharacterized protein _0.0	A2TXG4_carbonate_dehydratase_EC_4_2_1_1_Polaribacter_sp__MED152_TrEMBL_4e-70	No_Hits	No_Hits	gnl_TC-DB_P53393_2_A_53_1_4_LOW_AFFINITY_SULPHATE_TRANSPORTER_3_-_Stylosanthes_hamata__0.0	No_Hits	No_Hits
s_percent	3	snp_03_4996086	4996086	A	G	-0.504647	0.0999168	7.64435e-07	6.11666	0.782615	0.0167093	0.0167093	upstream	LOC_Os03g09980	A	G	NA	NA	4996773	5002177	+	No_Hits	'34.6'_'transport.sulphate'	0.0_sp|P53391|SUT1_STYHA High affinity sulfate transporter 1 OS=Stylosanthes	0.0_gi|115451321|ref|NP_001049261.1| Os03g0196000 [Oryza sativa Japonica	Sb01g044090_similar to Sulfate transporter ST1_0.0	AT1G22150.1_Symbols:_SULTR1;3_sulfate_transporter_1;3_chr1:7818361-7821344_FORWARD_LENGTH=656_0.0	Bradi1g62050_secondary_active_sulfate_transmembrane_transporter_activity,_chloride_channel_activity,_anion_exchanger_activity_(Blast2GO)_0.0	GRMZM2G342907_No Description present_0.0	A2TXG4_carbonate_dehydratase_EC_4_2_1_1_Polaribacter_sp__MED152_TrEMBL_5e-81	No_Hits	No_Hits	gnl_TC-DB_P53391_2_A_53_1_3_HIGH_AFFINITY_SULPHATE_TRANSPORTER_1_-_Stylosanthes_hamata__0.0	No_Hits	No_Hits
s_percent	1	snp_01_1877885	1877885	G	T	-0.324775	0.0650464	1.00865e-06	5.99626	1	0.0167093	0.0167093	exonic	LOC_Os01g04250	T	G	synonymous SNV	LOC_Os01g04250:LOC_Os01g04250.1:exon1:c.G414G:p.V138V,	1876913	1879903	+	No_Hits	'35.2'_'not assigned.unknown'	No_Hits	0.0_gi|222617688|gb|EEE53820.1| hypothetical protein OsJ_00267 [Oryza	No_Hits	No_Hits	No_Hits	No_Hits	No_Hits	No_Hits	No_Hits	No_Hits	No_Hits	No_Hits
s_percent	3	snp_03_4958646	4958646	G	A	-0.486494	0.0977967	1.10143e-06	5.95804	1	0.0167093	0.0167093	intronic	LOC_Os03g09940	G	A	NA	NA	4954101	4959448	-	No_Hits	'34.6'_'transport.sulphate'	0.0_sp|P53393|SUT3_STYHA Low affinity sulfate transporter 3 OS=Stylosanthes	0.0_gi|24414266|gb|AAN59769.1| Putative sulfate transporter [Oryza	Sb01g044100_similar to Putative sulfate transporter_0.0	AT5G10180.1_Symbols:_AST68,_SULTR2;1_slufate_transporter_2;1_chr5:3193225-3196818_FORWARD_LENGTH=677_0.0	Bradi1g71510_secondary_active_sulfate_transmembrane_transporter_activity,_chloride_channel_activity,_anion_exchanger_activity_(Blast2GO)_0.0	GRMZM2G042171_Putative uncharacterized protein _0.0	A2TXG4_carbonate_dehydratase_EC_4_2_1_1_Polaribacter_sp__MED152_TrEMBL_4e-70	No_Hits	No_Hits	gnl_TC-DB_P53393_2_A_53_1_4_LOW_AFFINITY_SULPHATE_TRANSPORTER_3_-_Stylosanthes_hamata__0.0	No_Hits	No_Hits
s_percent	1	snp_01_1877409	1877409	G	A	-0.323207	0.0652738	1.22876e-06	5.91053	1	0.0167093	0.0167093	UTR5	LOC_Os01g04250(LOC_Os01g04250.1:c.-63A>G)	A	G	NA	NA	NA	NA	NA	NA	NA	NA	NA	NA	NA	NA	NA	NA	NA	NA	NA	NA	NA
s_percent	3	snp_03_4940929	4940929	C	T	-0.472626	0.0958676	1.36116e-06	5.86609	1	0.0167093	0.0167093	exonic	LOC_Os03g09910	C	T	synonymous SNV	LOC_Os03g09910:LOC_Os03g09910.1:exon8:c.T1215T:p.P405P,	4936472	4941037	+	No_Hits	'13.1.6.2'_'amino acid metabolism.synthesis.aromatic aa.phenylalanine and tyrosine'	0.0_sp|Q6VMN7|ALD1_ORYSJ Aminotransferase ALD1 homolog OS=Oryza sativa	0.0_gi|115451309|ref|NP_001049255.1| Os03g0195100 [Oryza sativa Japonica	Sb01g044130_similar to Putative uncharacterized protein_0.0	AT4G33680.1_Symbols:_AGD2_Pyridoxal_phosphate_(PLP)-dependent_transferases_superfamily_protein_chr4:16171847-16174630_REVERSE_LENGTH=461_0.0	Bradi1g71530_No_Description_present_0.0	GRMZM2G119150_No Description present_0.0	B9S7T6_aspartate_transaminase_EC_2_6_1_1_Ricinus_communis_TrEMBL_0.0	No_Hits	No_Hits	No_Hits	No_Hits	No_Hits
s_percent	3	snp_03_4955856	4955856	A	G	-0.471506	0.0957196	1.38771e-06	5.8577	1	0.0167093	0.0167093	intronic	LOC_Os03g09940	A	G	NA	NA	4954101	4959448	-	No_Hits	'34.6'_'transport.sulphate'	0.0_sp|P53393|SUT3_STYHA Low affinity sulfate transporter 3 OS=Stylosanthes	0.0_gi|24414266|gb|AAN59769.1| Putative sulfate transporter [Oryza	Sb01g044100_similar to Putative sulfate transporter_0.0	AT5G10180.1_Symbols:_AST68,_SULTR2;1_slufate_transporter_2;1_chr5:3193225-3196818_FORWARD_LENGTH=677_0.0	Bradi1g71510_secondary_active_sulfate_transmembrane_transporter_activity,_chloride_channel_activity,_anion_exchanger_activity_(Blast2GO)_0.0	GRMZM2G042171_Putative uncharacterized protein _0.0	A2TXG4_carbonate_dehydratase_EC_4_2_1_1_Polaribacter_sp__MED152_TrEMBL_4e-70	No_Hits	No_Hits	gnl_TC-DB_P53393_2_A_53_1_4_LOW_AFFINITY_SULPHATE_TRANSPORTER_3_-_Stylosanthes_hamata__0.0	No_Hits	No_Hits
s_percent	3	snp_03_4973931	4973931	T	C	-0.47187	0.0958076	1.39245e-06	5.85622	1	0.0167093	0.0167093	intergenic	LOC_Os03g09960(dist=2917),LOC_Os03g09970(dist=10646)	T	C	NA	NA	NA	NA	NA	NA	NA	NA	NA	NA	NA	NA	NA	NA	NA	NA	NA	NA	NA
s_percent	3	snp_03_4948431	4948431	C	G	-0.470899	0.0956159	1.39436e-06	5.85562	1	0.0167093	0.0167093	intronic	LOC_Os03g09930	C	G	NA	NA	4946323	4953950	-	No_Hits	'34.6'_'transport.sulphate'	0.0_sp|O04722|SUT21_ARATH Sulfate transporter 2.1 OS=Arabidopsis	0.0_gi|115451313|ref|NP_001049257.1| Os03g0195300 [Oryza sativa Japonica	Sb01g044110_similar to Putative uncharacterized protein_0.0	AT5G10180.1_Symbols:_AST68,_SULTR2;1_slufate_transporter_2;1_chr5:3193225-3196818_FORWARD_LENGTH=677_0.0	Bradi1g71510_secondary_active_sulfate_transmembrane_transporter_activity,_chloride_channel_activity,_anion_exchanger_activity_(Blast2GO)_0.0	GRMZM2G042171_Putative uncharacterized protein _0.0	A2TXG4_carbonate_dehydratase_EC_4_2_1_1_Polaribacter_sp__MED152_TrEMBL_3e-77	No_Hits	No_Hits	gnl_TC-DB_P53393_2_A_53_1_4_LOW_AFFINITY_SULPHATE_TRANSPORTER_3_-_Stylosanthes_hamata__0.0	No_Hits	No_Hits
s_percent	3	snp_03_4941252	4941252	C	T	-0.471494	0.0957508	1.39911e-06	5.85415	1	0.0167093	0.0167093	UTR3	LOC_Os03g09920(LOC_Os03g09920.1:c.*542G>A)	C	T	NA	NA	NA	NA	NA	NA	NA	NA	NA	NA	NA	NA	NA	NA	NA	NA	NA	NA	NA
s_percent	3	snp_03_4944984	4944984	G	A	-0.471494	0.0957508	1.39911e-06	5.85415	1	0.0167093	0.0167093	intronic	LOC_Os03g09920	G	A	NA	NA	4941063	4945558	-	No_Hits	'27.2'_'RNA.transcription'	3e-66_sp|Q5HZH2|TSR3_MOUSE Ribosome biogenesis protein TSR3 homolog	0.0_gi|115451311|ref|NP_001049256.1| Os03g0195200 [Oryza sativa Japonica	Sb01g044120_similar to Possible metal-binding domain in RNase L inhibitor, RLI family protein, expressed_2e-155	AT5G10070.1_Symbols:_RNase_L_inhibitor_protein-related_chr5:3148684-3150324_REVERSE_LENGTH=264_1e-115	Bradi1g71517_No_Description_present_9e-153	GRMZM2G114758_hypothetical protein LOC100278811 _3e-152	No_Hits	No_Hits	No_Hits	No_Hits	No_Hits	No_Hits
s_percent	3	snp_03_4954807	4954807	G	A	-0.471494	0.0957508	1.39911e-06	5.85415	1	0.0167093	0.0167093	intronic	LOC_Os03g09940	G	A	NA	NA	4954101	4959448	-	No_Hits	'34.6'_'transport.sulphate'	0.0_sp|P53393|SUT3_STYHA Low affinity sulfate transporter 3 OS=Stylosanthes	0.0_gi|24414266|gb|AAN59769.1| Putative sulfate transporter [Oryza	Sb01g044100_similar to Putative sulfate transporter_0.0	AT5G10180.1_Symbols:_AST68,_SULTR2;1_slufate_transporter_2;1_chr5:3193225-3196818_FORWARD_LENGTH=677_0.0	Bradi1g71510_secondary_active_sulfate_transmembrane_transporter_activity,_chloride_channel_activity,_anion_exchanger_activity_(Blast2GO)_0.0	GRMZM2G042171_Putative uncharacterized protein _0.0	A2TXG4_carbonate_dehydratase_EC_4_2_1_1_Polaribacter_sp__MED152_TrEMBL_4e-70	No_Hits	No_Hits	gnl_TC-DB_P53393_2_A_53_1_4_LOW_AFFINITY_SULPHATE_TRANSPORTER_3_-_Stylosanthes_hamata__0.0	No_Hits	No_Hits
s_percent	3	snp_03_4955207	4955207	T	C	-0.471494	0.0957508	1.39911e-06	5.85415	1	0.0167093	0.0167093	exonic	LOC_Os03g09940	T	C	synonymous SNV	LOC_Os03g09940:LOC_Os03g09940.1:exon9:c.G1489G:p.A497A,	4954101	4959448	-	No_Hits	'34.6'_'transport.sulphate'	0.0_sp|P53393|SUT3_STYHA Low affinity sulfate transporter 3 OS=Stylosanthes	0.0_gi|24414266|gb|AAN59769.1| Putative sulfate transporter [Oryza	Sb01g044100_similar to Putative sulfate transporter_0.0	AT5G10180.1_Symbols:_AST68,_SULTR2;1_slufate_transporter_2;1_chr5:3193225-3196818_FORWARD_LENGTH=677_0.0	Bradi1g71510_secondary_active_sulfate_transmembrane_transporter_activity,_chloride_channel_activity,_anion_exchanger_activity_(Blast2GO)_0.0	GRMZM2G042171_Putative uncharacterized protein _0.0	A2TXG4_carbonate_dehydratase_EC_4_2_1_1_Polaribacter_sp__MED152_TrEMBL_4e-70	No_Hits	No_Hits	gnl_TC-DB_P53393_2_A_53_1_4_LOW_AFFINITY_SULPHATE_TRANSPORTER_3_-_Stylosanthes_hamata__0.0	No_Hits	No_Hits
s_percent	3	snp_03_4973955	4973955	G	A	-0.471494	0.0957508	1.39911e-06	5.85415	1	0.0167093	0.0167093	intergenic	LOC_Os03g09960(dist=2941),LOC_Os03g09970(dist=10622)	G	A	NA	NA	NA	NA	NA	NA	NA	NA	NA	NA	NA	NA	NA	NA	NA	NA	NA	NA	NA
s_percent	3	snp_03_4973961	4973961	G	A	-0.471494	0.0957508	1.39911e-06	5.85415	1	0.0167093	0.0167093	intergenic	LOC_Os03g09960(dist=2947),LOC_Os03g09970(dist=10616)	G	A	NA	NA	NA	NA	NA	NA	NA	NA	NA	NA	NA	NA	NA	NA	NA	NA	NA	NA	NA
s_percent	3	snp_03_4974151	4974151	A	C	-0.471494	0.0957508	1.39911e-06	5.85415	1	0.0167093	0.0167093	intergenic	LOC_Os03g09960(dist=3137),LOC_Os03g09970(dist=10426)	A	C	NA	NA	NA	NA	NA	NA	NA	NA	NA	NA	NA	NA	NA	NA	NA	NA	NA	NA	NA
s_percent	3	snp_03_4987644	4987644	A	C	-0.471494	0.0957508	1.39911e-06	5.85415	1	0.0167093	0.0167093	intronic	LOC_Os03g09970	A	C	NA	NA	4984577	4992411	+	No_Hits	'34.6'_'transport.sulphate'	0.0_sp|P53392|SUT2_STYHA High affinity sulfate transporter 2 OS=Stylosanthes	0.0_gi|115451317|ref|NP_001049259.1| Os03g0195800 [Oryza sativa Japonica	Sb01g044090_similar to Sulfate transporter ST1_0.0	AT1G22150.1_Symbols:_SULTR1;3_sulfate_transporter_1;3_chr1:7818361-7821344_FORWARD_LENGTH=656_0.0	Bradi1g62050_secondary_active_sulfate_transmembrane_transporter_activity,_chloride_channel_activity,_anion_exchanger_activity_(Blast2GO)_0.0	GRMZM2G342907_No Description present_0.0	A2TXG4_carbonate_dehydratase_EC_4_2_1_1_Polaribacter_sp__MED152_TrEMBL_7e-86	No_Hits	No_Hits	gnl_TC-DB_P53391_2_A_53_1_3_HIGH_AFFINITY_SULPHATE_TRANSPORTER_1_-_Stylosanthes_hamata__0.0	No_Hits	No_Hits
s_percent	3	snp_03_4987647	4987647	G	A	-0.471494	0.0957508	1.39911e-06	5.85415	1	0.0167093	0.0167093	intronic	LOC_Os03g09970	G	A	NA	NA	4984577	4992411	+	No_Hits	'34.6'_'transport.sulphate'	0.0_sp|P53392|SUT2_STYHA High affinity sulfate transporter 2 OS=Stylosanthes	0.0_gi|115451317|ref|NP_001049259.1| Os03g0195800 [Oryza sativa Japonica	Sb01g044090_similar to Sulfate transporter ST1_0.0	AT1G22150.1_Symbols:_SULTR1;3_sulfate_transporter_1;3_chr1:7818361-7821344_FORWARD_LENGTH=656_0.0	Bradi1g62050_secondary_active_sulfate_transmembrane_transporter_activity,_chloride_channel_activity,_anion_exchanger_activity_(Blast2GO)_0.0	GRMZM2G342907_No Description present_0.0	A2TXG4_carbonate_dehydratase_EC_4_2_1_1_Polaribacter_sp__MED152_TrEMBL_7e-86	No_Hits	No_Hits	gnl_TC-DB_P53391_2_A_53_1_3_HIGH_AFFINITY_SULPHATE_TRANSPORTER_1_-_Stylosanthes_hamata__0.0	No_Hits	No_Hits
s_percent	3	snp_03_4987658	4987658	G	T	-0.471494	0.0957508	1.39911e-06	5.85415	1	0.0167093	0.0167093	intronic	LOC_Os03g09970	G	T	NA	NA	4984577	4992411	+	No_Hits	'34.6'_'transport.sulphate'	0.0_sp|P53392|SUT2_STYHA High affinity sulfate transporter 2 OS=Stylosanthes	0.0_gi|115451317|ref|NP_001049259.1| Os03g0195800 [Oryza sativa Japonica	Sb01g044090_similar to Sulfate transporter ST1_0.0	AT1G22150.1_Symbols:_SULTR1;3_sulfate_transporter_1;3_chr1:7818361-7821344_FORWARD_LENGTH=656_0.0	Bradi1g62050_secondary_active_sulfate_transmembrane_transporter_activity,_chloride_channel_activity,_anion_exchanger_activity_(Blast2GO)_0.0	GRMZM2G342907_No Description present_0.0	A2TXG4_carbonate_dehydratase_EC_4_2_1_1_Polaribacter_sp__MED152_TrEMBL_7e-86	No_Hits	No_Hits	gnl_TC-DB_P53391_2_A_53_1_3_HIGH_AFFINITY_SULPHATE_TRANSPORTER_1_-_Stylosanthes_hamata__0.0	No_Hits	No_Hits
s_percent	3	snp_03_4959280	4959280	A	C	-0.471194	0.0958165	1.44281e-06	5.84079	1	0.0167093	0.0167093	UTR5	LOC_Os03g09940(LOC_Os03g09940.1:c.-200T>G)	A	C	NA	NA	NA	NA	NA	NA	NA	NA	NA	NA	NA	NA	NA	NA	NA	NA	NA	NA	NA
s_percent	1	snp_01_1877115	1877115	C	A	-0.324712	0.0661226	1.49076e-06	5.82659	1	0.0167093	0.0167093	UTR5	LOC_Os01g04250(LOC_Os01g04250.1:c.-357A>C)	A	C	NA	NA	NA	NA	NA	NA	NA	NA	NA	NA	NA	NA	NA	NA	NA	NA	NA	NA	NA
s_percent	3	snp_03_5010846	5010846	T	C	-0.488674	0.0995458	1.50285e-06	5.82308	1	0.0167093	0.0167093	intergenic	LOC_Os03g10000(dist=2042),LOC_Os03g10010(dist=3501)	T	C	NA	NA	NA	NA	NA	NA	NA	NA	NA	NA	NA	NA	NA	NA	NA	NA	NA	NA	NA
s_percent	3	snp_03_4946325	4946325	T	A	-0.469223	0.0958585	1.606e-06	5.79425	1	0.0167093	0.0167093	UTR3	LOC_Os03g09930(LOC_Os03g09930.2:c.*999A>T,LOC_Os03g09930.1:c.*400A>T)	T	A	NA	NA	NA	NA	NA	NA	NA	NA	NA	NA	NA	NA	NA	NA	NA	NA	NA	NA	NA
s_percent	1	snp_01_1876883	1876883	A	C	-0.323564	0.0661321	1.62321e-06	5.78962	1	0.0167093	0.0167093	upstream	LOC_Os01g04250	C	A	NA	NA	1876913	1879903	+	No_Hits	'35.2'_'not assigned.unknown'	No_Hits	0.0_gi|222617688|gb|EEE53820.1| hypothetical protein OsJ_00267 [Oryza	No_Hits	No_Hits	No_Hits	No_Hits	No_Hits	No_Hits	No_Hits	No_Hits	No_Hits	No_Hits
s_percent	3	snp_03_4949753	4949753	T	C	-0.470445	0.0965821	1.79797e-06	5.74522	1	0.0167093	0.0167093	exonic	LOC_Os03g09930	T	C	synonymous SNV	LOC_Os03g09930:LOC_Os03g09930.1:exon4:c.G730G:p.V244V,LOC_Os03g09930:LOC_Os03g09930.2:exon5:c.G430G:p.V144V,	4946323	4953950	-	No_Hits	'34.6'_'transport.sulphate'	0.0_sp|O04722|SUT21_ARATH Sulfate transporter 2.1 OS=Arabidopsis	0.0_gi|115451313|ref|NP_001049257.1| Os03g0195300 [Oryza sativa Japonica	Sb01g044110_similar to Putative uncharacterized protein_0.0	AT5G10180.1_Symbols:_AST68,_SULTR2;1_slufate_transporter_2;1_chr5:3193225-3196818_FORWARD_LENGTH=677_0.0	Bradi1g71510_secondary_active_sulfate_transmembrane_transporter_activity,_chloride_channel_activity,_anion_exchanger_activity_(Blast2GO)_0.0	GRMZM2G042171_Putative uncharacterized protein _0.0	A2TXG4_carbonate_dehydratase_EC_4_2_1_1_Polaribacter_sp__MED152_TrEMBL_3e-77	No_Hits	No_Hits	gnl_TC-DB_P53393_2_A_53_1_4_LOW_AFFINITY_SULPHATE_TRANSPORTER_3_-_Stylosanthes_hamata__0.0	No_Hits	No_Hits
s_percent	3	snp_03_4983384	4983384	A	G	-0.461989	0.0948584	1.80336e-06	5.74392	1	0.0167093	0.0167093	intergenic	LOC_Os03g09960(dist=12370),LOC_Os03g09970(dist=1193)	A	G	NA	NA	NA	NA	NA	NA	NA	NA	NA	NA	NA	NA	NA	NA	NA	NA	NA	NA	NA
s_percent	3	snp_03_4983412	4983412	G	A	-0.461989	0.0948584	1.80336e-06	5.74392	1	0.0167093	0.0167093	intergenic	LOC_Os03g09960(dist=12398),LOC_Os03g09970(dist=1165)	G	A	NA	NA	NA	NA	NA	NA	NA	NA	NA	NA	NA	NA	NA	NA	NA	NA	NA	NA	NA
s_percent	3	snp_03_4987677	4987677	C	T	-0.466459	0.0958021	1.81453e-06	5.74124	1	0.0167093	0.0167093	intronic	LOC_Os03g09970	C	T	NA	NA	4984577	4992411	+	No_Hits	'34.6'_'transport.sulphate'	0.0_sp|P53392|SUT2_STYHA High affinity sulfate transporter 2 OS=Stylosanthes	0.0_gi|115451317|ref|NP_001049259.1| Os03g0195800 [Oryza sativa Japonica	Sb01g044090_similar to Sulfate transporter ST1_0.0	AT1G22150.1_Symbols:_SULTR1;3_sulfate_transporter_1;3_chr1:7818361-7821344_FORWARD_LENGTH=656_0.0	Bradi1g62050_secondary_active_sulfate_transmembrane_transporter_activity,_chloride_channel_activity,_anion_exchanger_activity_(Blast2GO)_0.0	GRMZM2G342907_No Description present_0.0	A2TXG4_carbonate_dehydratase_EC_4_2_1_1_Polaribacter_sp__MED152_TrEMBL_7e-86	No_Hits	No_Hits	gnl_TC-DB_P53391_2_A_53_1_3_HIGH_AFFINITY_SULPHATE_TRANSPORTER_1_-_Stylosanthes_hamata__0.0	No_Hits	No_Hits
s_percent	3	snp_03_4984905	4984905	G	T	-0.459689	0.0946122	1.90439e-06	5.72024	1	0.0167093	0.0167093	intronic	LOC_Os03g09970	G	T	NA	NA	4984577	4992411	+	No_Hits	'34.6'_'transport.sulphate'	0.0_sp|P53392|SUT2_STYHA High affinity sulfate transporter 2 OS=Stylosanthes	0.0_gi|115451317|ref|NP_001049259.1| Os03g0195800 [Oryza sativa Japonica	Sb01g044090_similar to Sulfate transporter ST1_0.0	AT1G22150.1_Symbols:_SULTR1;3_sulfate_transporter_1;3_chr1:7818361-7821344_FORWARD_LENGTH=656_0.0	Bradi1g62050_secondary_active_sulfate_transmembrane_transporter_activity,_chloride_channel_activity,_anion_exchanger_activity_(Blast2GO)_0.0	GRMZM2G342907_No Description present_0.0	A2TXG4_carbonate_dehydratase_EC_4_2_1_1_Polaribacter_sp__MED152_TrEMBL_7e-86	No_Hits	No_Hits	gnl_TC-DB_P53391_2_A_53_1_3_HIGH_AFFINITY_SULPHATE_TRANSPORTER_1_-_Stylosanthes_hamata__0.0	No_Hits	No_Hits
s_percent	1	snp_01_1877428	1877428	G	A	-0.317467	0.0655378	2.03933e-06	5.69051	1	0.0167093	0.0167093	UTR5	LOC_Os01g04250(LOC_Os01g04250.1:c.-44A>G)	A	G	NA	NA	NA	NA	NA	NA	NA	NA	NA	NA	NA	NA	NA	NA	NA	NA	NA	NA	NA
s_percent	1	snp_01_1877631	1877631	G	A	-0.319209	0.0659263	2.0596e-06	5.68622	1	0.0167093	0.0167093	exonic	LOC_Os01g04250	A	G	synonymous SNV	LOC_Os01g04250:LOC_Os01g04250.1:exon1:c.G160G:p.V54V,	1876913	1879903	+	No_Hits	'35.2'_'not assigned.unknown'	No_Hits	0.0_gi|222617688|gb|EEE53820.1| hypothetical protein OsJ_00267 [Oryza	No_Hits	No_Hits	No_Hits	No_Hits	No_Hits	No_Hits	No_Hits	No_Hits	No_Hits	No_Hits
s_percent	3	snp_03_4953277	4953277	G	T	-0.459256	0.0948535	2.0612e-06	5.68588	1	0.0167093	0.0167093	intronic	LOC_Os03g09930	G	T	NA	NA	4946323	4953950	-	No_Hits	'34.6'_'transport.sulphate'	0.0_sp|O04722|SUT21_ARATH Sulfate transporter 2.1 OS=Arabidopsis	0.0_gi|115451313|ref|NP_001049257.1| Os03g0195300 [Oryza sativa Japonica	Sb01g044110_similar to Putative uncharacterized protein_0.0	AT5G10180.1_Symbols:_AST68,_SULTR2;1_slufate_transporter_2;1_chr5:3193225-3196818_FORWARD_LENGTH=677_0.0	Bradi1g71510_secondary_active_sulfate_transmembrane_transporter_activity,_chloride_channel_activity,_anion_exchanger_activity_(Blast2GO)_0.0	GRMZM2G042171_Putative uncharacterized protein _0.0	A2TXG4_carbonate_dehydratase_EC_4_2_1_1_Polaribacter_sp__MED152_TrEMBL_3e-77	No_Hits	No_Hits	gnl_TC-DB_P53393_2_A_53_1_4_LOW_AFFINITY_SULPHATE_TRANSPORTER_3_-_Stylosanthes_hamata__0.0	No_Hits	No_Hits
s_percent	3	snp_03_4953284	4953284	T	C	-0.459256	0.0948535	2.0612e-06	5.68588	1	0.0167093	0.0167093	intronic	LOC_Os03g09930	T	C	NA	NA	4946323	4953950	-	No_Hits	'34.6'_'transport.sulphate'	0.0_sp|O04722|SUT21_ARATH Sulfate transporter 2.1 OS=Arabidopsis	0.0_gi|115451313|ref|NP_001049257.1| Os03g0195300 [Oryza sativa Japonica	Sb01g044110_similar to Putative uncharacterized protein_0.0	AT5G10180.1_Symbols:_AST68,_SULTR2;1_slufate_transporter_2;1_chr5:3193225-3196818_FORWARD_LENGTH=677_0.0	Bradi1g71510_secondary_active_sulfate_transmembrane_transporter_activity,_chloride_channel_activity,_anion_exchanger_activity_(Blast2GO)_0.0	GRMZM2G042171_Putative uncharacterized protein _0.0	A2TXG4_carbonate_dehydratase_EC_4_2_1_1_Polaribacter_sp__MED152_TrEMBL_3e-77	No_Hits	No_Hits	gnl_TC-DB_P53393_2_A_53_1_4_LOW_AFFINITY_SULPHATE_TRANSPORTER_3_-_Stylosanthes_hamata__0.0	No_Hits	No_Hits
s_percent	1	snp_01_1878011	1878011	G	T	-0.321079	0.0664135	2.13157e-06	5.6713	1	0.0167093	0.0167093	exonic	LOC_Os01g04250	T	G	synonymous SNV	LOC_Os01g04250:LOC_Os01g04250.1:exon1:c.G540G:p.S180S,	1876913	1879903	+	No_Hits	'35.2'_'not assigned.unknown'	No_Hits	0.0_gi|222617688|gb|EEE53820.1| hypothetical protein OsJ_00267 [Oryza	No_Hits	No_Hits	No_Hits	No_Hits	No_Hits	No_Hits	No_Hits	No_Hits	No_Hits	No_Hits
s_percent	3	snp_03_4958664	4958664	A	C	-0.473949	0.0981468	2.18764e-06	5.66002	1	0.0167093	0.0167093	intronic	LOC_Os03g09940	A	C	NA	NA	4954101	4959448	-	No_Hits	'34.6'_'transport.sulphate'	0.0_sp|P53393|SUT3_STYHA Low affinity sulfate transporter 3 OS=Stylosanthes	0.0_gi|24414266|gb|AAN59769.1| Putative sulfate transporter [Oryza	Sb01g044100_similar to Putative sulfate transporter_0.0	AT5G10180.1_Symbols:_AST68,_SULTR2;1_slufate_transporter_2;1_chr5:3193225-3196818_FORWARD_LENGTH=677_0.0	Bradi1g71510_secondary_active_sulfate_transmembrane_transporter_activity,_chloride_channel_activity,_anion_exchanger_activity_(Blast2GO)_0.0	GRMZM2G042171_Putative uncharacterized protein _0.0	A2TXG4_carbonate_dehydratase_EC_4_2_1_1_Polaribacter_sp__MED152_TrEMBL_4e-70	No_Hits	No_Hits	gnl_TC-DB_P53393_2_A_53_1_4_LOW_AFFINITY_SULPHATE_TRANSPORTER_3_-_Stylosanthes_hamata__0.0	No_Hits	No_Hits
s_percent	3	snp_03_4958668	4958668	C	T	-0.473949	0.0981468	2.18764e-06	5.66002	1	0.0167093	0.0167093	intronic	LOC_Os03g09940	C	T	NA	NA	4954101	4959448	-	No_Hits	'34.6'_'transport.sulphate'	0.0_sp|P53393|SUT3_STYHA Low affinity sulfate transporter 3 OS=Stylosanthes	0.0_gi|24414266|gb|AAN59769.1| Putative sulfate transporter [Oryza	Sb01g044100_similar to Putative sulfate transporter_0.0	AT5G10180.1_Symbols:_AST68,_SULTR2;1_slufate_transporter_2;1_chr5:3193225-3196818_FORWARD_LENGTH=677_0.0	Bradi1g71510_secondary_active_sulfate_transmembrane_transporter_activity,_chloride_channel_activity,_anion_exchanger_activity_(Blast2GO)_0.0	GRMZM2G042171_Putative uncharacterized protein _0.0	A2TXG4_carbonate_dehydratase_EC_4_2_1_1_Polaribacter_sp__MED152_TrEMBL_4e-70	No_Hits	No_Hits	gnl_TC-DB_P53393_2_A_53_1_4_LOW_AFFINITY_SULPHATE_TRANSPORTER_3_-_Stylosanthes_hamata__0.0	No_Hits	No_Hits
s_percent	1	snp_01_1832329	1832329	C	T	-0.319502	0.0661724	2.19423e-06	5.65872	1	0.0167093	0.0167093	intergenic	LOC_Os01g04150(dist=2956),LOC_Os01g04160(dist=1781)	T	C	NA	NA	NA	NA	NA	NA	NA	NA	NA	NA	NA	NA	NA	NA	NA	NA	NA	NA	NA
s_percent	3	snp_03_4955730	4955730	T	C	-0.464361	0.0961817	2.19809e-06	5.65795	1	0.0167093	0.0167093	exonic	LOC_Os03g09940	T	C	synonymous SNV	LOC_Os03g09940:LOC_Os03g09940.1:exon7:c.G1177G:p.V393V,	4954101	4959448	-	No_Hits	'34.6'_'transport.sulphate'	0.0_sp|P53393|SUT3_STYHA Low affinity sulfate transporter 3 OS=Stylosanthes	0.0_gi|24414266|gb|AAN59769.1| Putative sulfate transporter [Oryza	Sb01g044100_similar to Putative sulfate transporter_0.0	AT5G10180.1_Symbols:_AST68,_SULTR2;1_slufate_transporter_2;1_chr5:3193225-3196818_FORWARD_LENGTH=677_0.0	Bradi1g71510_secondary_active_sulfate_transmembrane_transporter_activity,_chloride_channel_activity,_anion_exchanger_activity_(Blast2GO)_0.0	GRMZM2G042171_Putative uncharacterized protein _0.0	A2TXG4_carbonate_dehydratase_EC_4_2_1_1_Polaribacter_sp__MED152_TrEMBL_4e-70	No_Hits	No_Hits	gnl_TC-DB_P53393_2_A_53_1_4_LOW_AFFINITY_SULPHATE_TRANSPORTER_3_-_Stylosanthes_hamata__0.0	No_Hits	No_Hits
s_percent	3	snp_03_4985221	4985221	C	T	-0.462546	0.095874	2.23356e-06	5.651	1	0.0167093	0.0167093	intronic	LOC_Os03g09970	C	T	NA	NA	4984577	4992411	+	No_Hits	'34.6'_'transport.sulphate'	0.0_sp|P53392|SUT2_STYHA High affinity sulfate transporter 2 OS=Stylosanthes	0.0_gi|115451317|ref|NP_001049259.1| Os03g0195800 [Oryza sativa Japonica	Sb01g044090_similar to Sulfate transporter ST1_0.0	AT1G22150.1_Symbols:_SULTR1;3_sulfate_transporter_1;3_chr1:7818361-7821344_FORWARD_LENGTH=656_0.0	Bradi1g62050_secondary_active_sulfate_transmembrane_transporter_activity,_chloride_channel_activity,_anion_exchanger_activity_(Blast2GO)_0.0	GRMZM2G342907_No Description present_0.0	A2TXG4_carbonate_dehydratase_EC_4_2_1_1_Polaribacter_sp__MED152_TrEMBL_7e-86	No_Hits	No_Hits	gnl_TC-DB_P53391_2_A_53_1_3_HIGH_AFFINITY_SULPHATE_TRANSPORTER_1_-_Stylosanthes_hamata__0.0	No_Hits	No_Hits
s_percent	3	snp_03_4942862	4942862	T	C	-0.455672	0.0944823	2.25122e-06	5.64758	1	0.0167093	0.0167093	intronic	LOC_Os03g09920	T	C	NA	NA	4941063	4945558	-	No_Hits	'27.2'_'RNA.transcription'	3e-66_sp|Q5HZH2|TSR3_MOUSE Ribosome biogenesis protein TSR3 homolog	0.0_gi|115451311|ref|NP_001049256.1| Os03g0195200 [Oryza sativa Japonica	Sb01g044120_similar to Possible metal-binding domain in RNase L inhibitor, RLI family protein, expressed_2e-155	AT5G10070.1_Symbols:_RNase_L_inhibitor_protein-related_chr5:3148684-3150324_REVERSE_LENGTH=264_1e-115	Bradi1g71517_No_Description_present_9e-153	GRMZM2G114758_hypothetical protein LOC100278811 _3e-152	No_Hits	No_Hits	No_Hits	No_Hits	No_Hits	No_Hits
s_percent	3	snp_03_4985545	4985545	C	T	-0.461701	0.0957779	2.27528e-06	5.64297	1	0.0167093	0.0167093	intronic	LOC_Os03g09970	C	T	NA	NA	4984577	4992411	+	No_Hits	'34.6'_'transport.sulphate'	0.0_sp|P53392|SUT2_STYHA High affinity sulfate transporter 2 OS=Stylosanthes	0.0_gi|115451317|ref|NP_001049259.1| Os03g0195800 [Oryza sativa Japonica	Sb01g044090_similar to Sulfate transporter ST1_0.0	AT1G22150.1_Symbols:_SULTR1;3_sulfate_transporter_1;3_chr1:7818361-7821344_FORWARD_LENGTH=656_0.0	Bradi1g62050_secondary_active_sulfate_transmembrane_transporter_activity,_chloride_channel_activity,_anion_exchanger_activity_(Blast2GO)_0.0	GRMZM2G342907_No Description present_0.0	A2TXG4_carbonate_dehydratase_EC_4_2_1_1_Polaribacter_sp__MED152_TrEMBL_7e-86	No_Hits	No_Hits	gnl_TC-DB_P53391_2_A_53_1_3_HIGH_AFFINITY_SULPHATE_TRANSPORTER_1_-_Stylosanthes_hamata__0.0	No_Hits	No_Hits
s_percent	3	snp_03_4985583	4985583	A	G	-0.461701	0.0957779	2.27528e-06	5.64297	1	0.0167093	0.0167093	intronic	LOC_Os03g09970	A	G	NA	NA	4984577	4992411	+	No_Hits	'34.6'_'transport.sulphate'	0.0_sp|P53392|SUT2_STYHA High affinity sulfate transporter 2 OS=Stylosanthes	0.0_gi|115451317|ref|NP_001049259.1| Os03g0195800 [Oryza sativa Japonica	Sb01g044090_similar to Sulfate transporter ST1_0.0	AT1G22150.1_Symbols:_SULTR1;3_sulfate_transporter_1;3_chr1:7818361-7821344_FORWARD_LENGTH=656_0.0	Bradi1g62050_secondary_active_sulfate_transmembrane_transporter_activity,_chloride_channel_activity,_anion_exchanger_activity_(Blast2GO)_0.0	GRMZM2G342907_No Description present_0.0	A2TXG4_carbonate_dehydratase_EC_4_2_1_1_Polaribacter_sp__MED152_TrEMBL_7e-86	No_Hits	No_Hits	gnl_TC-DB_P53391_2_A_53_1_3_HIGH_AFFINITY_SULPHATE_TRANSPORTER_1_-_Stylosanthes_hamata__0.0	No_Hits	No_Hits
s_percent	3	snp_03_4974163	4974163	C	T	-0.458115	0.0950507	2.28428e-06	5.64125	1	0.0167093	0.0167093	intergenic	LOC_Os03g09960(dist=3149),LOC_Os03g09970(dist=10414)	C	T	NA	NA	NA	NA	NA	NA	NA	NA	NA	NA	NA	NA	NA	NA	NA	NA	NA	NA	NA
s_percent	3	snp_03_4986566	4986566	G	A	-0.457215	0.0949177	2.31338e-06	5.63575	1	0.0167093	0.0167093	intronic	LOC_Os03g09970	G	A	NA	NA	4984577	4992411	+	No_Hits	'34.6'_'transport.sulphate'	0.0_sp|P53392|SUT2_STYHA High affinity sulfate transporter 2 OS=Stylosanthes	0.0_gi|115451317|ref|NP_001049259.1| Os03g0195800 [Oryza sativa Japonica	Sb01g044090_similar to Sulfate transporter ST1_0.0	AT1G22150.1_Symbols:_SULTR1;3_sulfate_transporter_1;3_chr1:7818361-7821344_FORWARD_LENGTH=656_0.0	Bradi1g62050_secondary_active_sulfate_transmembrane_transporter_activity,_chloride_channel_activity,_anion_exchanger_activity_(Blast2GO)_0.0	GRMZM2G342907_No Description present_0.0	A2TXG4_carbonate_dehydratase_EC_4_2_1_1_Polaribacter_sp__MED152_TrEMBL_7e-86	No_Hits	No_Hits	gnl_TC-DB_P53391_2_A_53_1_3_HIGH_AFFINITY_SULPHATE_TRANSPORTER_1_-_Stylosanthes_hamata__0.0	No_Hits	No_Hits
s_percent	3	snp_03_4944982	4944982	A	G	-0.462584	0.0960587	2.32776e-06	5.63306	1	0.0167093	0.0167093	intronic	LOC_Os03g09920	A	G	NA	NA	4941063	4945558	-	No_Hits	'27.2'_'RNA.transcription'	3e-66_sp|Q5HZH2|TSR3_MOUSE Ribosome biogenesis protein TSR3 homolog	0.0_gi|115451311|ref|NP_001049256.1| Os03g0195200 [Oryza sativa Japonica	Sb01g044120_similar to Possible metal-binding domain in RNase L inhibitor, RLI family protein, expressed_2e-155	AT5G10070.1_Symbols:_RNase_L_inhibitor_protein-related_chr5:3148684-3150324_REVERSE_LENGTH=264_1e-115	Bradi1g71517_No_Description_present_9e-153	GRMZM2G114758_hypothetical protein LOC100278811 _3e-152	No_Hits	No_Hits	No_Hits	No_Hits	No_Hits	No_Hits
s_percent	3	snp_03_4950726	4950726	G	T	-0.455969	0.094688	2.32935e-06	5.63277	1	0.0167093	0.0167093	exonic	LOC_Os03g09930	G	T	synonymous SNV	LOC_Os03g09930:LOC_Os03g09930.1:exon1:c.A131A:p.H44H,	4946323	4953950	-	No_Hits	'34.6'_'transport.sulphate'	0.0_sp|O04722|SUT21_ARATH Sulfate transporter 2.1 OS=Arabidopsis	0.0_gi|115451313|ref|NP_001049257.1| Os03g0195300 [Oryza sativa Japonica	Sb01g044110_similar to Putative uncharacterized protein_0.0	AT5G10180.1_Symbols:_AST68,_SULTR2;1_slufate_transporter_2;1_chr5:3193225-3196818_FORWARD_LENGTH=677_0.0	Bradi1g71510_secondary_active_sulfate_transmembrane_transporter_activity,_chloride_channel_activity,_anion_exchanger_activity_(Blast2GO)_0.0	GRMZM2G042171_Putative uncharacterized protein _0.0	A2TXG4_carbonate_dehydratase_EC_4_2_1_1_Polaribacter_sp__MED152_TrEMBL_3e-77	No_Hits	No_Hits	gnl_TC-DB_P53393_2_A_53_1_4_LOW_AFFINITY_SULPHATE_TRANSPORTER_3_-_Stylosanthes_hamata__0.0	No_Hits	No_Hits
s_percent	3	snp_03_4942864	4942864	C	T	-0.455245	0.0945649	2.3445e-06	5.62995	1	0.0167093	0.0167093	intronic	LOC_Os03g09920	C	T	NA	NA	4941063	4945558	-	No_Hits	'27.2'_'RNA.transcription'	3e-66_sp|Q5HZH2|TSR3_MOUSE Ribosome biogenesis protein TSR3 homolog	0.0_gi|115451311|ref|NP_001049256.1| Os03g0195200 [Oryza sativa Japonica	Sb01g044120_similar to Possible metal-binding domain in RNase L inhibitor, RLI family protein, expressed_2e-155	AT5G10070.1_Symbols:_RNase_L_inhibitor_protein-related_chr5:3148684-3150324_REVERSE_LENGTH=264_1e-115	Bradi1g71517_No_Description_present_9e-153	GRMZM2G114758_hypothetical protein LOC100278811 _3e-152	No_Hits	No_Hits	No_Hits	No_Hits	No_Hits	No_Hits
s_percent	3	snp_03_4942834	4942834	A	T	-0.454836	0.0945567	2.38737e-06	5.62208	1	0.0167093	0.0167093	intronic	LOC_Os03g09920	A	T	NA	NA	4941063	4945558	-	No_Hits	'27.2'_'RNA.transcription'	3e-66_sp|Q5HZH2|TSR3_MOUSE Ribosome biogenesis protein TSR3 homolog	0.0_gi|115451311|ref|NP_001049256.1| Os03g0195200 [Oryza sativa Japonica	Sb01g044120_similar to Possible metal-binding domain in RNase L inhibitor, RLI family protein, expressed_2e-155	AT5G10070.1_Symbols:_RNase_L_inhibitor_protein-related_chr5:3148684-3150324_REVERSE_LENGTH=264_1e-115	Bradi1g71517_No_Description_present_9e-153	GRMZM2G114758_hypothetical protein LOC100278811 _3e-152	No_Hits	No_Hits	No_Hits	No_Hits	No_Hits	No_Hits
s_percent	3	snp_03_4944790	4944790	C	T	-0.454836	0.0945567	2.38737e-06	5.62208	1	0.0167093	0.0167093	intronic	LOC_Os03g09920	C	T	NA	NA	4941063	4945558	-	No_Hits	'27.2'_'RNA.transcription'	3e-66_sp|Q5HZH2|TSR3_MOUSE Ribosome biogenesis protein TSR3 homolog	0.0_gi|115451311|ref|NP_001049256.1| Os03g0195200 [Oryza sativa Japonica	Sb01g044120_similar to Possible metal-binding domain in RNase L inhibitor, RLI family protein, expressed_2e-155	AT5G10070.1_Symbols:_RNase_L_inhibitor_protein-related_chr5:3148684-3150324_REVERSE_LENGTH=264_1e-115	Bradi1g71517_No_Description_present_9e-153	GRMZM2G114758_hypothetical protein LOC100278811 _3e-152	No_Hits	No_Hits	No_Hits	No_Hits	No_Hits	No_Hits
s_percent	3	snp_03_4949575	4949575	A	G	-0.454836	0.0945567	2.38737e-06	5.62208	1	0.0167093	0.0167093	intronic	LOC_Os03g09930	A	G	NA	NA	4946323	4953950	-	No_Hits	'34.6'_'transport.sulphate'	0.0_sp|O04722|SUT21_ARATH Sulfate transporter 2.1 OS=Arabidopsis	0.0_gi|115451313|ref|NP_001049257.1| Os03g0195300 [Oryza sativa Japonica	Sb01g044110_similar to Putative uncharacterized protein_0.0	AT5G10180.1_Symbols:_AST68,_SULTR2;1_slufate_transporter_2;1_chr5:3193225-3196818_FORWARD_LENGTH=677_0.0	Bradi1g71510_secondary_active_sulfate_transmembrane_transporter_activity,_chloride_channel_activity,_anion_exchanger_activity_(Blast2GO)_0.0	GRMZM2G042171_Putative uncharacterized protein _0.0	A2TXG4_carbonate_dehydratase_EC_4_2_1_1_Polaribacter_sp__MED152_TrEMBL_3e-77	No_Hits	No_Hits	gnl_TC-DB_P53393_2_A_53_1_4_LOW_AFFINITY_SULPHATE_TRANSPORTER_3_-_Stylosanthes_hamata__0.0	No_Hits	No_Hits
s_percent	3	snp_03_4955334	4955334	G	T	-0.454836	0.0945567	2.38737e-06	5.62208	1	0.0167093	0.0167093	exonic	LOC_Os03g09940	G	T	synonymous SNV	LOC_Os03g09940:LOC_Os03g09940.1:exon8:c.A1470A:p.V490V,	4954101	4959448	-	No_Hits	'34.6'_'transport.sulphate'	0.0_sp|P53393|SUT3_STYHA Low affinity sulfate transporter 3 OS=Stylosanthes	0.0_gi|24414266|gb|AAN59769.1| Putative sulfate transporter [Oryza	Sb01g044100_similar to Putative sulfate transporter_0.0	AT5G10180.1_Symbols:_AST68,_SULTR2;1_slufate_transporter_2;1_chr5:3193225-3196818_FORWARD_LENGTH=677_0.0	Bradi1g71510_secondary_active_sulfate_transmembrane_transporter_activity,_chloride_channel_activity,_anion_exchanger_activity_(Blast2GO)_0.0	GRMZM2G042171_Putative uncharacterized protein _0.0	A2TXG4_carbonate_dehydratase_EC_4_2_1_1_Polaribacter_sp__MED152_TrEMBL_4e-70	No_Hits	No_Hits	gnl_TC-DB_P53393_2_A_53_1_4_LOW_AFFINITY_SULPHATE_TRANSPORTER_3_-_Stylosanthes_hamata__0.0	No_Hits	No_Hits
s_percent	3	snp_03_4958503	4958503	A	C	-0.454836	0.0945567	2.38737e-06	5.62208	1	0.0167093	0.0167093	intronic	LOC_Os03g09940	A	C	NA	NA	4954101	4959448	-	No_Hits	'34.6'_'transport.sulphate'	0.0_sp|P53393|SUT3_STYHA Low affinity sulfate transporter 3 OS=Stylosanthes	0.0_gi|24414266|gb|AAN59769.1| Putative sulfate transporter [Oryza	Sb01g044100_similar to Putative sulfate transporter_0.0	AT5G10180.1_Symbols:_AST68,_SULTR2;1_slufate_transporter_2;1_chr5:3193225-3196818_FORWARD_LENGTH=677_0.0	Bradi1g71510_secondary_active_sulfate_transmembrane_transporter_activity,_chloride_channel_activity,_anion_exchanger_activity_(Blast2GO)_0.0	GRMZM2G042171_Putative uncharacterized protein _0.0	A2TXG4_carbonate_dehydratase_EC_4_2_1_1_Polaribacter_sp__MED152_TrEMBL_4e-70	No_Hits	No_Hits	gnl_TC-DB_P53393_2_A_53_1_4_LOW_AFFINITY_SULPHATE_TRANSPORTER_3_-_Stylosanthes_hamata__0.0	No_Hits	No_Hits
s_percent	3	snp_03_4958524	4958524	G	A	-0.454836	0.0945567	2.38737e-06	5.62208	1	0.0167093	0.0167093	intronic	LOC_Os03g09940	G	A	NA	NA	4954101	4959448	-	No_Hits	'34.6'_'transport.sulphate'	0.0_sp|P53393|SUT3_STYHA Low affinity sulfate transporter 3 OS=Stylosanthes	0.0_gi|24414266|gb|AAN59769.1| Putative sulfate transporter [Oryza	Sb01g044100_similar to Putative sulfate transporter_0.0	AT5G10180.1_Symbols:_AST68,_SULTR2;1_slufate_transporter_2;1_chr5:3193225-3196818_FORWARD_LENGTH=677_0.0	Bradi1g71510_secondary_active_sulfate_transmembrane_transporter_activity,_chloride_channel_activity,_anion_exchanger_activity_(Blast2GO)_0.0	GRMZM2G042171_Putative uncharacterized protein _0.0	A2TXG4_carbonate_dehydratase_EC_4_2_1_1_Polaribacter_sp__MED152_TrEMBL_4e-70	No_Hits	No_Hits	gnl_TC-DB_P53393_2_A_53_1_4_LOW_AFFINITY_SULPHATE_TRANSPORTER_3_-_Stylosanthes_hamata__0.0	No_Hits	No_Hits
s_percent	3	snp_03_4959077	4959077	T	C	-0.464082	0.0965898	2.4494e-06	5.61094	1	0.0167093	0.0167093	exonic	LOC_Os03g09940	T	C	synonymous SNV	LOC_Os03g09940:LOC_Os03g09940.1:exon1:c.G4G:p.E2E,	4954101	4959448	-	No_Hits	'34.6'_'transport.sulphate'	0.0_sp|P53393|SUT3_STYHA Low affinity sulfate transporter 3 OS=Stylosanthes	0.0_gi|24414266|gb|AAN59769.1| Putative sulfate transporter [Oryza	Sb01g044100_similar to Putative sulfate transporter_0.0	AT5G10180.1_Symbols:_AST68,_SULTR2;1_slufate_transporter_2;1_chr5:3193225-3196818_FORWARD_LENGTH=677_0.0	Bradi1g71510_secondary_active_sulfate_transmembrane_transporter_activity,_chloride_channel_activity,_anion_exchanger_activity_(Blast2GO)_0.0	GRMZM2G042171_Putative uncharacterized protein _0.0	A2TXG4_carbonate_dehydratase_EC_4_2_1_1_Polaribacter_sp__MED152_TrEMBL_4e-70	No_Hits	No_Hits	gnl_TC-DB_P53393_2_A_53_1_4_LOW_AFFINITY_SULPHATE_TRANSPORTER_3_-_Stylosanthes_hamata__0.0	No_Hits	No_Hits
s_percent	3	snp_03_4983454	4983454	G	T	-0.460934	0.0960675	2.5261e-06	5.59755	1	0.0167093	0.0167093	intergenic	LOC_Os03g09960(dist=12440),LOC_Os03g09970(dist=1123)	G	T	NA	NA	NA	NA	NA	NA	NA	NA	NA	NA	NA	NA	NA	NA	NA	NA	NA	NA	NA
s_percent	3	snp_03_4984976	4984976	G	A	-0.460209	0.0960898	2.62946e-06	5.58013	1	0.0167093	0.0167093	intronic	LOC_Os03g09970	G	A	NA	NA	4984577	4992411	+	No_Hits	'34.6'_'transport.sulphate'	0.0_sp|P53392|SUT2_STYHA High affinity sulfate transporter 2 OS=Stylosanthes	0.0_gi|115451317|ref|NP_001049259.1| Os03g0195800 [Oryza sativa Japonica	Sb01g044090_similar to Sulfate transporter ST1_0.0	AT1G22150.1_Symbols:_SULTR1;3_sulfate_transporter_1;3_chr1:7818361-7821344_FORWARD_LENGTH=656_0.0	Bradi1g62050_secondary_active_sulfate_transmembrane_transporter_activity,_chloride_channel_activity,_anion_exchanger_activity_(Blast2GO)_0.0	GRMZM2G342907_No Description present_0.0	A2TXG4_carbonate_dehydratase_EC_4_2_1_1_Polaribacter_sp__MED152_TrEMBL_7e-86	No_Hits	No_Hits	gnl_TC-DB_P53391_2_A_53_1_3_HIGH_AFFINITY_SULPHATE_TRANSPORTER_1_-_Stylosanthes_hamata__0.0	No_Hits	No_Hits
s_percent	3	snp_03_4942794	4942794	C	A	-0.454128	0.0948281	2.63445e-06	5.57931	1	0.0167093	0.0167093	intronic	LOC_Os03g09920	C	A	NA	NA	4941063	4945558	-	No_Hits	'27.2'_'RNA.transcription'	3e-66_sp|Q5HZH2|TSR3_MOUSE Ribosome biogenesis protein TSR3 homolog	0.0_gi|115451311|ref|NP_001049256.1| Os03g0195200 [Oryza sativa Japonica	Sb01g044120_similar to Possible metal-binding domain in RNase L inhibitor, RLI family protein, expressed_2e-155	AT5G10070.1_Symbols:_RNase_L_inhibitor_protein-related_chr5:3148684-3150324_REVERSE_LENGTH=264_1e-115	Bradi1g71517_No_Description_present_9e-153	GRMZM2G114758_hypothetical protein LOC100278811 _3e-152	No_Hits	No_Hits	No_Hits	No_Hits	No_Hits	No_Hits
s_percent	3	snp_03_4956864	4956864	G	A	-0.452733	0.0946201	2.68635e-06	5.57084	1	0.0167093	0.0167093	intronic	LOC_Os03g09940	G	A	NA	NA	4954101	4959448	-	No_Hits	'34.6'_'transport.sulphate'	0.0_sp|P53393|SUT3_STYHA Low affinity sulfate transporter 3 OS=Stylosanthes	0.0_gi|24414266|gb|AAN59769.1| Putative sulfate transporter [Oryza	Sb01g044100_similar to Putative sulfate transporter_0.0	AT5G10180.1_Symbols:_AST68,_SULTR2;1_slufate_transporter_2;1_chr5:3193225-3196818_FORWARD_LENGTH=677_0.0	Bradi1g71510_secondary_active_sulfate_transmembrane_transporter_activity,_chloride_channel_activity,_anion_exchanger_activity_(Blast2GO)_0.0	GRMZM2G042171_Putative uncharacterized protein _0.0	A2TXG4_carbonate_dehydratase_EC_4_2_1_1_Polaribacter_sp__MED152_TrEMBL_4e-70	No_Hits	No_Hits	gnl_TC-DB_P53393_2_A_53_1_4_LOW_AFFINITY_SULPHATE_TRANSPORTER_3_-_Stylosanthes_hamata__0.0	No_Hits	No_Hits
s_percent	3	snp_03_4956079	4956079	A	G	-0.454711	0.0951814	2.78025e-06	5.55592	1	0.0167093	0.0167093	intronic	LOC_Os03g09940	A	G	NA	NA	4954101	4959448	-	No_Hits	'34.6'_'transport.sulphate'	0.0_sp|P53393|SUT3_STYHA Low affinity sulfate transporter 3 OS=Stylosanthes	0.0_gi|24414266|gb|AAN59769.1| Putative sulfate transporter [Oryza	Sb01g044100_similar to Putative sulfate transporter_0.0	AT5G10180.1_Symbols:_AST68,_SULTR2;1_slufate_transporter_2;1_chr5:3193225-3196818_FORWARD_LENGTH=677_0.0	Bradi1g71510_secondary_active_sulfate_transmembrane_transporter_activity,_chloride_channel_activity,_anion_exchanger_activity_(Blast2GO)_0.0	GRMZM2G042171_Putative uncharacterized protein _0.0	A2TXG4_carbonate_dehydratase_EC_4_2_1_1_Polaribacter_sp__MED152_TrEMBL_4e-70	No_Hits	No_Hits	gnl_TC-DB_P53393_2_A_53_1_4_LOW_AFFINITY_SULPHATE_TRANSPORTER_3_-_Stylosanthes_hamata__0.0	No_Hits	No_Hits
s_percent	3	snp_03_4956083	4956083	A	C	-0.454711	0.0951814	2.78025e-06	5.55592	1	0.0167093	0.0167093	intronic	LOC_Os03g09940	A	C	NA	NA	4954101	4959448	-	No_Hits	'34.6'_'transport.sulphate'	0.0_sp|P53393|SUT3_STYHA Low affinity sulfate transporter 3 OS=Stylosanthes	0.0_gi|24414266|gb|AAN59769.1| Putative sulfate transporter [Oryza	Sb01g044100_similar to Putative sulfate transporter_0.0	AT5G10180.1_Symbols:_AST68,_SULTR2;1_slufate_transporter_2;1_chr5:3193225-3196818_FORWARD_LENGTH=677_0.0	Bradi1g71510_secondary_active_sulfate_transmembrane_transporter_activity,_chloride_channel_activity,_anion_exchanger_activity_(Blast2GO)_0.0	GRMZM2G042171_Putative uncharacterized protein _0.0	A2TXG4_carbonate_dehydratase_EC_4_2_1_1_Polaribacter_sp__MED152_TrEMBL_4e-70	No_Hits	No_Hits	gnl_TC-DB_P53393_2_A_53_1_4_LOW_AFFINITY_SULPHATE_TRANSPORTER_3_-_Stylosanthes_hamata__0.0	No_Hits	No_Hits
s_percent	3	snp_03_4974002	4974002	T	G	-0.463887	0.0971124	2.78668e-06	5.55491	1	0.0167093	0.0167093	intergenic	LOC_Os03g09960(dist=2988),LOC_Os03g09970(dist=10575)	T	G	NA	NA	NA	NA	NA	NA	NA	NA	NA	NA	NA	NA	NA	NA	NA	NA	NA	NA	NA
s_percent	3	snp_03_4956077	4956077	T	C	-0.455002	0.0952595	2.79131e-06	5.55419	1	0.0167093	0.0167093	intronic	LOC_Os03g09940	T	C	NA	NA	4954101	4959448	-	No_Hits	'34.6'_'transport.sulphate'	0.0_sp|P53393|SUT3_STYHA Low affinity sulfate transporter 3 OS=Stylosanthes	0.0_gi|24414266|gb|AAN59769.1| Putative sulfate transporter [Oryza	Sb01g044100_similar to Putative sulfate transporter_0.0	AT5G10180.1_Symbols:_AST68,_SULTR2;1_slufate_transporter_2;1_chr5:3193225-3196818_FORWARD_LENGTH=677_0.0	Bradi1g71510_secondary_active_sulfate_transmembrane_transporter_activity,_chloride_channel_activity,_anion_exchanger_activity_(Blast2GO)_0.0	GRMZM2G042171_Putative uncharacterized protein _0.0	A2TXG4_carbonate_dehydratase_EC_4_2_1_1_Polaribacter_sp__MED152_TrEMBL_4e-70	No_Hits	No_Hits	gnl_TC-DB_P53393_2_A_53_1_4_LOW_AFFINITY_SULPHATE_TRANSPORTER_3_-_Stylosanthes_hamata__0.0	No_Hits	No_Hits
s_percent	3	snp_03_4951930	4951930	C	A	-0.483849	0.101383	2.84269e-06	5.54627	1	0.0167093	0.0167093	intronic	LOC_Os03g09930	C	A	NA	NA	4946323	4953950	-	No_Hits	'34.6'_'transport.sulphate'	0.0_sp|O04722|SUT21_ARATH Sulfate transporter 2.1 OS=Arabidopsis	0.0_gi|115451313|ref|NP_001049257.1| Os03g0195300 [Oryza sativa Japonica	Sb01g044110_similar to Putative uncharacterized protein_0.0	AT5G10180.1_Symbols:_AST68,_SULTR2;1_slufate_transporter_2;1_chr5:3193225-3196818_FORWARD_LENGTH=677_0.0	Bradi1g71510_secondary_active_sulfate_transmembrane_transporter_activity,_chloride_channel_activity,_anion_exchanger_activity_(Blast2GO)_0.0	GRMZM2G042171_Putative uncharacterized protein _0.0	A2TXG4_carbonate_dehydratase_EC_4_2_1_1_Polaribacter_sp__MED152_TrEMBL_3e-77	No_Hits	No_Hits	gnl_TC-DB_P53393_2_A_53_1_4_LOW_AFFINITY_SULPHATE_TRANSPORTER_3_-_Stylosanthes_hamata__0.0	No_Hits	No_Hits
s_percent	3	snp_03_4950718	4950718	A	G	-0.454852	0.0954047	2.90763e-06	5.53646	1	0.0167093	0.0167093	exonic	LOC_Os03g09930	A	G	synonymous SNV	LOC_Os03g09930:LOC_Os03g09930.1:exon1:c.C139C:p.L47L,	4946323	4953950	-	No_Hits	'34.6'_'transport.sulphate'	0.0_sp|O04722|SUT21_ARATH Sulfate transporter 2.1 OS=Arabidopsis	0.0_gi|115451313|ref|NP_001049257.1| Os03g0195300 [Oryza sativa Japonica	Sb01g044110_similar to Putative uncharacterized protein_0.0	AT5G10180.1_Symbols:_AST68,_SULTR2;1_slufate_transporter_2;1_chr5:3193225-3196818_FORWARD_LENGTH=677_0.0	Bradi1g71510_secondary_active_sulfate_transmembrane_transporter_activity,_chloride_channel_activity,_anion_exchanger_activity_(Blast2GO)_0.0	GRMZM2G042171_Putative uncharacterized protein _0.0	A2TXG4_carbonate_dehydratase_EC_4_2_1_1_Polaribacter_sp__MED152_TrEMBL_3e-77	No_Hits	No_Hits	gnl_TC-DB_P53393_2_A_53_1_4_LOW_AFFINITY_SULPHATE_TRANSPORTER_3_-_Stylosanthes_hamata__0.0	No_Hits	No_Hits
s_percent	1	snp_01_1885657	1885657	A	G	-0.315501	0.0662171	2.94751e-06	5.53054	1	0.0167093	0.0167093	intergenic	LOC_Os01g04250(dist=5754),LOC_Os01g04260(dist=2867)	G	A	NA	NA	NA	NA	NA	NA	NA	NA	NA	NA	NA	NA	NA	NA	NA	NA	NA	NA	NA
s_percent	3	snp_03_4953317	4953317	T	C	-0.457914	0.0961566	2.98137e-06	5.52558	1	0.0167093	0.0167093	intronic	LOC_Os03g09930	T	C	NA	NA	4946323	4953950	-	No_Hits	'34.6'_'transport.sulphate'	0.0_sp|O04722|SUT21_ARATH Sulfate transporter 2.1 OS=Arabidopsis	0.0_gi|115451313|ref|NP_001049257.1| Os03g0195300 [Oryza sativa Japonica	Sb01g044110_similar to Putative uncharacterized protein_0.0	AT5G10180.1_Symbols:_AST68,_SULTR2;1_slufate_transporter_2;1_chr5:3193225-3196818_FORWARD_LENGTH=677_0.0	Bradi1g71510_secondary_active_sulfate_transmembrane_transporter_activity,_chloride_channel_activity,_anion_exchanger_activity_(Blast2GO)_0.0	GRMZM2G042171_Putative uncharacterized protein _0.0	A2TXG4_carbonate_dehydratase_EC_4_2_1_1_Polaribacter_sp__MED152_TrEMBL_3e-77	No_Hits	No_Hits	gnl_TC-DB_P53393_2_A_53_1_4_LOW_AFFINITY_SULPHATE_TRANSPORTER_3_-_Stylosanthes_hamata__0.0	No_Hits	No_Hits
s_percent	3	snp_03_4953324	4953324	T	C	-0.457914	0.0961566	2.98137e-06	5.52558	1	0.0167093	0.0167093	intronic	LOC_Os03g09930	T	C	NA	NA	4946323	4953950	-	No_Hits	'34.6'_'transport.sulphate'	0.0_sp|O04722|SUT21_ARATH Sulfate transporter 2.1 OS=Arabidopsis	0.0_gi|115451313|ref|NP_001049257.1| Os03g0195300 [Oryza sativa Japonica	Sb01g044110_similar to Putative uncharacterized protein_0.0	AT5G10180.1_Symbols:_AST68,_SULTR2;1_slufate_transporter_2;1_chr5:3193225-3196818_FORWARD_LENGTH=677_0.0	Bradi1g71510_secondary_active_sulfate_transmembrane_transporter_activity,_chloride_channel_activity,_anion_exchanger_activity_(Blast2GO)_0.0	GRMZM2G042171_Putative uncharacterized protein _0.0	A2TXG4_carbonate_dehydratase_EC_4_2_1_1_Polaribacter_sp__MED152_TrEMBL_3e-77	No_Hits	No_Hits	gnl_TC-DB_P53393_2_A_53_1_4_LOW_AFFINITY_SULPHATE_TRANSPORTER_3_-_Stylosanthes_hamata__0.0	No_Hits	No_Hits
s_percent	3	snp_03_4987996	4987996	T	C	-0.462521	0.0971421	2.99359e-06	5.52381	1	0.0167093	0.0167093	UTR5	LOC_Os03g09970(LOC_Os03g09970.1:c.-265T>C)	T	C	NA	NA	NA	NA	NA	NA	NA	NA	NA	NA	NA	NA	NA	NA	NA	NA	NA	NA	NA
s_percent	1	snp_01_1874661	1874661	A	G	-0.311738	0.0655951	3.11784e-06	5.50615	1	0.0167093	0.0167093	intergenic	LOC_Os01g04230(dist=4271),LOC_Os01g04250(dist=2252)	G	A	NA	NA	NA	NA	NA	NA	NA	NA	NA	NA	NA	NA	NA	NA	NA	NA	NA	NA	NA
s_percent	1	snp_01_1840327	1840327	G	A	-0.315496	0.0664294	3.16274e-06	5.49994	1	0.0167093	0.0167093	intronic	LOC_Os01g04180	A	G	NA	NA	1839452	1841734	-	No_Hits	'35.2'_'not assigned.unknown'	No_Hits	4e-76_gi|222617684|gb|EEE53816.1| hypothetical protein OsJ_00260 [Oryza	No_Hits	No_Hits	No_Hits	No_Hits	No_Hits	No_Hits	No_Hits	No_Hits	No_Hits	No_Hits
s_percent	1	snp_01_1785341	1785341	C	T	-0.312593	0.065917	3.26795e-06	5.48572	1	0.0167093	0.0167093	intergenic	LOC_Os01g04100(dist=2955),LOC_Os01g04110(dist=2529)	T	C	NA	NA	NA	NA	NA	NA	NA	NA	NA	NA	NA	NA	NA	NA	NA	NA	NA	NA	NA
s_percent	3	snp_03_4973865	4973865	A	G	-0.455328	0.0960181	3.26973e-06	5.48549	1	0.0167093	0.0167093	intergenic	LOC_Os03g09960(dist=2851),LOC_Os03g09970(dist=10712)	A	G	NA	NA	NA	NA	NA	NA	NA	NA	NA	NA	NA	NA	NA	NA	NA	NA	NA	NA	NA
s_percent	3	snp_03_4973870	4973870	T	A	-0.455169	0.0960019	3.28254e-06	5.48379	1	0.0167093	0.0167093	intergenic	LOC_Os03g09960(dist=2856),LOC_Os03g09970(dist=10707)	T	A	NA	NA	NA	NA	NA	NA	NA	NA	NA	NA	NA	NA	NA	NA	NA	NA	NA	NA	NA
s_percent	3	snp_03_4973885	4973885	A	T	-0.455169	0.0960019	3.28254e-06	5.48379	1	0.0167093	0.0167093	intergenic	LOC_Os03g09960(dist=2871),LOC_Os03g09970(dist=10692)	A	T	NA	NA	NA	NA	NA	NA	NA	NA	NA	NA	NA	NA	NA	NA	NA	NA	NA	NA	NA
s_percent	1	snp_01_1832311	1832311	T	C	-0.30939	0.0652899	3.32109e-06	5.47872	1	0.0167093	0.0167093	intergenic	LOC_Os01g04150(dist=2938),LOC_Os01g04160(dist=1799)	C	T	NA	NA	NA	NA	NA	NA	NA	NA	NA	NA	NA	NA	NA	NA	NA	NA	NA	NA	NA
s_percent	1	snp_01_1874624	1874624	G	A	-0.310815	0.0656621	3.40056e-06	5.46845	1	0.0167093	0.0167093	intergenic	LOC_Os01g04230(dist=4234),LOC_Os01g04250(dist=2289)	A	G	NA	NA	NA	NA	NA	NA	NA	NA	NA	NA	NA	NA	NA	NA	NA	NA	NA	NA	NA
s_percent	3	snp_03_4973863	4973863	C	A	-0.454437	0.096007	3.40349e-06	5.46808	1	0.0167093	0.0167093	intergenic	LOC_Os03g09960(dist=2849),LOC_Os03g09970(dist=10714)	C	A	NA	NA	NA	NA	NA	NA	NA	NA	NA	NA	NA	NA	NA	NA	NA	NA	NA	NA	NA
s_percent	1	snp_01_1877016	1877016	G	C	-0.310254	0.065599	3.46352e-06	5.46048	1	0.0167093	0.0167093	UTR5	LOC_Os01g04250(LOC_Os01g04250.1:c.-456C>G)	C	G	NA	NA	NA	NA	NA	NA	NA	NA	NA	NA	NA	NA	NA	NA	NA	NA	NA	NA	NA
s_percent	1	snp_01_3587392	3587392	T	C	0.318818	0.0674156	3.47016e-06	5.45965	1	0.0167093	0.0167093	upstream	LOC_Os01g07510	C	T	NA	NA	3587608	3587838	+	No_Hits	'35.2'_'not assigned.unknown'	No_Hits	6e-48_gi|55297516|dbj|BAD68318.1| hypothetical protein [Oryza sativa	Sb04g008390_similar to OSIGBa0130B08.9 protein_4e-14	No_Hits	Bradi5g19510_No_Description_present_5e-10	GRMZM2G149972_No Description present_2e-16	No_Hits	No_Hits	No_Hits	No_Hits	No_Hits	No_Hits
s_percent	3	snp_03_4941543	4941543	C	T	-0.411092	0.0869633	3.5014e-06	5.45576	1	0.0167093	0.0167093	UTR3	LOC_Os03g09920(LOC_Os03g09920.1:c.*251A>G,LOC_Os03g09920.2:c.*251A>G)	T	C	NA	NA	NA	NA	NA	NA	NA	NA	NA	NA	NA	NA	NA	NA	NA	NA	NA	NA	NA
s_percent	3	snp_03_4954960	4954960	A	C	-0.451441	0.0955171	3.51591e-06	5.45396	1	0.0167093	0.0167093	intronic	LOC_Os03g09940	A	C	NA	NA	4954101	4959448	-	No_Hits	'34.6'_'transport.sulphate'	0.0_sp|P53393|SUT3_STYHA Low affinity sulfate transporter 3 OS=Stylosanthes	0.0_gi|24414266|gb|AAN59769.1| Putative sulfate transporter [Oryza	Sb01g044100_similar to Putative sulfate transporter_0.0	AT5G10180.1_Symbols:_AST68,_SULTR2;1_slufate_transporter_2;1_chr5:3193225-3196818_FORWARD_LENGTH=677_0.0	Bradi1g71510_secondary_active_sulfate_transmembrane_transporter_activity,_chloride_channel_activity,_anion_exchanger_activity_(Blast2GO)_0.0	GRMZM2G042171_Putative uncharacterized protein _0.0	A2TXG4_carbonate_dehydratase_EC_4_2_1_1_Polaribacter_sp__MED152_TrEMBL_4e-70	No_Hits	No_Hits	gnl_TC-DB_P53393_2_A_53_1_4_LOW_AFFINITY_SULPHATE_TRANSPORTER_3_-_Stylosanthes_hamata__0.0	No_Hits	No_Hits
s_percent	3	snp_03_4986188	4986188	T	G	-0.451441	0.0955171	3.51591e-06	5.45396	1	0.0167093	0.0167093	intronic	LOC_Os03g09970	T	G	NA	NA	4984577	4992411	+	No_Hits	'34.6'_'transport.sulphate'	0.0_sp|P53392|SUT2_STYHA High affinity sulfate transporter 2 OS=Stylosanthes	0.0_gi|115451317|ref|NP_001049259.1| Os03g0195800 [Oryza sativa Japonica	Sb01g044090_similar to Sulfate transporter ST1_0.0	AT1G22150.1_Symbols:_SULTR1;3_sulfate_transporter_1;3_chr1:7818361-7821344_FORWARD_LENGTH=656_0.0	Bradi1g62050_secondary_active_sulfate_transmembrane_transporter_activity,_chloride_channel_activity,_anion_exchanger_activity_(Blast2GO)_0.0	GRMZM2G342907_No Description present_0.0	A2TXG4_carbonate_dehydratase_EC_4_2_1_1_Polaribacter_sp__MED152_TrEMBL_7e-86	No_Hits	No_Hits	gnl_TC-DB_P53391_2_A_53_1_3_HIGH_AFFINITY_SULPHATE_TRANSPORTER_1_-_Stylosanthes_hamata__0.0	No_Hits	No_Hits
s_percent	3	snp_03_4951931	4951931	A	C	-0.480117	0.101598	3.52572e-06	5.45275	1	0.0167093	0.0167093	intronic	LOC_Os03g09930	A	C	NA	NA	4946323	4953950	-	No_Hits	'34.6'_'transport.sulphate'	0.0_sp|O04722|SUT21_ARATH Sulfate transporter 2.1 OS=Arabidopsis	0.0_gi|115451313|ref|NP_001049257.1| Os03g0195300 [Oryza sativa Japonica	Sb01g044110_similar to Putative uncharacterized protein_0.0	AT5G10180.1_Symbols:_AST68,_SULTR2;1_slufate_transporter_2;1_chr5:3193225-3196818_FORWARD_LENGTH=677_0.0	Bradi1g71510_secondary_active_sulfate_transmembrane_transporter_activity,_chloride_channel_activity,_anion_exchanger_activity_(Blast2GO)_0.0	GRMZM2G042171_Putative uncharacterized protein _0.0	A2TXG4_carbonate_dehydratase_EC_4_2_1_1_Polaribacter_sp__MED152_TrEMBL_3e-77	No_Hits	No_Hits	gnl_TC-DB_P53393_2_A_53_1_4_LOW_AFFINITY_SULPHATE_TRANSPORTER_3_-_Stylosanthes_hamata__0.0	No_Hits	No_Hits
s_percent	1	snp_01_3585879	3585879	C	T	0.318487	0.0674649	3.60551e-06	5.44303	1	0.0167093	0.0167093	intergenic	LOC_Os01g07500(dist=4020),LOC_Os01g07510(dist=1729)	T	C	NA	NA	NA	NA	NA	NA	NA	NA	NA	NA	NA	NA	NA	NA	NA	NA	NA	NA	NA
s_percent	1	snp_01_1845850	1845850	C	T	-0.313436	0.0664057	3.61828e-06	5.4415	1	0.0167093	0.0167093	exonic	LOC_Os01g04190	T	C	synonymous SNV	LOC_Os01g04190:LOC_Os01g04190.1:exon4:c.C420C:p.N140N,LOC_Os01g04190:LOC_Os01g04190.3:exon4:c.C393C:p.N131N,LOC_Os01g04190:LOC_Os01g04190.2:exon4:c.C420C:p.N140N,LOC_Os01g04190:LOC_Os01g04190.4:exon4:c.C393C:p.N131N,	1843814	1849186	+	Pfam_Sugar (and other) transporter_VACLGAILFGYHLGVVNGALEYLAKDLGISENAVLQGWVVSTTLAGATAGSFTGGALADKFGRTRTFILDAIPLAVGAFLSATAHDVRTMIIGRLLAGIGIGISSALVPLYISEISPTEIRGALGSVNQLFICIGILAALVAGLPLAGNPAWWRTMFGISIVPSILLALGMAVSPESPRWLFQQGKLSQAETAIKKLYGREKVAEVMYDLKAASQGSSEPDAGWLDLFSKRYWKVVSVGAAMFLFQQLAGINAVVYYSTSVFRSAGIASDVAASALVGAANVFGTMIASSLMDKQGRKSLLITSFSGMAASMLLLSLSFTWKALAPYSGPLAVAGTVLYVLSFALGAGPVPALLLPEIFASRIR…	'34.2'_'transport.sugars'	0.0_sp|Q56ZZ7|PLST4_ARATH Plastidic glucose transporter 4 OS=Arabidopsis	0.0_gi|115434360|ref|NP_001041938.1| Os01g0133400 [Oryza sativa Japonica	Sb03g007080_similar to Hexose transporter_0.0	AT5G16150.3_Symbols:_GLT1,_PGLCT_plastidic_GLC_translocator_chr5:5272904-5275678_FORWARD_LENGTH=546_0.0	Bradi2g02230_insulin-responsive_hydrogen:glucose_symporter_activity_(Blast2GO)_0.0	GRMZM2G153704_hypothetical protein LOC100277355 _0.0	B9RSL6_2alkenal_reductase_EC_1_3_1_74_Ricinus_communis_TrEMBL_0.0	No_Hits	No_Hits	gnl_TC-DB_Q56ZZ7_2_A_1_1_102_Plastidic_glucose_transporter_4_OS=Arabidopsis_thaliana_GN=At5g16150_PE=1_SV=2_0.0	No_Hits	No_Hits
s_percent	3	snp_03_4954972	4954972	A	C	-0.450663	0.0955391	3.66762e-06	5.43562	1	0.0167093	0.0167093	intronic	LOC_Os03g09940	A	C	NA	NA	4954101	4959448	-	No_Hits	'34.6'_'transport.sulphate'	0.0_sp|P53393|SUT3_STYHA Low affinity sulfate transporter 3 OS=Stylosanthes	0.0_gi|24414266|gb|AAN59769.1| Putative sulfate transporter [Oryza	Sb01g044100_similar to Putative sulfate transporter_0.0	AT5G10180.1_Symbols:_AST68,_SULTR2;1_slufate_transporter_2;1_chr5:3193225-3196818_FORWARD_LENGTH=677_0.0	Bradi1g71510_secondary_active_sulfate_transmembrane_transporter_activity,_chloride_channel_activity,_anion_exchanger_activity_(Blast2GO)_0.0	GRMZM2G042171_Putative uncharacterized protein _0.0	A2TXG4_carbonate_dehydratase_EC_4_2_1_1_Polaribacter_sp__MED152_TrEMBL_4e-70	No_Hits	No_Hits	gnl_TC-DB_P53393_2_A_53_1_4_LOW_AFFINITY_SULPHATE_TRANSPORTER_3_-_Stylosanthes_hamata__0.0	No_Hits	No_Hits
s_percent	3	snp_03_4946632	4946632	T	G	-0.452693	0.0959698	3.66795e-06	5.43558	1	0.0167093	0.0167093	UTR3	LOC_Os03g09930(LOC_Os03g09930.2:c.*692A>C,LOC_Os03g09930.1:c.*93A>C)	T	G	NA	NA	NA	NA	NA	NA	NA	NA	NA	NA	NA	NA	NA	NA	NA	NA	NA	NA	NA
s_percent	1	snp_01_1870350	1870350	T	A	-0.309601	0.0657566	3.8175e-06	5.41822	1	0.0167093	0.0167093	UTR3	LOC_Os01g04230(LOC_Os01g04230.1:c.*197A>T)	A	T	NA	NA	NA	NA	NA	NA	NA	NA	NA	NA	NA	NA	NA	NA	NA	NA	NA	NA	NA
s_percent	3	snp_03_4954457	4954457	G	A	-0.446049	0.0948055	3.87721e-06	5.41148	1	0.0167093	0.0167093	exonic	LOC_Os03g09940	G	A	synonymous SNV	LOC_Os03g09940:LOC_Os03g09940.1:exon12:c.T1953T:p.T651T,	4954101	4959448	-	No_Hits	'34.6'_'transport.sulphate'	0.0_sp|P53393|SUT3_STYHA Low affinity sulfate transporter 3 OS=Stylosanthes	0.0_gi|24414266|gb|AAN59769.1| Putative sulfate transporter [Oryza	Sb01g044100_similar to Putative sulfate transporter_0.0	AT5G10180.1_Symbols:_AST68,_SULTR2;1_slufate_transporter_2;1_chr5:3193225-3196818_FORWARD_LENGTH=677_0.0	Bradi1g71510_secondary_active_sulfate_transmembrane_transporter_activity,_chloride_channel_activity,_anion_exchanger_activity_(Blast2GO)_0.0	GRMZM2G042171_Putative uncharacterized protein _0.0	A2TXG4_carbonate_dehydratase_EC_4_2_1_1_Polaribacter_sp__MED152_TrEMBL_4e-70	No_Hits	No_Hits	gnl_TC-DB_P53393_2_A_53_1_4_LOW_AFFINITY_SULPHATE_TRANSPORTER_3_-_Stylosanthes_hamata__0.0	No_Hits	No_Hits
s_percent	3	snp_03_4944858	4944858	C	A	-0.452164	0.0961132	3.88428e-06	5.41069	1	0.0167093	0.0167093	intronic	LOC_Os03g09920	C	A	NA	NA	4941063	4945558	-	No_Hits	'27.2'_'RNA.transcription'	3e-66_sp|Q5HZH2|TSR3_MOUSE Ribosome biogenesis protein TSR3 homolog	0.0_gi|115451311|ref|NP_001049256.1| Os03g0195200 [Oryza sativa Japonica	Sb01g044120_similar to Possible metal-binding domain in RNase L inhibitor, RLI family protein, expressed_2e-155	AT5G10070.1_Symbols:_RNase_L_inhibitor_protein-related_chr5:3148684-3150324_REVERSE_LENGTH=264_1e-115	Bradi1g71517_No_Description_present_9e-153	GRMZM2G114758_hypothetical protein LOC100278811 _3e-152	No_Hits	No_Hits	No_Hits	No_Hits	No_Hits	No_Hits
s_percent	1	snp_01_1727757	1727757	C	T	-0.30101	0.0639918	3.89494e-06	5.4095	1	0.0167093	0.0167093	intergenic	LOC_Os01g03989(dist=8387),LOC_Os01g04000(dist=3796)	T	C	NA	NA	NA	NA	NA	NA	NA	NA	NA	NA	NA	NA	NA	NA	NA	NA	NA	NA	NA
s_percent	1	snp_01_1715528	1715528	C	T	-0.295473	0.0628738	3.97436e-06	5.40073	1	0.0167093	0.0167093	intergenic	LOC_Os01g03980(dist=2581),LOC_Os01g03989(dist=3437)	T	C	NA	NA	NA	NA	NA	NA	NA	NA	NA	NA	NA	NA	NA	NA	NA	NA	NA	NA	NA
s_percent	3	snp_03_4957167	4957167	T	C	-0.445195	0.0947411	3.98149e-06	5.39995	1	0.0167093	0.0167093	intronic	LOC_Os03g09940	T	C	NA	NA	4954101	4959448	-	No_Hits	'34.6'_'transport.sulphate'	0.0_sp|P53393|SUT3_STYHA Low affinity sulfate transporter 3 OS=Stylosanthes	0.0_gi|24414266|gb|AAN59769.1| Putative sulfate transporter [Oryza	Sb01g044100_similar to Putative sulfate transporter_0.0	AT5G10180.1_Symbols:_AST68,_SULTR2;1_slufate_transporter_2;1_chr5:3193225-3196818_FORWARD_LENGTH=677_0.0	Bradi1g71510_secondary_active_sulfate_transmembrane_transporter_activity,_chloride_channel_activity,_anion_exchanger_activity_(Blast2GO)_0.0	GRMZM2G042171_Putative uncharacterized protein _0.0	A2TXG4_carbonate_dehydratase_EC_4_2_1_1_Polaribacter_sp__MED152_TrEMBL_4e-70	No_Hits	No_Hits	gnl_TC-DB_P53393_2_A_53_1_4_LOW_AFFINITY_SULPHATE_TRANSPORTER_3_-_Stylosanthes_hamata__0.0	No_Hits	No_Hits
s_percent	3	snp_03_4955352	4955352	C	G	-0.444997	0.0947928	4.06691e-06	5.39074	1	0.0167093	0.0167093	exonic	LOC_Os03g09940	C	G	synonymous SNV	LOC_Os03g09940:LOC_Os03g09940.1:exon8:c.C1452C:p.V484V,	4954101	4959448	-	No_Hits	'34.6'_'transport.sulphate'	0.0_sp|P53393|SUT3_STYHA Low affinity sulfate transporter 3 OS=Stylosanthes	0.0_gi|24414266|gb|AAN59769.1| Putative sulfate transporter [Oryza	Sb01g044100_similar to Putative sulfate transporter_0.0	AT5G10180.1_Symbols:_AST68,_SULTR2;1_slufate_transporter_2;1_chr5:3193225-3196818_FORWARD_LENGTH=677_0.0	Bradi1g71510_secondary_active_sulfate_transmembrane_transporter_activity,_chloride_channel_activity,_anion_exchanger_activity_(Blast2GO)_0.0	GRMZM2G042171_Putative uncharacterized protein _0.0	A2TXG4_carbonate_dehydratase_EC_4_2_1_1_Polaribacter_sp__MED152_TrEMBL_4e-70	No_Hits	No_Hits	gnl_TC-DB_P53393_2_A_53_1_4_LOW_AFFINITY_SULPHATE_TRANSPORTER_3_-_Stylosanthes_hamata__0.0	No_Hits	No_Hits
s_percent	3	snp_03_4954128	4954128	A	G	-0.4438	0.0945632	4.09019e-06	5.38826	1	0.0167093	0.0167093	UTR3	LOC_Os03g09940(LOC_Os03g09940.1:c.*299T>C)	A	G	NA	NA	NA	NA	NA	NA	NA	NA	NA	NA	NA	NA	NA	NA	NA	NA	NA	NA	NA
s_percent	3	snp_03_4983483	4983483	T	C	-0.452401	0.0964041	4.09786e-06	5.38744	1	0.0167093	0.0167093	intergenic	LOC_Os03g09960(dist=12469),LOC_Os03g09970(dist=1094)	T	C	NA	NA	NA	NA	NA	NA	NA	NA	NA	NA	NA	NA	NA	NA	NA	NA	NA	NA	NA
s_percent	3	snp_03_4983485	4983485	T	A	-0.452401	0.0964041	4.09786e-06	5.38744	1	0.0167093	0.0167093	intergenic	LOC_Os03g09960(dist=12471),LOC_Os03g09970(dist=1092)	T	A	NA	NA	NA	NA	NA	NA	NA	NA	NA	NA	NA	NA	NA	NA	NA	NA	NA	NA	NA
s_percent	3	snp_03_4983486	4983486	T	A	-0.452401	0.0964041	4.09786e-06	5.38744	1	0.0167093	0.0167093	intergenic	LOC_Os03g09960(dist=12472),LOC_Os03g09970(dist=1091)	T	A	NA	NA	NA	NA	NA	NA	NA	NA	NA	NA	NA	NA	NA	NA	NA	NA	NA	NA	NA
s_percent	1	snp_01_1861659	1861659	C	T	-0.306446	0.0653369	4.14506e-06	5.38247	1	0.0167093	0.0167093	intergenic	LOC_Os01g04210(dist=3207),LOC_Os01g04220(dist=2819)	T	C	NA	NA	NA	NA	NA	NA	NA	NA	NA	NA	NA	NA	NA	NA	NA	NA	NA	NA	NA
s_percent	3	snp_03_4956613	4956613	T	A	-0.450599	0.0961206	4.19027e-06	5.37776	1	0.0167093	0.0167093	intronic	LOC_Os03g09940	T	A	NA	NA	4954101	4959448	-	No_Hits	'34.6'_'transport.sulphate'	0.0_sp|P53393|SUT3_STYHA Low affinity sulfate transporter 3 OS=Stylosanthes	0.0_gi|24414266|gb|AAN59769.1| Putative sulfate transporter [Oryza	Sb01g044100_similar to Putative sulfate transporter_0.0	AT5G10180.1_Symbols:_AST68,_SULTR2;1_slufate_transporter_2;1_chr5:3193225-3196818_FORWARD_LENGTH=677_0.0	Bradi1g71510_secondary_active_sulfate_transmembrane_transporter_activity,_chloride_channel_activity,_anion_exchanger_activity_(Blast2GO)_0.0	GRMZM2G042171_Putative uncharacterized protein _0.0	A2TXG4_carbonate_dehydratase_EC_4_2_1_1_Polaribacter_sp__MED152_TrEMBL_4e-70	No_Hits	No_Hits	gnl_TC-DB_P53393_2_A_53_1_4_LOW_AFFINITY_SULPHATE_TRANSPORTER_3_-_Stylosanthes_hamata__0.0	No_Hits	No_Hits
s_percent	3	snp_03_4954472	4954472	C	A	-0.444655	0.0948625	4.19974e-06	5.37678	1	0.0167093	0.0167093	exonic	LOC_Os03g09940	C	A	synonymous SNV	LOC_Os03g09940:LOC_Os03g09940.1:exon12:c.T1938T:p.V646V,	4954101	4959448	-	No_Hits	'34.6'_'transport.sulphate'	0.0_sp|P53393|SUT3_STYHA Low affinity sulfate transporter 3 OS=Stylosanthes	0.0_gi|24414266|gb|AAN59769.1| Putative sulfate transporter [Oryza	Sb01g044100_similar to Putative sulfate transporter_0.0	AT5G10180.1_Symbols:_AST68,_SULTR2;1_slufate_transporter_2;1_chr5:3193225-3196818_FORWARD_LENGTH=677_0.0	Bradi1g71510_secondary_active_sulfate_transmembrane_transporter_activity,_chloride_channel_activity,_anion_exchanger_activity_(Blast2GO)_0.0	GRMZM2G042171_Putative uncharacterized protein _0.0	A2TXG4_carbonate_dehydratase_EC_4_2_1_1_Polaribacter_sp__MED152_TrEMBL_4e-70	No_Hits	No_Hits	gnl_TC-DB_P53393_2_A_53_1_4_LOW_AFFINITY_SULPHATE_TRANSPORTER_3_-_Stylosanthes_hamata__0.0	No_Hits	No_Hits
s_percent	3	snp_03_4948814	4948814	G	A	-0.449751	0.0960083	4.2548e-06	5.37112	1	0.0167093	0.0167093	exonic	LOC_Os03g09930	G	A	synonymous SNV	LOC_Os03g09930:LOC_Os03g09930.1:exon6:c.T972T:p.G324G,LOC_Os03g09930:LOC_Os03g09930.2:exon7:c.T672T:p.G224G,	4946323	4953950	-	No_Hits	'34.6'_'transport.sulphate'	0.0_sp|O04722|SUT21_ARATH Sulfate transporter 2.1 OS=Arabidopsis	0.0_gi|115451313|ref|NP_001049257.1| Os03g0195300 [Oryza sativa Japonica	Sb01g044110_similar to Putative uncharacterized protein_0.0	AT5G10180.1_Symbols:_AST68,_SULTR2;1_slufate_transporter_2;1_chr5:3193225-3196818_FORWARD_LENGTH=677_0.0	Bradi1g71510_secondary_active_sulfate_transmembrane_transporter_activity,_chloride_channel_activity,_anion_exchanger_activity_(Blast2GO)_0.0	GRMZM2G042171_Putative uncharacterized protein _0.0	A2TXG4_carbonate_dehydratase_EC_4_2_1_1_Polaribacter_sp__MED152_TrEMBL_3e-77	No_Hits	No_Hits	gnl_TC-DB_P53393_2_A_53_1_4_LOW_AFFINITY_SULPHATE_TRANSPORTER_3_-_Stylosanthes_hamata__0.0	No_Hits	No_Hits
s_percent	3	snp_03_4986311	4986311	G	A	-0.444422	0.094884	4.26732e-06	5.36984	1	0.0167093	0.0167093	intronic	LOC_Os03g09970	G	A	NA	NA	4984577	4992411	+	No_Hits	'34.6'_'transport.sulphate'	0.0_sp|P53392|SUT2_STYHA High affinity sulfate transporter 2 OS=Stylosanthes	0.0_gi|115451317|ref|NP_001049259.1| Os03g0195800 [Oryza sativa Japonica	Sb01g044090_similar to Sulfate transporter ST1_0.0	AT1G22150.1_Symbols:_SULTR1;3_sulfate_transporter_1;3_chr1:7818361-7821344_FORWARD_LENGTH=656_0.0	Bradi1g62050_secondary_active_sulfate_transmembrane_transporter_activity,_chloride_channel_activity,_anion_exchanger_activity_(Blast2GO)_0.0	GRMZM2G342907_No Description present_0.0	A2TXG4_carbonate_dehydratase_EC_4_2_1_1_Polaribacter_sp__MED152_TrEMBL_7e-86	No_Hits	No_Hits	gnl_TC-DB_P53391_2_A_53_1_3_HIGH_AFFINITY_SULPHATE_TRANSPORTER_1_-_Stylosanthes_hamata__0.0	No_Hits	No_Hits
s_percent	1	snp_01_3586861	3586861	G	A	0.316029	0.0674743	4.27044e-06	5.36953	1	0.0167093	0.0167093	upstream	LOC_Os01g07510	A	G	NA	NA	3587608	3587838	+	No_Hits	'35.2'_'not assigned.unknown'	No_Hits	6e-48_gi|55297516|dbj|BAD68318.1| hypothetical protein [Oryza sativa	Sb04g008390_similar to OSIGBa0130B08.9 protein_4e-14	No_Hits	Bradi5g19510_No_Description_present_5e-10	GRMZM2G149972_No Description present_2e-16	No_Hits	No_Hits	No_Hits	No_Hits	No_Hits	No_Hits
s_percent	1	snp_01_1877545	1877545	C	T	-0.306417	0.0654618	4.32572e-06	5.36394	1	0.0167093	0.0167093	exonic	LOC_Os01g04250	T	C	synonymous SNV	LOC_Os01g04250:LOC_Os01g04250.1:exon1:c.C74C:p.A25A,	1876913	1879903	+	No_Hits	'35.2'_'not assigned.unknown'	No_Hits	0.0_gi|222617688|gb|EEE53820.1| hypothetical protein OsJ_00267 [Oryza	No_Hits	No_Hits	No_Hits	No_Hits	No_Hits	No_Hits	No_Hits	No_Hits	No_Hits	No_Hits
s_percent	1	snp_01_1851924	1851924	C	G	-0.312053	0.0666699	4.33165e-06	5.36335	1	0.0167093	0.0167093	intronic	LOC_Os01g04200	G	C	NA	NA	1849834	1856303	+	Pfam_Metallo-beta-lactamase superfamily_GDALLIDPGCCSQVHGKLAELVNSLPKKLVVLVTHHHHDHVDGLSVVQRCNPDAVLLTHKNTMSRIGKGNWSIGYTAVAGGENICIGDQQLQVVFAPGHTDGHMGVLHVNTNALIVGDHCVGQGSATLDNR_SMART_Metallo-beta-lactamase superfamily_CSDCVVYGDALLIDPGCCSQVHGKLAELVNSLPKKLVVLVTHHHHDHVDGLSVVQRCNPDAVLLTHKNTMSRIGKGNWSIGYTAVAGGENICIGDQQLQVVFAPGHTDGHMGVLHVNTNALIVGDHCVGQGSATLDNRAGGNMKDYFQTTYNFLDMSPHVLIPMH_Gene3D_-_DCVVYGDALLI…	'35.1'_'not assigned.no ontology'	No_Hits	0.0_gi|115434362|ref|NP_001041939.1| Os01g0133500 [Oryza sativa Japonica	Sb03g007070_similar to Putative uncharacterized protein OSJNBa0083M16.21-1_0.0	AT1G25375.1_Symbols:_Metallo-hydrolase/oxidoreductase_superfamily_protein_chr1:8900279-8903220_REVERSE_LENGTH=524_6e-173	Bradi2g02250_No_Description_present_0.0	GRMZM2G150866_hypothetical protein LOC100191605 _0.0	B8H297_hydroxyacylglutathione_hydrolase_EC_3_1_2_6_Caulobacter_crescentus_(strain_NA1000_/_CB15N)_TrEMBL_9e-15	No_Hits	No_Hits	No_Hits	No_Hits	No_Hits
s_percent	1	snp_01_1875087	1875087	C	G	-0.308483	0.0659082	4.33286e-06	5.36322	1	0.0167093	0.0167093	intergenic	LOC_Os01g04230(dist=4697),LOC_Os01g04250(dist=1826)	G	C	NA	NA	NA	NA	NA	NA	NA	NA	NA	NA	NA	NA	NA	NA	NA	NA	NA	NA	NA
s_percent	3	snp_03_4943430	4943430	T	A	-0.444141	0.0949433	4.38323e-06	5.35821	1	0.0167093	0.0167093	intronic	LOC_Os03g09920	T	A	NA	NA	4941063	4945558	-	No_Hits	'27.2'_'RNA.transcription'	3e-66_sp|Q5HZH2|TSR3_MOUSE Ribosome biogenesis protein TSR3 homolog	0.0_gi|115451311|ref|NP_001049256.1| Os03g0195200 [Oryza sativa Japonica	Sb01g044120_similar to Possible metal-binding domain in RNase L inhibitor, RLI family protein, expressed_2e-155	AT5G10070.1_Symbols:_RNase_L_inhibitor_protein-related_chr5:3148684-3150324_REVERSE_LENGTH=264_1e-115	Bradi1g71517_No_Description_present_9e-153	GRMZM2G114758_hypothetical protein LOC100278811 _3e-152	No_Hits	No_Hits	No_Hits	No_Hits	No_Hits	No_Hits
s_percent	1	snp_01_1812372	1812372	C	T	-0.312181	0.0667409	4.39228e-06	5.35731	1	0.0167093	0.0167093	intergenic	LOC_Os01g04120(dist=6105),LOC_Os01g04130(dist=3397)	T	C	NA	NA	NA	NA	NA	NA	NA	NA	NA	NA	NA	NA	NA	NA	NA	NA	NA	NA	NA
s_percent	3	snp_03_4986633	4986633	A	G	-0.443178	0.094787	4.43211e-06	5.35339	1	0.0167093	0.0167093	intronic	LOC_Os03g09970	A	G	NA	NA	4984577	4992411	+	No_Hits	'34.6'_'transport.sulphate'	0.0_sp|P53392|SUT2_STYHA High affinity sulfate transporter 2 OS=Stylosanthes	0.0_gi|115451317|ref|NP_001049259.1| Os03g0195800 [Oryza sativa Japonica	Sb01g044090_similar to Sulfate transporter ST1_0.0	AT1G22150.1_Symbols:_SULTR1;3_sulfate_transporter_1;3_chr1:7818361-7821344_FORWARD_LENGTH=656_0.0	Bradi1g62050_secondary_active_sulfate_transmembrane_transporter_activity,_chloride_channel_activity,_anion_exchanger_activity_(Blast2GO)_0.0	GRMZM2G342907_No Description present_0.0	A2TXG4_carbonate_dehydratase_EC_4_2_1_1_Polaribacter_sp__MED152_TrEMBL_7e-86	No_Hits	No_Hits	gnl_TC-DB_P53391_2_A_53_1_3_HIGH_AFFINITY_SULPHATE_TRANSPORTER_1_-_Stylosanthes_hamata__0.0	No_Hits	No_Hits
s_percent	3	snp_03_4950749	4950749	A	G	-0.443615	0.0949087	4.46027e-06	5.35064	1	0.0167093	0.0167093	exonic	LOC_Os03g09930	A	G	synonymous SNV	LOC_Os03g09930:LOC_Os03g09930.1:exon1:c.C108C:p.D36D,	4946323	4953950	-	No_Hits	'34.6'_'transport.sulphate'	0.0_sp|O04722|SUT21_ARATH Sulfate transporter 2.1 OS=Arabidopsis	0.0_gi|115451313|ref|NP_001049257.1| Os03g0195300 [Oryza sativa Japonica	Sb01g044110_similar to Putative uncharacterized protein_0.0	AT5G10180.1_Symbols:_AST68,_SULTR2;1_slufate_transporter_2;1_chr5:3193225-3196818_FORWARD_LENGTH=677_0.0	Bradi1g71510_secondary_active_sulfate_transmembrane_transporter_activity,_chloride_channel_activity,_anion_exchanger_activity_(Blast2GO)_0.0	GRMZM2G042171_Putative uncharacterized protein _0.0	A2TXG4_carbonate_dehydratase_EC_4_2_1_1_Polaribacter_sp__MED152_TrEMBL_3e-77	No_Hits	No_Hits	gnl_TC-DB_P53393_2_A_53_1_4_LOW_AFFINITY_SULPHATE_TRANSPORTER_3_-_Stylosanthes_hamata__0.0	No_Hits	No_Hits
s_percent	3	snp_03_4988330	4988330	C	A	-0.443107	0.0948116	4.47181e-06	5.34952	1	0.0167093	0.0167093	exonic	LOC_Os03g09970	C	A	synonymous SNV	LOC_Os03g09970:LOC_Os03g09970.3:exon2:c.A70A:p.S24S,LOC_Os03g09970:LOC_Os03g09970.4:exon2:c.A70A:p.S24S,LOC_Os03g09970:LOC_Os03g09970.1:exon1:c.A70A:p.S24S,LOC_Os03g09970:LOC_Os03g09970.2:exon2:c.A70A:p.S24S,	4984577	4992411	+	No_Hits	'34.6'_'transport.sulphate'	0.0_sp|P53392|SUT2_STYHA High affinity sulfate transporter 2 OS=Stylosanthes	0.0_gi|115451317|ref|NP_001049259.1| Os03g0195800 [Oryza sativa Japonica	Sb01g044090_similar to Sulfate transporter ST1_0.0	AT1G22150.1_Symbols:_SULTR1;3_sulfate_transporter_1;3_chr1:7818361-7821344_FORWARD_LENGTH=656_0.0	Bradi1g62050_secondary_active_sulfate_transmembrane_transporter_activity,_chloride_channel_activity,_anion_exchanger_activity_(Blast2GO)_0.0	GRMZM2G342907_No Description present_0.0	A2TXG4_carbonate_dehydratase_EC_4_2_1_1_Polaribacter_sp__MED152_TrEMBL_7e-86	No_Hits	No_Hits	gnl_TC-DB_P53391_2_A_53_1_3_HIGH_AFFINITY_SULPHATE_TRANSPORTER_1_-_Stylosanthes_hamata__0.0	No_Hits	No_Hits
s_percent	3	snp_03_4974130	4974130	C	A	-0.454688	0.0972968	4.47879e-06	5.34884	1	0.0167093	0.0167093	intergenic	LOC_Os03g09960(dist=3116),LOC_Os03g09970(dist=10447)	C	A	NA	NA	NA	NA	NA	NA	NA	NA	NA	NA	NA	NA	NA	NA	NA	NA	NA	NA	NA
s_percent	1	snp_01_1784826	1784826	G	A	-0.307659	0.0659286	4.61617e-06	5.33572	1	0.0167093	0.0167093	intergenic	LOC_Os01g04100(dist=2440),LOC_Os01g04110(dist=3044)	A	G	NA	NA	NA	NA	NA	NA	NA	NA	NA	NA	NA	NA	NA	NA	NA	NA	NA	NA	NA
s_percent	1	snp_01_1861494	1861494	G	T	-0.30459	0.0652768	4.62506e-06	5.33488	1	0.0167093	0.0167093	intergenic	LOC_Os01g04210(dist=3042),LOC_Os01g04220(dist=2984)	T	G	NA	NA	NA	NA	NA	NA	NA	NA	NA	NA	NA	NA	NA	NA	NA	NA	NA	NA	NA
s_percent	3	snp_03_4959028	4959028	T	C	-0.451395	0.0967968	4.68409e-06	5.32937	1	0.0167093	0.0167093	exonic	LOC_Os03g09940	T	C	synonymous SNV	LOC_Os03g09940:LOC_Os03g09940.1:exon1:c.G53G:p.G18G,	4954101	4959448	-	No_Hits	'34.6'_'transport.sulphate'	0.0_sp|P53393|SUT3_STYHA Low affinity sulfate transporter 3 OS=Stylosanthes	0.0_gi|24414266|gb|AAN59769.1| Putative sulfate transporter [Oryza	Sb01g044100_similar to Putative sulfate transporter_0.0	AT5G10180.1_Symbols:_AST68,_SULTR2;1_slufate_transporter_2;1_chr5:3193225-3196818_FORWARD_LENGTH=677_0.0	Bradi1g71510_secondary_active_sulfate_transmembrane_transporter_activity,_chloride_channel_activity,_anion_exchanger_activity_(Blast2GO)_0.0	GRMZM2G042171_Putative uncharacterized protein _0.0	A2TXG4_carbonate_dehydratase_EC_4_2_1_1_Polaribacter_sp__MED152_TrEMBL_4e-70	No_Hits	No_Hits	gnl_TC-DB_P53393_2_A_53_1_4_LOW_AFFINITY_SULPHATE_TRANSPORTER_3_-_Stylosanthes_hamata__0.0	No_Hits	No_Hits
s_percent	3	snp_03_4986340	4986340	A	T	-0.442278	0.0948449	4.68754e-06	5.32906	1	0.0167093	0.0167093	intronic	LOC_Os03g09970	A	T	NA	NA	4984577	4992411	+	No_Hits	'34.6'_'transport.sulphate'	0.0_sp|P53392|SUT2_STYHA High affinity sulfate transporter 2 OS=Stylosanthes	0.0_gi|115451317|ref|NP_001049259.1| Os03g0195800 [Oryza sativa Japonica	Sb01g044090_similar to Sulfate transporter ST1_0.0	AT1G22150.1_Symbols:_SULTR1;3_sulfate_transporter_1;3_chr1:7818361-7821344_FORWARD_LENGTH=656_0.0	Bradi1g62050_secondary_active_sulfate_transmembrane_transporter_activity,_chloride_channel_activity,_anion_exchanger_activity_(Blast2GO)_0.0	GRMZM2G342907_No Description present_0.0	A2TXG4_carbonate_dehydratase_EC_4_2_1_1_Polaribacter_sp__MED152_TrEMBL_7e-86	No_Hits	No_Hits	gnl_TC-DB_P53391_2_A_53_1_3_HIGH_AFFINITY_SULPHATE_TRANSPORTER_1_-_Stylosanthes_hamata__0.0	No_Hits	No_Hits
s_percent	1	snp_01_3586922	3586922	T	A	0.316002	0.0677697	4.69367e-06	5.32849	1	0.0167093	0.0167093	upstream	LOC_Os01g07510	A	T	NA	NA	3587608	3587838	+	No_Hits	'35.2'_'not assigned.unknown'	No_Hits	6e-48_gi|55297516|dbj|BAD68318.1| hypothetical protein [Oryza sativa	Sb04g008390_similar to OSIGBa0130B08.9 protein_4e-14	No_Hits	Bradi5g19510_No_Description_present_5e-10	GRMZM2G149972_No Description present_2e-16	No_Hits	No_Hits	No_Hits	No_Hits	No_Hits	No_Hits
s_percent	3	snp_03_4948513	4948513	G	A	-0.442109	0.0948226	4.70206e-06	5.32771	1	0.0167093	0.0167093	intronic	LOC_Os03g09930	G	A	NA	NA	4946323	4953950	-	No_Hits	'34.6'_'transport.sulphate'	0.0_sp|O04722|SUT21_ARATH Sulfate transporter 2.1 OS=Arabidopsis	0.0_gi|115451313|ref|NP_001049257.1| Os03g0195300 [Oryza sativa Japonica	Sb01g044110_similar to Putative uncharacterized protein_0.0	AT5G10180.1_Symbols:_AST68,_SULTR2;1_slufate_transporter_2;1_chr5:3193225-3196818_FORWARD_LENGTH=677_0.0	Bradi1g71510_secondary_active_sulfate_transmembrane_transporter_activity,_chloride_channel_activity,_anion_exchanger_activity_(Blast2GO)_0.0	GRMZM2G042171_Putative uncharacterized protein _0.0	A2TXG4_carbonate_dehydratase_EC_4_2_1_1_Polaribacter_sp__MED152_TrEMBL_3e-77	No_Hits	No_Hits	gnl_TC-DB_P53393_2_A_53_1_4_LOW_AFFINITY_SULPHATE_TRANSPORTER_3_-_Stylosanthes_hamata__0.0	No_Hits	No_Hits
s_percent	3	snp_03_4948527	4948527	T	C	-0.442109	0.0948226	4.70206e-06	5.32771	1	0.0167093	0.0167093	intronic	LOC_Os03g09930	T	C	NA	NA	4946323	4953950	-	No_Hits	'34.6'_'transport.sulphate'	0.0_sp|O04722|SUT21_ARATH Sulfate transporter 2.1 OS=Arabidopsis	0.0_gi|115451313|ref|NP_001049257.1| Os03g0195300 [Oryza sativa Japonica	Sb01g044110_similar to Putative uncharacterized protein_0.0	AT5G10180.1_Symbols:_AST68,_SULTR2;1_slufate_transporter_2;1_chr5:3193225-3196818_FORWARD_LENGTH=677_0.0	Bradi1g71510_secondary_active_sulfate_transmembrane_transporter_activity,_chloride_channel_activity,_anion_exchanger_activity_(Blast2GO)_0.0	GRMZM2G042171_Putative uncharacterized protein _0.0	A2TXG4_carbonate_dehydratase_EC_4_2_1_1_Polaribacter_sp__MED152_TrEMBL_3e-77	No_Hits	No_Hits	gnl_TC-DB_P53393_2_A_53_1_4_LOW_AFFINITY_SULPHATE_TRANSPORTER_3_-_Stylosanthes_hamata__0.0	No_Hits	No_Hits
s_percent	3	snp_03_4986767	4986767	G	A	-0.441823	0.094773	4.71435e-06	5.32658	1	0.0167093	0.0167093	intronic	LOC_Os03g09970	G	A	NA	NA	4984577	4992411	+	No_Hits	'34.6'_'transport.sulphate'	0.0_sp|P53392|SUT2_STYHA High affinity sulfate transporter 2 OS=Stylosanthes	0.0_gi|115451317|ref|NP_001049259.1| Os03g0195800 [Oryza sativa Japonica	Sb01g044090_similar to Sulfate transporter ST1_0.0	AT1G22150.1_Symbols:_SULTR1;3_sulfate_transporter_1;3_chr1:7818361-7821344_FORWARD_LENGTH=656_0.0	Bradi1g62050_secondary_active_sulfate_transmembrane_transporter_activity,_chloride_channel_activity,_anion_exchanger_activity_(Blast2GO)_0.0	GRMZM2G342907_No Description present_0.0	A2TXG4_carbonate_dehydratase_EC_4_2_1_1_Polaribacter_sp__MED152_TrEMBL_7e-86	No_Hits	No_Hits	gnl_TC-DB_P53391_2_A_53_1_3_HIGH_AFFINITY_SULPHATE_TRANSPORTER_1_-_Stylosanthes_hamata__0.0	No_Hits	No_Hits
s_percent	3	snp_03_4955220	4955220	A	G	-0.44201	0.0948401	4.74279e-06	5.32397	1	0.0167093	0.0167093	exonic	LOC_Os03g09940	A	G	synonymous SNV	LOC_Os03g09940:LOC_Os03g09940.1:exon9:c.C1476C:p.L492L,	4954101	4959448	-	No_Hits	'34.6'_'transport.sulphate'	0.0_sp|P53393|SUT3_STYHA Low affinity sulfate transporter 3 OS=Stylosanthes	0.0_gi|24414266|gb|AAN59769.1| Putative sulfate transporter [Oryza	Sb01g044100_similar to Putative sulfate transporter_0.0	AT5G10180.1_Symbols:_AST68,_SULTR2;1_slufate_transporter_2;1_chr5:3193225-3196818_FORWARD_LENGTH=677_0.0	Bradi1g71510_secondary_active_sulfate_transmembrane_transporter_activity,_chloride_channel_activity,_anion_exchanger_activity_(Blast2GO)_0.0	GRMZM2G042171_Putative uncharacterized protein _0.0	A2TXG4_carbonate_dehydratase_EC_4_2_1_1_Polaribacter_sp__MED152_TrEMBL_4e-70	No_Hits	No_Hits	gnl_TC-DB_P53393_2_A_53_1_4_LOW_AFFINITY_SULPHATE_TRANSPORTER_3_-_Stylosanthes_hamata__0.0	No_Hits	No_Hits
s_percent	3	snp_03_4985662	4985662	A	G	-0.44201	0.0948401	4.74279e-06	5.32397	1	0.0167093	0.0167093	intronic	LOC_Os03g09970	A	G	NA	NA	4984577	4992411	+	No_Hits	'34.6'_'transport.sulphate'	0.0_sp|P53392|SUT2_STYHA High affinity sulfate transporter 2 OS=Stylosanthes	0.0_gi|115451317|ref|NP_001049259.1| Os03g0195800 [Oryza sativa Japonica	Sb01g044090_similar to Sulfate transporter ST1_0.0	AT1G22150.1_Symbols:_SULTR1;3_sulfate_transporter_1;3_chr1:7818361-7821344_FORWARD_LENGTH=656_0.0	Bradi1g62050_secondary_active_sulfate_transmembrane_transporter_activity,_chloride_channel_activity,_anion_exchanger_activity_(Blast2GO)_0.0	GRMZM2G342907_No Description present_0.0	A2TXG4_carbonate_dehydratase_EC_4_2_1_1_Polaribacter_sp__MED152_TrEMBL_7e-86	No_Hits	No_Hits	gnl_TC-DB_P53391_2_A_53_1_3_HIGH_AFFINITY_SULPHATE_TRANSPORTER_1_-_Stylosanthes_hamata__0.0	No_Hits	No_Hits
s_percent	3	snp_03_4985668	4985668	C	T	-0.44201	0.0948401	4.74279e-06	5.32397	1	0.0167093	0.0167093	intronic	LOC_Os03g09970	C	T	NA	NA	4984577	4992411	+	No_Hits	'34.6'_'transport.sulphate'	0.0_sp|P53392|SUT2_STYHA High affinity sulfate transporter 2 OS=Stylosanthes	0.0_gi|115451317|ref|NP_001049259.1| Os03g0195800 [Oryza sativa Japonica	Sb01g044090_similar to Sulfate transporter ST1_0.0	AT1G22150.1_Symbols:_SULTR1;3_sulfate_transporter_1;3_chr1:7818361-7821344_FORWARD_LENGTH=656_0.0	Bradi1g62050_secondary_active_sulfate_transmembrane_transporter_activity,_chloride_channel_activity,_anion_exchanger_activity_(Blast2GO)_0.0	GRMZM2G342907_No Description present_0.0	A2TXG4_carbonate_dehydratase_EC_4_2_1_1_Polaribacter_sp__MED152_TrEMBL_7e-86	No_Hits	No_Hits	gnl_TC-DB_P53391_2_A_53_1_3_HIGH_AFFINITY_SULPHATE_TRANSPORTER_1_-_Stylosanthes_hamata__0.0	No_Hits	No_Hits
s_percent	3	snp_03_4985743	4985743	T	C	-0.44267	0.0950149	4.77796e-06	5.32076	1	0.0167093	0.0167093	intronic	LOC_Os03g09970	T	C	NA	NA	4984577	4992411	+	No_Hits	'34.6'_'transport.sulphate'	0.0_sp|P53392|SUT2_STYHA High affinity sulfate transporter 2 OS=Stylosanthes	0.0_gi|115451317|ref|NP_001049259.1| Os03g0195800 [Oryza sativa Japonica	Sb01g044090_similar to Sulfate transporter ST1_0.0	AT1G22150.1_Symbols:_SULTR1;3_sulfate_transporter_1;3_chr1:7818361-7821344_FORWARD_LENGTH=656_0.0	Bradi1g62050_secondary_active_sulfate_transmembrane_transporter_activity,_chloride_channel_activity,_anion_exchanger_activity_(Blast2GO)_0.0	GRMZM2G342907_No Description present_0.0	A2TXG4_carbonate_dehydratase_EC_4_2_1_1_Polaribacter_sp__MED152_TrEMBL_7e-86	No_Hits	No_Hits	gnl_TC-DB_P53391_2_A_53_1_3_HIGH_AFFINITY_SULPHATE_TRANSPORTER_1_-_Stylosanthes_hamata__0.0	No_Hits	No_Hits
s_percent	3	snp_03_4942156	4942156	A	G	-0.441652	0.0948803	4.86781e-06	5.31267	1	0.0167093	0.0167093	intronic	LOC_Os03g09920	A	G	NA	NA	4941063	4945558	-	No_Hits	'27.2'_'RNA.transcription'	3e-66_sp|Q5HZH2|TSR3_MOUSE Ribosome biogenesis protein TSR3 homolog	0.0_gi|115451311|ref|NP_001049256.1| Os03g0195200 [Oryza sativa Japonica	Sb01g044120_similar to Possible metal-binding domain in RNase L inhibitor, RLI family protein, expressed_2e-155	AT5G10070.1_Symbols:_RNase_L_inhibitor_protein-related_chr5:3148684-3150324_REVERSE_LENGTH=264_1e-115	Bradi1g71517_No_Description_present_9e-153	GRMZM2G114758_hypothetical protein LOC100278811 _3e-152	No_Hits	No_Hits	No_Hits	No_Hits	No_Hits	No_Hits
s_percent	3	snp_03_4941660	4941660	G	T	-0.446759	0.0959845	4.87539e-06	5.31199	1	0.0167093	0.0167093	UTR3	LOC_Os03g09920(LOC_Os03g09920.1:c.*134C>A,LOC_Os03g09920.2:c.*134C>A)	G	T	NA	NA	NA	NA	NA	NA	NA	NA	NA	NA	NA	NA	NA	NA	NA	NA	NA	NA	NA
s_percent	1	snp_01_1791725	1791725	G	A	-0.307795	0.0661542	4.91546e-06	5.30844	1	0.0167093	0.0167093	upstream	LOC_Os01g04110	A	G	NA	NA	1787870	1791498	-	Coils_-_IEILSQQAEGTERMLERIGQEA_Pfam_Surfeit locus protein 5 subunit 22 of Mediator complex_LLQKADADVSSLVDNFAAFINIARVNDPPVRNTQEAFQMDMRGSRLIHSADSLLKLVSELKRTAIFSGLASLTENVDRRIEILSQQAEGTERMLERIGQEAAGSLKEL_____________	'27.3.99'_'RNA.regulation of transcription.unclassified'	1e-46_sp|Q9SA42|MD22A_ARATH Mediator of RNA polymerase II transcription	1e-101_gi|115434352|ref|NP_001041934.1| Os01g0132700 [Oryza sativa Japonica	Sb03g033580_similar to Os01g0132700 protein_4e-82	AT1G16430.1_Symbols:_Surfeit_locus_protein_5_subunit_22_of_Mediator_complex_chr1:5614632-5615397_FORWARD_LENGTH=150_1e-47	Bradi2g02180_No_Description_present_6e-79	GRMZM2G153766_surfeit locus protein 5 (LOC100284536), mRNA_5e-78	No_Hits	No_Hits	No_Hits	No_Hits	No_Hits	No_Hits
s_percent	3	snp_03_4953221	4953221	C	G	-0.453896	0.0976004	4.96295e-06	5.30426	1	0.0167093	0.0167093	intronic	LOC_Os03g09930	C	G	NA	NA	4946323	4953950	-	No_Hits	'34.6'_'transport.sulphate'	0.0_sp|O04722|SUT21_ARATH Sulfate transporter 2.1 OS=Arabidopsis	0.0_gi|115451313|ref|NP_001049257.1| Os03g0195300 [Oryza sativa Japonica	Sb01g044110_similar to Putative uncharacterized protein_0.0	AT5G10180.1_Symbols:_AST68,_SULTR2;1_slufate_transporter_2;1_chr5:3193225-3196818_FORWARD_LENGTH=677_0.0	Bradi1g71510_secondary_active_sulfate_transmembrane_transporter_activity,_chloride_channel_activity,_anion_exchanger_activity_(Blast2GO)_0.0	GRMZM2G042171_Putative uncharacterized protein _0.0	A2TXG4_carbonate_dehydratase_EC_4_2_1_1_Polaribacter_sp__MED152_TrEMBL_3e-77	No_Hits	No_Hits	gnl_TC-DB_P53393_2_A_53_1_4_LOW_AFFINITY_SULPHATE_TRANSPORTER_3_-_Stylosanthes_hamata__0.0	No_Hits	No_Hits
s_percent	3	snp_03_4944053	4944053	T	G	-0.440993	0.0948678	5.00932e-06	5.30022	1	0.0167093	0.0167093	intronic	LOC_Os03g09920	T	G	NA	NA	4941063	4945558	-	No_Hits	'27.2'_'RNA.transcription'	3e-66_sp|Q5HZH2|TSR3_MOUSE Ribosome biogenesis protein TSR3 homolog	0.0_gi|115451311|ref|NP_001049256.1| Os03g0195200 [Oryza sativa Japonica	Sb01g044120_similar to Possible metal-binding domain in RNase L inhibitor, RLI family protein, expressed_2e-155	AT5G10070.1_Symbols:_RNase_L_inhibitor_protein-related_chr5:3148684-3150324_REVERSE_LENGTH=264_1e-115	Bradi1g71517_No_Description_present_9e-153	GRMZM2G114758_hypothetical protein LOC100278811 _3e-152	No_Hits	No_Hits	No_Hits	No_Hits	No_Hits	No_Hits
s_percent	3	snp_03_4984601	4984601	T	C	-0.434834	0.0935619	5.03072e-06	5.29837	1	0.0167093	0.0167093	UTR5	LOC_Os03g09970(LOC_Os03g09970.2:c.-3660T>C)	T	C	NA	NA	NA	NA	NA	NA	NA	NA	NA	NA	NA	NA	NA	NA	NA	NA	NA	NA	NA
s_percent	3	snp_03_4944718	4944718	G	A	-0.400416	0.0861565	5.03118e-06	5.29833	1	0.0167093	0.0167093	intronic	LOC_Os03g09920	A	G	NA	NA	4941063	4945558	-	No_Hits	'27.2'_'RNA.transcription'	3e-66_sp|Q5HZH2|TSR3_MOUSE Ribosome biogenesis protein TSR3 homolog	0.0_gi|115451311|ref|NP_001049256.1| Os03g0195200 [Oryza sativa Japonica	Sb01g044120_similar to Possible metal-binding domain in RNase L inhibitor, RLI family protein, expressed_2e-155	AT5G10070.1_Symbols:_RNase_L_inhibitor_protein-related_chr5:3148684-3150324_REVERSE_LENGTH=264_1e-115	Bradi1g71517_No_Description_present_9e-153	GRMZM2G114758_hypothetical protein LOC100278811 _3e-152	No_Hits	No_Hits	No_Hits	No_Hits	No_Hits	No_Hits
s_percent	3	snp_03_4945059	4945059	C	T	-0.446305	0.0960324	5.03328e-06	5.29815	1	0.0167093	0.0167093	intronic	LOC_Os03g09920	C	T	NA	NA	4941063	4945558	-	No_Hits	'27.2'_'RNA.transcription'	3e-66_sp|Q5HZH2|TSR3_MOUSE Ribosome biogenesis protein TSR3 homolog	0.0_gi|115451311|ref|NP_001049256.1| Os03g0195200 [Oryza sativa Japonica	Sb01g044120_similar to Possible metal-binding domain in RNase L inhibitor, RLI family protein, expressed_2e-155	AT5G10070.1_Symbols:_RNase_L_inhibitor_protein-related_chr5:3148684-3150324_REVERSE_LENGTH=264_1e-115	Bradi1g71517_No_Description_present_9e-153	GRMZM2G114758_hypothetical protein LOC100278811 _3e-152	No_Hits	No_Hits	No_Hits	No_Hits	No_Hits	No_Hits
s_percent	3	snp_03_4949122	4949122	T	C	-0.446305	0.0960324	5.03328e-06	5.29815	1	0.0167093	0.0167093	intronic	LOC_Os03g09930	T	C	NA	NA	4946323	4953950	-	No_Hits	'34.6'_'transport.sulphate'	0.0_sp|O04722|SUT21_ARATH Sulfate transporter 2.1 OS=Arabidopsis	0.0_gi|115451313|ref|NP_001049257.1| Os03g0195300 [Oryza sativa Japonica	Sb01g044110_similar to Putative uncharacterized protein_0.0	AT5G10180.1_Symbols:_AST68,_SULTR2;1_slufate_transporter_2;1_chr5:3193225-3196818_FORWARD_LENGTH=677_0.0	Bradi1g71510_secondary_active_sulfate_transmembrane_transporter_activity,_chloride_channel_activity,_anion_exchanger_activity_(Blast2GO)_0.0	GRMZM2G042171_Putative uncharacterized protein _0.0	A2TXG4_carbonate_dehydratase_EC_4_2_1_1_Polaribacter_sp__MED152_TrEMBL_3e-77	No_Hits	No_Hits	gnl_TC-DB_P53393_2_A_53_1_4_LOW_AFFINITY_SULPHATE_TRANSPORTER_3_-_Stylosanthes_hamata__0.0	No_Hits	No_Hits
s_percent	3	snp_03_4952088	4952088	T	C	-0.441102	0.0949145	5.03518e-06	5.29799	1	0.0167093	0.0167093	intronic	LOC_Os03g09930	T	C	NA	NA	4946323	4953950	-	No_Hits	'34.6'_'transport.sulphate'	0.0_sp|O04722|SUT21_ARATH Sulfate transporter 2.1 OS=Arabidopsis	0.0_gi|115451313|ref|NP_001049257.1| Os03g0195300 [Oryza sativa Japonica	Sb01g044110_similar to Putative uncharacterized protein_0.0	AT5G10180.1_Symbols:_AST68,_SULTR2;1_slufate_transporter_2;1_chr5:3193225-3196818_FORWARD_LENGTH=677_0.0	Bradi1g71510_secondary_active_sulfate_transmembrane_transporter_activity,_chloride_channel_activity,_anion_exchanger_activity_(Blast2GO)_0.0	GRMZM2G042171_Putative uncharacterized protein _0.0	A2TXG4_carbonate_dehydratase_EC_4_2_1_1_Polaribacter_sp__MED152_TrEMBL_3e-77	No_Hits	No_Hits	gnl_TC-DB_P53393_2_A_53_1_4_LOW_AFFINITY_SULPHATE_TRANSPORTER_3_-_Stylosanthes_hamata__0.0	No_Hits	No_Hits
s_percent	3	snp_03_4945287	4945287	G	C	-0.443846	0.0955196	5.05144e-06	5.29659	1	0.0167093	0.0167093	exonic	LOC_Os03g09920	G	C	synonymous SNV	LOC_Os03g09920:LOC_Os03g09920.1:exon1:c.G48G:p.S16S,	4941063	4945558	-	No_Hits	'27.2'_'RNA.transcription'	3e-66_sp|Q5HZH2|TSR3_MOUSE Ribosome biogenesis protein TSR3 homolog	0.0_gi|115451311|ref|NP_001049256.1| Os03g0195200 [Oryza sativa Japonica	Sb01g044120_similar to Possible metal-binding domain in RNase L inhibitor, RLI family protein, expressed_2e-155	AT5G10070.1_Symbols:_RNase_L_inhibitor_protein-related_chr5:3148684-3150324_REVERSE_LENGTH=264_1e-115	Bradi1g71517_No_Description_present_9e-153	GRMZM2G114758_hypothetical protein LOC100278811 _3e-152	No_Hits	No_Hits	No_Hits	No_Hits	No_Hits	No_Hits
s_percent	1	snp_01_1885674	1885674	C	T	-0.305403	0.0657704	5.12439e-06	5.29036	1	0.0167093	0.0167093	intergenic	LOC_Os01g04250(dist=5771),LOC_Os01g04260(dist=2850)	T	C	NA	NA	NA	NA	NA	NA	NA	NA	NA	NA	NA	NA	NA	NA	NA	NA	NA	NA	NA
s_percent	3	snp_03_4956130	4956130	C	G	-0.447268	0.0963243	5.12726e-06	5.29011	1	0.0167093	0.0167093	exonic	LOC_Os03g09940	C	G	synonymous SNV	LOC_Os03g09940:LOC_Os03g09940.1:exon6:c.C1017C:p.D339D,	4954101	4959448	-	No_Hits	'34.6'_'transport.sulphate'	0.0_sp|P53393|SUT3_STYHA Low affinity sulfate transporter 3 OS=Stylosanthes	0.0_gi|24414266|gb|AAN59769.1| Putative sulfate transporter [Oryza	Sb01g044100_similar to Putative sulfate transporter_0.0	AT5G10180.1_Symbols:_AST68,_SULTR2;1_slufate_transporter_2;1_chr5:3193225-3196818_FORWARD_LENGTH=677_0.0	Bradi1g71510_secondary_active_sulfate_transmembrane_transporter_activity,_chloride_channel_activity,_anion_exchanger_activity_(Blast2GO)_0.0	GRMZM2G042171_Putative uncharacterized protein _0.0	A2TXG4_carbonate_dehydratase_EC_4_2_1_1_Polaribacter_sp__MED152_TrEMBL_4e-70	No_Hits	No_Hits	gnl_TC-DB_P53393_2_A_53_1_4_LOW_AFFINITY_SULPHATE_TRANSPORTER_3_-_Stylosanthes_hamata__0.0	No_Hits	No_Hits
s_percent	3	snp_03_4942378	4942378	A	T	-0.44292	0.0954237	5.16751e-06	5.28672	1	0.0167093	0.0167093	intronic	LOC_Os03g09920	A	T	NA	NA	4941063	4945558	-	No_Hits	'27.2'_'RNA.transcription'	3e-66_sp|Q5HZH2|TSR3_MOUSE Ribosome biogenesis protein TSR3 homolog	0.0_gi|115451311|ref|NP_001049256.1| Os03g0195200 [Oryza sativa Japonica	Sb01g044120_similar to Possible metal-binding domain in RNase L inhibitor, RLI family protein, expressed_2e-155	AT5G10070.1_Symbols:_RNase_L_inhibitor_protein-related_chr5:3148684-3150324_REVERSE_LENGTH=264_1e-115	Bradi1g71517_No_Description_present_9e-153	GRMZM2G114758_hypothetical protein LOC100278811 _3e-152	No_Hits	No_Hits	No_Hits	No_Hits	No_Hits	No_Hits
s_percent	3	snp_03_4953154	4953154	C	T	-0.450235	0.0970078	5.17672e-06	5.28595	1	0.0167093	0.0167093	intronic	LOC_Os03g09930	C	T	NA	NA	4946323	4953950	-	No_Hits	'34.6'_'transport.sulphate'	0.0_sp|O04722|SUT21_ARATH Sulfate transporter 2.1 OS=Arabidopsis	0.0_gi|115451313|ref|NP_001049257.1| Os03g0195300 [Oryza sativa Japonica	Sb01g044110_similar to Putative uncharacterized protein_0.0	AT5G10180.1_Symbols:_AST68,_SULTR2;1_slufate_transporter_2;1_chr5:3193225-3196818_FORWARD_LENGTH=677_0.0	Bradi1g71510_secondary_active_sulfate_transmembrane_transporter_activity,_chloride_channel_activity,_anion_exchanger_activity_(Blast2GO)_0.0	GRMZM2G042171_Putative uncharacterized protein _0.0	A2TXG4_carbonate_dehydratase_EC_4_2_1_1_Polaribacter_sp__MED152_TrEMBL_3e-77	No_Hits	No_Hits	gnl_TC-DB_P53393_2_A_53_1_4_LOW_AFFINITY_SULPHATE_TRANSPORTER_3_-_Stylosanthes_hamata__0.0	No_Hits	No_Hits
s_percent	1	snp_01_1831275	1831275	A	G	-0.307409	0.066236	5.17935e-06	5.28572	1	0.0167093	0.0167093	intergenic	LOC_Os01g04150(dist=1902),LOC_Os01g04160(dist=2835)	G	A	NA	NA	NA	NA	NA	NA	NA	NA	NA	NA	NA	NA	NA	NA	NA	NA	NA	NA	NA
s_percent	1	snp_01_1862269	1862269	T	C	-0.305489	0.0658264	5.18592e-06	5.28517	1	0.0167093	0.0167093	intergenic	LOC_Os01g04210(dist=3817),LOC_Os01g04220(dist=2209)	C	T	NA	NA	NA	NA	NA	NA	NA	NA	NA	NA	NA	NA	NA	NA	NA	NA	NA	NA	NA
s_percent	3	snp_03_4986214	4986214	A	C	-0.440054	0.0948506	5.21854e-06	5.28245	1	0.0167093	0.0167093	intronic	LOC_Os03g09970	A	C	NA	NA	4984577	4992411	+	No_Hits	'34.6'_'transport.sulphate'	0.0_sp|P53392|SUT2_STYHA High affinity sulfate transporter 2 OS=Stylosanthes	0.0_gi|115451317|ref|NP_001049259.1| Os03g0195800 [Oryza sativa Japonica	Sb01g044090_similar to Sulfate transporter ST1_0.0	AT1G22150.1_Symbols:_SULTR1;3_sulfate_transporter_1;3_chr1:7818361-7821344_FORWARD_LENGTH=656_0.0	Bradi1g62050_secondary_active_sulfate_transmembrane_transporter_activity,_chloride_channel_activity,_anion_exchanger_activity_(Blast2GO)_0.0	GRMZM2G342907_No Description present_0.0	A2TXG4_carbonate_dehydratase_EC_4_2_1_1_Polaribacter_sp__MED152_TrEMBL_7e-86	No_Hits	No_Hits	gnl_TC-DB_P53391_2_A_53_1_3_HIGH_AFFINITY_SULPHATE_TRANSPORTER_1_-_Stylosanthes_hamata__0.0	No_Hits	No_Hits
s_percent	3	snp_03_4956226	4956226	T	G	-0.440536	0.0949651	5.23071e-06	5.28144	1	0.0167093	0.0167093	exonic	LOC_Os03g09940	T	G	synonymous SNV	LOC_Os03g09940:LOC_Os03g09940.1:exon6:c.C921C:p.A307A,	4954101	4959448	-	No_Hits	'34.6'_'transport.sulphate'	0.0_sp|P53393|SUT3_STYHA Low affinity sulfate transporter 3 OS=Stylosanthes	0.0_gi|24414266|gb|AAN59769.1| Putative sulfate transporter [Oryza	Sb01g044100_similar to Putative sulfate transporter_0.0	AT5G10180.1_Symbols:_AST68,_SULTR2;1_slufate_transporter_2;1_chr5:3193225-3196818_FORWARD_LENGTH=677_0.0	Bradi1g71510_secondary_active_sulfate_transmembrane_transporter_activity,_chloride_channel_activity,_anion_exchanger_activity_(Blast2GO)_0.0	GRMZM2G042171_Putative uncharacterized protein _0.0	A2TXG4_carbonate_dehydratase_EC_4_2_1_1_Polaribacter_sp__MED152_TrEMBL_4e-70	No_Hits	No_Hits	gnl_TC-DB_P53393_2_A_53_1_4_LOW_AFFINITY_SULPHATE_TRANSPORTER_3_-_Stylosanthes_hamata__0.0	No_Hits	No_Hits
s_percent	3	snp_03_4944522	4944522	G	C	-0.445385	0.0960238	5.24605e-06	5.28017	1	0.0167093	0.0167093	intronic	LOC_Os03g09920	G	C	NA	NA	4941063	4945558	-	No_Hits	'27.2'_'RNA.transcription'	3e-66_sp|Q5HZH2|TSR3_MOUSE Ribosome biogenesis protein TSR3 homolog	0.0_gi|115451311|ref|NP_001049256.1| Os03g0195200 [Oryza sativa Japonica	Sb01g044120_similar to Possible metal-binding domain in RNase L inhibitor, RLI family protein, expressed_2e-155	AT5G10070.1_Symbols:_RNase_L_inhibitor_protein-related_chr5:3148684-3150324_REVERSE_LENGTH=264_1e-115	Bradi1g71517_No_Description_present_9e-153	GRMZM2G114758_hypothetical protein LOC100278811 _3e-152	No_Hits	No_Hits	No_Hits	No_Hits	No_Hits	No_Hits
s_percent	3	snp_03_4944057	4944057	G	A	-0.440388	0.0949543	5.25516e-06	5.27941	1	0.0167093	0.0167093	intronic	LOC_Os03g09920	G	A	NA	NA	4941063	4945558	-	No_Hits	'27.2'_'RNA.transcription'	3e-66_sp|Q5HZH2|TSR3_MOUSE Ribosome biogenesis protein TSR3 homolog	0.0_gi|115451311|ref|NP_001049256.1| Os03g0195200 [Oryza sativa Japonica	Sb01g044120_similar to Possible metal-binding domain in RNase L inhibitor, RLI family protein, expressed_2e-155	AT5G10070.1_Symbols:_RNase_L_inhibitor_protein-related_chr5:3148684-3150324_REVERSE_LENGTH=264_1e-115	Bradi1g71517_No_Description_present_9e-153	GRMZM2G114758_hypothetical protein LOC100278811 _3e-152	No_Hits	No_Hits	No_Hits	No_Hits	No_Hits	No_Hits
s_percent	3	snp_03_4942122	4942122	T	C	-0.439566	0.0947779	5.25605e-06	5.27934	1	0.0167093	0.0167093	exonic	LOC_Os03g09920	T	C	synonymous SNV	LOC_Os03g09920:LOC_Os03g09920.1:exon9:c.G576G:p.L192L,LOC_Os03g09920:LOC_Os03g09920.2:exon9:c.G489G:p.L163L,	4941063	4945558	-	No_Hits	'27.2'_'RNA.transcription'	3e-66_sp|Q5HZH2|TSR3_MOUSE Ribosome biogenesis protein TSR3 homolog	0.0_gi|115451311|ref|NP_001049256.1| Os03g0195200 [Oryza sativa Japonica	Sb01g044120_similar to Possible metal-binding domain in RNase L inhibitor, RLI family protein, expressed_2e-155	AT5G10070.1_Symbols:_RNase_L_inhibitor_protein-related_chr5:3148684-3150324_REVERSE_LENGTH=264_1e-115	Bradi1g71517_No_Description_present_9e-153	GRMZM2G114758_hypothetical protein LOC100278811 _3e-152	No_Hits	No_Hits	No_Hits	No_Hits	No_Hits	No_Hits
s_percent	1	snp_01_1873933	1873933	T	C	-0.306535	0.0661182	5.29636e-06	5.27602	1	0.0167093	0.0167093	intergenic	LOC_Os01g04230(dist=3543),LOC_Os01g04250(dist=2980)	C	T	NA	NA	NA	NA	NA	NA	NA	NA	NA	NA	NA	NA	NA	NA	NA	NA	NA	NA	NA
s_percent	1	snp_01_3586820	3586820	G	T	0.315057	0.0679609	5.30372e-06	5.27542	1	0.0167093	0.0167093	upstream	LOC_Os01g07510	T	G	NA	NA	3587608	3587838	+	No_Hits	'35.2'_'not assigned.unknown'	No_Hits	6e-48_gi|55297516|dbj|BAD68318.1| hypothetical protein [Oryza sativa	Sb04g008390_similar to OSIGBa0130B08.9 protein_4e-14	No_Hits	Bradi5g19510_No_Description_present_5e-10	GRMZM2G149972_No Description present_2e-16	No_Hits	No_Hits	No_Hits	No_Hits	No_Hits	No_Hits
s_percent	3	snp_03_4974044	4974044	T	G	-0.439315	0.0947795	5.32131e-06	5.27398	1	0.0167093	0.0167093	intergenic	LOC_Os03g09960(dist=3030),LOC_Os03g09970(dist=10533)	T	G	NA	NA	NA	NA	NA	NA	NA	NA	NA	NA	NA	NA	NA	NA	NA	NA	NA	NA	NA
s_percent	3	snp_03_4944414	4944414	A	G	-0.439751	0.094878	5.32647e-06	5.27356	1	0.0167093	0.0167093	intronic	LOC_Os03g09920	A	G	NA	NA	4941063	4945558	-	No_Hits	'27.2'_'RNA.transcription'	3e-66_sp|Q5HZH2|TSR3_MOUSE Ribosome biogenesis protein TSR3 homolog	0.0_gi|115451311|ref|NP_001049256.1| Os03g0195200 [Oryza sativa Japonica	Sb01g044120_similar to Possible metal-binding domain in RNase L inhibitor, RLI family protein, expressed_2e-155	AT5G10070.1_Symbols:_RNase_L_inhibitor_protein-related_chr5:3148684-3150324_REVERSE_LENGTH=264_1e-115	Bradi1g71517_No_Description_present_9e-153	GRMZM2G114758_hypothetical protein LOC100278811 _3e-152	No_Hits	No_Hits	No_Hits	No_Hits	No_Hits	No_Hits
s_percent	1	snp_01_1816923	1816923	C	T	-0.30559	0.0659564	5.36742e-06	5.27023	1	0.0167093	0.0167093	intronic	LOC_Os01g04130	T	C	NA	NA	1815769	1817554	-	ProSitePatterns_Peptidyl-tRNA hydrolase signature 1._YHGTRHNVGFEMVD_SUPERFAMILY_-_TPWLIAGLGNPGSKYHGTRHNVGFEMVDRIARDEGITMNTIQSKSLLGIGSIGEVPVLLVKPQSYINYSGEALVNNKK_Pfam_Peptidyl-tRNA hydrolase_LIAGLGNPGSKYHGTRHNVGFEMVDRIARDEGITMNTIQSKSLLGIGSIGEVPVLLVKPQSYINYSGEALVN_Gene3D_-_AEYTPWLIAGLGNPGSKYHGTRHNVGFEMVDRIARDEGITMNTIQSKSLLGIGSIGEVPVLLVKPQSYINYSGEALVNNKKQ_____________	'29.2.2'_'protein.synthesis.ribosome biogenesis'	7e-91_sp|Q5ZCL8|CRS2_ORYSJ Chloroplastic group IIB intron splicing	4e-89_gi|218187457|gb|EEC69884.1| hypothetical protein OsI_00266 [Oryza	Sb03g007130_similar to Chloroplastic group IIB intron splicing facilitator CRS2, chloroplast precursor_1e-56	AT5G38290.2_Symbols:_Peptidyl-tRNA_hydrolase_family_protein_chr5:15303491-15305381_FORWARD_LENGTH=250_4e-38	Bradi2g02200_aminoacyl-tRNA_hydrolase_activity_(Blast2GO)_1e-59	GRMZM2G132021_Chloroplastic group IIB intron splicing facilitator CRS2, chloroplastic Precursor (Chloroplastic RNA splicing factor 2)(Protein CHLOROPLAST RNA SPLICING 2)_4e-56	Q9M5P4_aminoacyltRNA_hydrolase_EC_3_1_1_29_Zea_mays_SwissProt_7e-53	No_Hits	No_Hits	No_Hits	No_Hits	No_Hits
s_percent	3	snp_03_4948439	4948439	T	A	-0.439284	0.0948223	5.37949e-06	5.26926	1	0.0167093	0.0167093	intronic	LOC_Os03g09930	T	A	NA	NA	4946323	4953950	-	No_Hits	'34.6'_'transport.sulphate'	0.0_sp|O04722|SUT21_ARATH Sulfate transporter 2.1 OS=Arabidopsis	0.0_gi|115451313|ref|NP_001049257.1| Os03g0195300 [Oryza sativa Japonica	Sb01g044110_similar to Putative uncharacterized protein_0.0	AT5G10180.1_Symbols:_AST68,_SULTR2;1_slufate_transporter_2;1_chr5:3193225-3196818_FORWARD_LENGTH=677_0.0	Bradi1g71510_secondary_active_sulfate_transmembrane_transporter_activity,_chloride_channel_activity,_anion_exchanger_activity_(Blast2GO)_0.0	GRMZM2G042171_Putative uncharacterized protein _0.0	A2TXG4_carbonate_dehydratase_EC_4_2_1_1_Polaribacter_sp__MED152_TrEMBL_3e-77	No_Hits	No_Hits	gnl_TC-DB_P53393_2_A_53_1_4_LOW_AFFINITY_SULPHATE_TRANSPORTER_3_-_Stylosanthes_hamata__0.0	No_Hits	No_Hits
s_percent	1	snp_01_1863673	1863673	T	A	-0.307767	0.0664338	5.3802e-06	5.2692	1	0.0167093	0.0167093	upstream	LOC_Os01g04220	A	T	NA	NA	1864478	1866109	+	Pfam_Core-2/I-Branching enzyme_VAFLFLVRAKLPLRLLWEKFFAGHGKELYSIYVHSDPHFAASLPTDSVFYGRMIPSQRTTWGDANLVEAERRLLANALLDLSNERFALLSESCIPIFDFPTLYAHLTGSNDSFVDCFDNAGARARYRPALFAPHNITAAQWRKGSQFFEMDRALAVEVVSDERYFPAFRDSCAGRRGCLIDEHYIPTLVSLLRWRRNANRTLTYTEWRPRRPHPRSHGARDVTEELFGKMR_____________	'35.2'_'not assigned.unknown'	No_Hits	0.0_gi|297596040|ref|NP_001041940.2| Os01g0133700 [Oryza sativa Japonica	Sb03g007050_similar to Os01g0133700 protein_3e-149	AT1G68390.1_Symbols:_Core-2/I-branching_beta-1,6-N-acetylglucosaminyltransferase_family_protein_chr1:25642838-25645484_FORWARD_LENGTH=408_2e-107	Bradi2g02270_Putative_glycosyltransferase_with_DUF266_domain;AliasBdDUF266C7_5e-137	GRMZM2G153240_No Description present_7e-147	No_Hits	No_Hits	No_Hits	No_Hits	No_Hits	No_Hits
s_percent	3	snp_03_4953992	4953992	A	G	-0.447492	0.0966171	5.40658e-06	5.26708	1	0.0167093	0.0167093	upstream;downstream	LOC_Os03g09930;LOC_Os03g09940	A	G	NA	NA	NA	NA	NA	NA	NA	NA	NA	NA	NA	NA	NA	NA	NA	NA	NA	NA	NA
s_percent	1	snp_01_1809325	1809325	T	A	-0.305774	0.0660245	5.41578e-06	5.26634	1	0.0167093	0.0167093	intergenic	LOC_Os01g04120(dist=3058),LOC_Os01g04130(dist=6444)	A	T	NA	NA	NA	NA	NA	NA	NA	NA	NA	NA	NA	NA	NA	NA	NA	NA	NA	NA	NA
s_percent	1	snp_01_1813868	1813868	T	C	-0.307151	0.0663223	5.41649e-06	5.26628	1	0.0167093	0.0167093	intergenic	LOC_Os01g04120(dist=7601),LOC_Os01g04130(dist=1901)	C	T	NA	NA	NA	NA	NA	NA	NA	NA	NA	NA	NA	NA	NA	NA	NA	NA	NA	NA	NA
s_percent	3	snp_03_4937365	4937365	C	A	-0.404428	0.0873366	5.42881e-06	5.2653	1	0.0167093	0.0167093	intronic	LOC_Os03g09910	A	C	NA	NA	4936472	4941037	+	No_Hits	'13.1.6.2'_'amino acid metabolism.synthesis.aromatic aa.phenylalanine and tyrosine'	0.0_sp|Q6VMN7|ALD1_ORYSJ Aminotransferase ALD1 homolog OS=Oryza sativa	0.0_gi|115451309|ref|NP_001049255.1| Os03g0195100 [Oryza sativa Japonica	Sb01g044130_similar to Putative uncharacterized protein_0.0	AT4G33680.1_Symbols:_AGD2_Pyridoxal_phosphate_(PLP)-dependent_transferases_superfamily_protein_chr4:16171847-16174630_REVERSE_LENGTH=461_0.0	Bradi1g71530_No_Description_present_0.0	GRMZM2G119150_No Description present_0.0	B9S7T6_aspartate_transaminase_EC_2_6_1_1_Ricinus_communis_TrEMBL_0.0	No_Hits	No_Hits	No_Hits	No_Hits	No_Hits
s_percent	3	snp_03_4949689	4949689	A	T	-0.439744	0.0949633	5.42909e-06	5.26527	1	0.0167093	0.0167093	intronic	LOC_Os03g09930	A	T	NA	NA	4946323	4953950	-	No_Hits	'34.6'_'transport.sulphate'	0.0_sp|O04722|SUT21_ARATH Sulfate transporter 2.1 OS=Arabidopsis	0.0_gi|115451313|ref|NP_001049257.1| Os03g0195300 [Oryza sativa Japonica	Sb01g044110_similar to Putative uncharacterized protein_0.0	AT5G10180.1_Symbols:_AST68,_SULTR2;1_slufate_transporter_2;1_chr5:3193225-3196818_FORWARD_LENGTH=677_0.0	Bradi1g71510_secondary_active_sulfate_transmembrane_transporter_activity,_chloride_channel_activity,_anion_exchanger_activity_(Blast2GO)_0.0	GRMZM2G042171_Putative uncharacterized protein _0.0	A2TXG4_carbonate_dehydratase_EC_4_2_1_1_Polaribacter_sp__MED152_TrEMBL_3e-77	No_Hits	No_Hits	gnl_TC-DB_P53393_2_A_53_1_4_LOW_AFFINITY_SULPHATE_TRANSPORTER_3_-_Stylosanthes_hamata__0.0	No_Hits	No_Hits
s_percent	3	snp_03_4949693	4949693	A	T	-0.439744	0.0949633	5.42909e-06	5.26527	1	0.0167093	0.0167093	intronic	LOC_Os03g09930	A	T	NA	NA	4946323	4953950	-	No_Hits	'34.6'_'transport.sulphate'	0.0_sp|O04722|SUT21_ARATH Sulfate transporter 2.1 OS=Arabidopsis	0.0_gi|115451313|ref|NP_001049257.1| Os03g0195300 [Oryza sativa Japonica	Sb01g044110_similar to Putative uncharacterized protein_0.0	AT5G10180.1_Symbols:_AST68,_SULTR2;1_slufate_transporter_2;1_chr5:3193225-3196818_FORWARD_LENGTH=677_0.0	Bradi1g71510_secondary_active_sulfate_transmembrane_transporter_activity,_chloride_channel_activity,_anion_exchanger_activity_(Blast2GO)_0.0	GRMZM2G042171_Putative uncharacterized protein _0.0	A2TXG4_carbonate_dehydratase_EC_4_2_1_1_Polaribacter_sp__MED152_TrEMBL_3e-77	No_Hits	No_Hits	gnl_TC-DB_P53393_2_A_53_1_4_LOW_AFFINITY_SULPHATE_TRANSPORTER_3_-_Stylosanthes_hamata__0.0	No_Hits	No_Hits
s_percent	3	snp_03_4949702	4949702	G	A	-0.439744	0.0949633	5.42909e-06	5.26527	1	0.0167093	0.0167093	intronic	LOC_Os03g09930	G	A	NA	NA	4946323	4953950	-	No_Hits	'34.6'_'transport.sulphate'	0.0_sp|O04722|SUT21_ARATH Sulfate transporter 2.1 OS=Arabidopsis	0.0_gi|115451313|ref|NP_001049257.1| Os03g0195300 [Oryza sativa Japonica	Sb01g044110_similar to Putative uncharacterized protein_0.0	AT5G10180.1_Symbols:_AST68,_SULTR2;1_slufate_transporter_2;1_chr5:3193225-3196818_FORWARD_LENGTH=677_0.0	Bradi1g71510_secondary_active_sulfate_transmembrane_transporter_activity,_chloride_channel_activity,_anion_exchanger_activity_(Blast2GO)_0.0	GRMZM2G042171_Putative uncharacterized protein _0.0	A2TXG4_carbonate_dehydratase_EC_4_2_1_1_Polaribacter_sp__MED152_TrEMBL_3e-77	No_Hits	No_Hits	gnl_TC-DB_P53393_2_A_53_1_4_LOW_AFFINITY_SULPHATE_TRANSPORTER_3_-_Stylosanthes_hamata__0.0	No_Hits	No_Hits
s_percent	3	snp_03_4987514	4987514	T	G	-0.439744	0.0949633	5.42909e-06	5.26527	1	0.0167093	0.0167093	intronic	LOC_Os03g09970	T	G	NA	NA	4984577	4992411	+	No_Hits	'34.6'_'transport.sulphate'	0.0_sp|P53392|SUT2_STYHA High affinity sulfate transporter 2 OS=Stylosanthes	0.0_gi|115451317|ref|NP_001049259.1| Os03g0195800 [Oryza sativa Japonica	Sb01g044090_similar to Sulfate transporter ST1_0.0	AT1G22150.1_Symbols:_SULTR1;3_sulfate_transporter_1;3_chr1:7818361-7821344_FORWARD_LENGTH=656_0.0	Bradi1g62050_secondary_active_sulfate_transmembrane_transporter_activity,_chloride_channel_activity,_anion_exchanger_activity_(Blast2GO)_0.0	GRMZM2G342907_No Description present_0.0	A2TXG4_carbonate_dehydratase_EC_4_2_1_1_Polaribacter_sp__MED152_TrEMBL_7e-86	No_Hits	No_Hits	gnl_TC-DB_P53391_2_A_53_1_3_HIGH_AFFINITY_SULPHATE_TRANSPORTER_1_-_Stylosanthes_hamata__0.0	No_Hits	No_Hits
s_percent	3	snp_03_4987904	4987904	A	C	-0.439744	0.0949633	5.42909e-06	5.26527	1	0.0167093	0.0167093	UTR5	LOC_Os03g09970(LOC_Os03g09970.1:c.-357A>C)	A	C	NA	NA	NA	NA	NA	NA	NA	NA	NA	NA	NA	NA	NA	NA	NA	NA	NA	NA	NA
s_percent	3	snp_03_4943820	4943820	G	A	-0.439387	0.0948892	5.4326e-06	5.26499	1	0.0167093	0.0167093	intronic	LOC_Os03g09920	G	A	NA	NA	4941063	4945558	-	No_Hits	'27.2'_'RNA.transcription'	3e-66_sp|Q5HZH2|TSR3_MOUSE Ribosome biogenesis protein TSR3 homolog	0.0_gi|115451311|ref|NP_001049256.1| Os03g0195200 [Oryza sativa Japonica	Sb01g044120_similar to Possible metal-binding domain in RNase L inhibitor, RLI family protein, expressed_2e-155	AT5G10070.1_Symbols:_RNase_L_inhibitor_protein-related_chr5:3148684-3150324_REVERSE_LENGTH=264_1e-115	Bradi1g71517_No_Description_present_9e-153	GRMZM2G114758_hypothetical protein LOC100278811 _3e-152	No_Hits	No_Hits	No_Hits	No_Hits	No_Hits	No_Hits
s_percent	3	snp_03_4944573	4944573	T	C	-0.439303	0.094888	5.45309e-06	5.26336	1	0.0167093	0.0167093	intronic	LOC_Os03g09920	T	C	NA	NA	4941063	4945558	-	No_Hits	'27.2'_'RNA.transcription'	3e-66_sp|Q5HZH2|TSR3_MOUSE Ribosome biogenesis protein TSR3 homolog	0.0_gi|115451311|ref|NP_001049256.1| Os03g0195200 [Oryza sativa Japonica	Sb01g044120_similar to Possible metal-binding domain in RNase L inhibitor, RLI family protein, expressed_2e-155	AT5G10070.1_Symbols:_RNase_L_inhibitor_protein-related_chr5:3148684-3150324_REVERSE_LENGTH=264_1e-115	Bradi1g71517_No_Description_present_9e-153	GRMZM2G114758_hypothetical protein LOC100278811 _3e-152	No_Hits	No_Hits	No_Hits	No_Hits	No_Hits	No_Hits
s_percent	3	snp_03_4942906	4942906	T	C	-0.439103	0.0948661	5.47868e-06	5.26132	1	0.0167093	0.0167093	intronic	LOC_Os03g09920	T	C	NA	NA	4941063	4945558	-	No_Hits	'27.2'_'RNA.transcription'	3e-66_sp|Q5HZH2|TSR3_MOUSE Ribosome biogenesis protein TSR3 homolog	0.0_gi|115451311|ref|NP_001049256.1| Os03g0195200 [Oryza sativa Japonica	Sb01g044120_similar to Possible metal-binding domain in RNase L inhibitor, RLI family protein, expressed_2e-155	AT5G10070.1_Symbols:_RNase_L_inhibitor_protein-related_chr5:3148684-3150324_REVERSE_LENGTH=264_1e-115	Bradi1g71517_No_Description_present_9e-153	GRMZM2G114758_hypothetical protein LOC100278811 _3e-152	No_Hits	No_Hits	No_Hits	No_Hits	No_Hits	No_Hits
s_percent	3	snp_03_4952076	4952076	G	A	-0.439198	0.0949195	5.5183e-06	5.25819	1	0.0167093	0.0167093	intronic	LOC_Os03g09930	G	A	NA	NA	4946323	4953950	-	No_Hits	'34.6'_'transport.sulphate'	0.0_sp|O04722|SUT21_ARATH Sulfate transporter 2.1 OS=Arabidopsis	0.0_gi|115451313|ref|NP_001049257.1| Os03g0195300 [Oryza sativa Japonica	Sb01g044110_similar to Putative uncharacterized protein_0.0	AT5G10180.1_Symbols:_AST68,_SULTR2;1_slufate_transporter_2;1_chr5:3193225-3196818_FORWARD_LENGTH=677_0.0	Bradi1g71510_secondary_active_sulfate_transmembrane_transporter_activity,_chloride_channel_activity,_anion_exchanger_activity_(Blast2GO)_0.0	GRMZM2G042171_Putative uncharacterized protein _0.0	A2TXG4_carbonate_dehydratase_EC_4_2_1_1_Polaribacter_sp__MED152_TrEMBL_3e-77	No_Hits	No_Hits	gnl_TC-DB_P53393_2_A_53_1_4_LOW_AFFINITY_SULPHATE_TRANSPORTER_3_-_Stylosanthes_hamata__0.0	No_Hits	No_Hits
s_percent	3	snp_03_4952078	4952078	G	A	-0.439198	0.0949195	5.5183e-06	5.25819	1	0.0167093	0.0167093	intronic	LOC_Os03g09930	G	A	NA	NA	4946323	4953950	-	No_Hits	'34.6'_'transport.sulphate'	0.0_sp|O04722|SUT21_ARATH Sulfate transporter 2.1 OS=Arabidopsis	0.0_gi|115451313|ref|NP_001049257.1| Os03g0195300 [Oryza sativa Japonica	Sb01g044110_similar to Putative uncharacterized protein_0.0	AT5G10180.1_Symbols:_AST68,_SULTR2;1_slufate_transporter_2;1_chr5:3193225-3196818_FORWARD_LENGTH=677_0.0	Bradi1g71510_secondary_active_sulfate_transmembrane_transporter_activity,_chloride_channel_activity,_anion_exchanger_activity_(Blast2GO)_0.0	GRMZM2G042171_Putative uncharacterized protein _0.0	A2TXG4_carbonate_dehydratase_EC_4_2_1_1_Polaribacter_sp__MED152_TrEMBL_3e-77	No_Hits	No_Hits	gnl_TC-DB_P53393_2_A_53_1_4_LOW_AFFINITY_SULPHATE_TRANSPORTER_3_-_Stylosanthes_hamata__0.0	No_Hits	No_Hits
s_percent	3	snp_03_4948360	4948360	A	G	-0.439236	0.0949337	5.52574e-06	5.25761	1	0.0167093	0.0167093	intronic	LOC_Os03g09930	A	G	NA	NA	4946323	4953950	-	No_Hits	'34.6'_'transport.sulphate'	0.0_sp|O04722|SUT21_ARATH Sulfate transporter 2.1 OS=Arabidopsis	0.0_gi|115451313|ref|NP_001049257.1| Os03g0195300 [Oryza sativa Japonica	Sb01g044110_similar to Putative uncharacterized protein_0.0	AT5G10180.1_Symbols:_AST68,_SULTR2;1_slufate_transporter_2;1_chr5:3193225-3196818_FORWARD_LENGTH=677_0.0	Bradi1g71510_secondary_active_sulfate_transmembrane_transporter_activity,_chloride_channel_activity,_anion_exchanger_activity_(Blast2GO)_0.0	GRMZM2G042171_Putative uncharacterized protein _0.0	A2TXG4_carbonate_dehydratase_EC_4_2_1_1_Polaribacter_sp__MED152_TrEMBL_3e-77	No_Hits	No_Hits	gnl_TC-DB_P53393_2_A_53_1_4_LOW_AFFINITY_SULPHATE_TRANSPORTER_3_-_Stylosanthes_hamata__0.0	No_Hits	No_Hits
s_percent	3	snp_03_4948369	4948369	G	T	-0.439236	0.0949337	5.52574e-06	5.25761	1	0.0167093	0.0167093	intronic	LOC_Os03g09930	G	T	NA	NA	4946323	4953950	-	No_Hits	'34.6'_'transport.sulphate'	0.0_sp|O04722|SUT21_ARATH Sulfate transporter 2.1 OS=Arabidopsis	0.0_gi|115451313|ref|NP_001049257.1| Os03g0195300 [Oryza sativa Japonica	Sb01g044110_similar to Putative uncharacterized protein_0.0	AT5G10180.1_Symbols:_AST68,_SULTR2;1_slufate_transporter_2;1_chr5:3193225-3196818_FORWARD_LENGTH=677_0.0	Bradi1g71510_secondary_active_sulfate_transmembrane_transporter_activity,_chloride_channel_activity,_anion_exchanger_activity_(Blast2GO)_0.0	GRMZM2G042171_Putative uncharacterized protein _0.0	A2TXG4_carbonate_dehydratase_EC_4_2_1_1_Polaribacter_sp__MED152_TrEMBL_3e-77	No_Hits	No_Hits	gnl_TC-DB_P53393_2_A_53_1_4_LOW_AFFINITY_SULPHATE_TRANSPORTER_3_-_Stylosanthes_hamata__0.0	No_Hits	No_Hits
s_percent	1	snp_01_1876494	1876494	C	T	-0.308107	0.0665944	5.52917e-06	5.25734	1	0.0167093	0.0167093	upstream	LOC_Os01g04250	T	C	NA	NA	1876913	1879903	+	No_Hits	'35.2'_'not assigned.unknown'	No_Hits	0.0_gi|222617688|gb|EEE53820.1| hypothetical protein OsJ_00267 [Oryza	No_Hits	No_Hits	No_Hits	No_Hits	No_Hits	No_Hits	No_Hits	No_Hits	No_Hits	No_Hits
s_percent	3	snp_03_4941580	4941580	G	A	-0.438758	0.0948539	5.55411e-06	5.25539	1	0.0167093	0.0167093	UTR3	LOC_Os03g09920(LOC_Os03g09920.1:c.*214C>T,LOC_Os03g09920.2:c.*214C>T)	G	A	NA	NA	NA	NA	NA	NA	NA	NA	NA	NA	NA	NA	NA	NA	NA	NA	NA	NA	NA
s_percent	3	snp_03_4941630	4941630	C	T	-0.438758	0.0948539	5.55411e-06	5.25539	1	0.0167093	0.0167093	UTR3	LOC_Os03g09920(LOC_Os03g09920.1:c.*164G>A,LOC_Os03g09920.2:c.*164G>A)	C	T	NA	NA	NA	NA	NA	NA	NA	NA	NA	NA	NA	NA	NA	NA	NA	NA	NA	NA	NA
s_percent	3	snp_03_4941673	4941673	G	C	-0.438758	0.0948539	5.55411e-06	5.25539	1	0.0167093	0.0167093	UTR3	LOC_Os03g09920(LOC_Os03g09920.1:c.*121C>G,LOC_Os03g09920.2:c.*121C>G)	G	C	NA	NA	NA	NA	NA	NA	NA	NA	NA	NA	NA	NA	NA	NA	NA	NA	NA	NA	NA
s_percent	3	snp_03_4941896	4941896	A	G	-0.438758	0.0948539	5.55411e-06	5.25539	1	0.0167093	0.0167093	exonic	LOC_Os03g09920	A	G	synonymous SNV	LOC_Os03g09920:LOC_Os03g09920.1:exon10:c.C717C:p.D239D,LOC_Os03g09920:LOC_Os03g09920.2:exon10:c.C630C:p.D210D,	4941063	4945558	-	No_Hits	'27.2'_'RNA.transcription'	3e-66_sp|Q5HZH2|TSR3_MOUSE Ribosome biogenesis protein TSR3 homolog	0.0_gi|115451311|ref|NP_001049256.1| Os03g0195200 [Oryza sativa Japonica	Sb01g044120_similar to Possible metal-binding domain in RNase L inhibitor, RLI family protein, expressed_2e-155	AT5G10070.1_Symbols:_RNase_L_inhibitor_protein-related_chr5:3148684-3150324_REVERSE_LENGTH=264_1e-115	Bradi1g71517_No_Description_present_9e-153	GRMZM2G114758_hypothetical protein LOC100278811 _3e-152	No_Hits	No_Hits	No_Hits	No_Hits	No_Hits	No_Hits
s_percent	3	snp_03_4941953	4941953	A	T	-0.438758	0.0948539	5.55411e-06	5.25539	1	0.0167093	0.0167093	intronic	LOC_Os03g09920	A	T	NA	NA	4941063	4945558	-	No_Hits	'27.2'_'RNA.transcription'	3e-66_sp|Q5HZH2|TSR3_MOUSE Ribosome biogenesis protein TSR3 homolog	0.0_gi|115451311|ref|NP_001049256.1| Os03g0195200 [Oryza sativa Japonica	Sb01g044120_similar to Possible metal-binding domain in RNase L inhibitor, RLI family protein, expressed_2e-155	AT5G10070.1_Symbols:_RNase_L_inhibitor_protein-related_chr5:3148684-3150324_REVERSE_LENGTH=264_1e-115	Bradi1g71517_No_Description_present_9e-153	GRMZM2G114758_hypothetical protein LOC100278811 _3e-152	No_Hits	No_Hits	No_Hits	No_Hits	No_Hits	No_Hits
s_percent	3	snp_03_4942035	4942035	T	C	-0.438758	0.0948539	5.55411e-06	5.25539	1	0.0167093	0.0167093	exonic	LOC_Os03g09920	T	C	synonymous SNV	LOC_Os03g09920:LOC_Os03g09920.1:exon9:c.G663G:p.K221K,LOC_Os03g09920:LOC_Os03g09920.2:exon9:c.G576G:p.K192K,	4941063	4945558	-	No_Hits	'27.2'_'RNA.transcription'	3e-66_sp|Q5HZH2|TSR3_MOUSE Ribosome biogenesis protein TSR3 homolog	0.0_gi|115451311|ref|NP_001049256.1| Os03g0195200 [Oryza sativa Japonica	Sb01g044120_similar to Possible metal-binding domain in RNase L inhibitor, RLI family protein, expressed_2e-155	AT5G10070.1_Symbols:_RNase_L_inhibitor_protein-related_chr5:3148684-3150324_REVERSE_LENGTH=264_1e-115	Bradi1g71517_No_Description_present_9e-153	GRMZM2G114758_hypothetical protein LOC100278811 _3e-152	No_Hits	No_Hits	No_Hits	No_Hits	No_Hits	No_Hits
s_percent	3	snp_03_4942184	4942184	G	T	-0.438758	0.0948539	5.55411e-06	5.25539	1	0.0167093	0.0167093	intronic	LOC_Os03g09920	G	T	NA	NA	4941063	4945558	-	No_Hits	'27.2'_'RNA.transcription'	3e-66_sp|Q5HZH2|TSR3_MOUSE Ribosome biogenesis protein TSR3 homolog	0.0_gi|115451311|ref|NP_001049256.1| Os03g0195200 [Oryza sativa Japonica	Sb01g044120_similar to Possible metal-binding domain in RNase L inhibitor, RLI family protein, expressed_2e-155	AT5G10070.1_Symbols:_RNase_L_inhibitor_protein-related_chr5:3148684-3150324_REVERSE_LENGTH=264_1e-115	Bradi1g71517_No_Description_present_9e-153	GRMZM2G114758_hypothetical protein LOC100278811 _3e-152	No_Hits	No_Hits	No_Hits	No_Hits	No_Hits	No_Hits
s_percent	3	snp_03_4942294	4942294	A	G	-0.438758	0.0948539	5.55411e-06	5.25539	1	0.0167093	0.0167093	intronic	LOC_Os03g09920	A	G	NA	NA	4941063	4945558	-	No_Hits	'27.2'_'RNA.transcription'	3e-66_sp|Q5HZH2|TSR3_MOUSE Ribosome biogenesis protein TSR3 homolog	0.0_gi|115451311|ref|NP_001049256.1| Os03g0195200 [Oryza sativa Japonica	Sb01g044120_similar to Possible metal-binding domain in RNase L inhibitor, RLI family protein, expressed_2e-155	AT5G10070.1_Symbols:_RNase_L_inhibitor_protein-related_chr5:3148684-3150324_REVERSE_LENGTH=264_1e-115	Bradi1g71517_No_Description_present_9e-153	GRMZM2G114758_hypothetical protein LOC100278811 _3e-152	No_Hits	No_Hits	No_Hits	No_Hits	No_Hits	No_Hits
s_percent	3	snp_03_4942507	4942507	C	T	-0.438758	0.0948539	5.55411e-06	5.25539	1	0.0167093	0.0167093	intronic	LOC_Os03g09920	C	T	NA	NA	4941063	4945558	-	No_Hits	'27.2'_'RNA.transcription'	3e-66_sp|Q5HZH2|TSR3_MOUSE Ribosome biogenesis protein TSR3 homolog	0.0_gi|115451311|ref|NP_001049256.1| Os03g0195200 [Oryza sativa Japonica	Sb01g044120_similar to Possible metal-binding domain in RNase L inhibitor, RLI family protein, expressed_2e-155	AT5G10070.1_Symbols:_RNase_L_inhibitor_protein-related_chr5:3148684-3150324_REVERSE_LENGTH=264_1e-115	Bradi1g71517_No_Description_present_9e-153	GRMZM2G114758_hypothetical protein LOC100278811 _3e-152	No_Hits	No_Hits	No_Hits	No_Hits	No_Hits	No_Hits
s_percent	3	snp_03_4942571	4942571	A	G	-0.438758	0.0948539	5.55411e-06	5.25539	1	0.0167093	0.0167093	intronic	LOC_Os03g09920	A	G	NA	NA	4941063	4945558	-	No_Hits	'27.2'_'RNA.transcription'	3e-66_sp|Q5HZH2|TSR3_MOUSE Ribosome biogenesis protein TSR3 homolog	0.0_gi|115451311|ref|NP_001049256.1| Os03g0195200 [Oryza sativa Japonica	Sb01g044120_similar to Possible metal-binding domain in RNase L inhibitor, RLI family protein, expressed_2e-155	AT5G10070.1_Symbols:_RNase_L_inhibitor_protein-related_chr5:3148684-3150324_REVERSE_LENGTH=264_1e-115	Bradi1g71517_No_Description_present_9e-153	GRMZM2G114758_hypothetical protein LOC100278811 _3e-152	No_Hits	No_Hits	No_Hits	No_Hits	No_Hits	No_Hits
s_percent	3	snp_03_4942580	4942580	C	T	-0.438758	0.0948539	5.55411e-06	5.25539	1	0.0167093	0.0167093	intronic	LOC_Os03g09920	C	T	NA	NA	4941063	4945558	-	No_Hits	'27.2'_'RNA.transcription'	3e-66_sp|Q5HZH2|TSR3_MOUSE Ribosome biogenesis protein TSR3 homolog	0.0_gi|115451311|ref|NP_001049256.1| Os03g0195200 [Oryza sativa Japonica	Sb01g044120_similar to Possible metal-binding domain in RNase L inhibitor, RLI family protein, expressed_2e-155	AT5G10070.1_Symbols:_RNase_L_inhibitor_protein-related_chr5:3148684-3150324_REVERSE_LENGTH=264_1e-115	Bradi1g71517_No_Description_present_9e-153	GRMZM2G114758_hypothetical protein LOC100278811 _3e-152	No_Hits	No_Hits	No_Hits	No_Hits	No_Hits	No_Hits
s_percent	3	snp_03_4942591	4942591	A	T	-0.438758	0.0948539	5.55411e-06	5.25539	1	0.0167093	0.0167093	intronic	LOC_Os03g09920	A	T	NA	NA	4941063	4945558	-	No_Hits	'27.2'_'RNA.transcription'	3e-66_sp|Q5HZH2|TSR3_MOUSE Ribosome biogenesis protein TSR3 homolog	0.0_gi|115451311|ref|NP_001049256.1| Os03g0195200 [Oryza sativa Japonica	Sb01g044120_similar to Possible metal-binding domain in RNase L inhibitor, RLI family protein, expressed_2e-155	AT5G10070.1_Symbols:_RNase_L_inhibitor_protein-related_chr5:3148684-3150324_REVERSE_LENGTH=264_1e-115	Bradi1g71517_No_Description_present_9e-153	GRMZM2G114758_hypothetical protein LOC100278811 _3e-152	No_Hits	No_Hits	No_Hits	No_Hits	No_Hits	No_Hits
s_percent	3	snp_03_4942729	4942729	T	C	-0.438758	0.0948539	5.55411e-06	5.25539	1	0.0167093	0.0167093	intronic	LOC_Os03g09920	T	C	NA	NA	4941063	4945558	-	No_Hits	'27.2'_'RNA.transcription'	3e-66_sp|Q5HZH2|TSR3_MOUSE Ribosome biogenesis protein TSR3 homolog	0.0_gi|115451311|ref|NP_001049256.1| Os03g0195200 [Oryza sativa Japonica	Sb01g044120_similar to Possible metal-binding domain in RNase L inhibitor, RLI family protein, expressed_2e-155	AT5G10070.1_Symbols:_RNase_L_inhibitor_protein-related_chr5:3148684-3150324_REVERSE_LENGTH=264_1e-115	Bradi1g71517_No_Description_present_9e-153	GRMZM2G114758_hypothetical protein LOC100278811 _3e-152	No_Hits	No_Hits	No_Hits	No_Hits	No_Hits	No_Hits
s_percent	3	snp_03_4942855	4942855	A	C	-0.438758	0.0948539	5.55411e-06	5.25539	1	0.0167093	0.0167093	intronic	LOC_Os03g09920	A	C	NA	NA	4941063	4945558	-	No_Hits	'27.2'_'RNA.transcription'	3e-66_sp|Q5HZH2|TSR3_MOUSE Ribosome biogenesis protein TSR3 homolog	0.0_gi|115451311|ref|NP_001049256.1| Os03g0195200 [Oryza sativa Japonica	Sb01g044120_similar to Possible metal-binding domain in RNase L inhibitor, RLI family protein, expressed_2e-155	AT5G10070.1_Symbols:_RNase_L_inhibitor_protein-related_chr5:3148684-3150324_REVERSE_LENGTH=264_1e-115	Bradi1g71517_No_Description_present_9e-153	GRMZM2G114758_hypothetical protein LOC100278811 _3e-152	No_Hits	No_Hits	No_Hits	No_Hits	No_Hits	No_Hits
s_percent	3	snp_03_4943543	4943543	T	C	-0.438758	0.0948539	5.55411e-06	5.25539	1	0.0167093	0.0167093	intronic	LOC_Os03g09920	T	C	NA	NA	4941063	4945558	-	No_Hits	'27.2'_'RNA.transcription'	3e-66_sp|Q5HZH2|TSR3_MOUSE Ribosome biogenesis protein TSR3 homolog	0.0_gi|115451311|ref|NP_001049256.1| Os03g0195200 [Oryza sativa Japonica	Sb01g044120_similar to Possible metal-binding domain in RNase L inhibitor, RLI family protein, expressed_2e-155	AT5G10070.1_Symbols:_RNase_L_inhibitor_protein-related_chr5:3148684-3150324_REVERSE_LENGTH=264_1e-115	Bradi1g71517_No_Description_present_9e-153	GRMZM2G114758_hypothetical protein LOC100278811 _3e-152	No_Hits	No_Hits	No_Hits	No_Hits	No_Hits	No_Hits
s_percent	3	snp_03_4943795	4943795	G	T	-0.438758	0.0948539	5.55411e-06	5.25539	1	0.0167093	0.0167093	intronic	LOC_Os03g09920	G	T	NA	NA	4941063	4945558	-	No_Hits	'27.2'_'RNA.transcription'	3e-66_sp|Q5HZH2|TSR3_MOUSE Ribosome biogenesis protein TSR3 homolog	0.0_gi|115451311|ref|NP_001049256.1| Os03g0195200 [Oryza sativa Japonica	Sb01g044120_similar to Possible metal-binding domain in RNase L inhibitor, RLI family protein, expressed_2e-155	AT5G10070.1_Symbols:_RNase_L_inhibitor_protein-related_chr5:3148684-3150324_REVERSE_LENGTH=264_1e-115	Bradi1g71517_No_Description_present_9e-153	GRMZM2G114758_hypothetical protein LOC100278811 _3e-152	No_Hits	No_Hits	No_Hits	No_Hits	No_Hits	No_Hits
s_percent	3	snp_03_4944040	4944040	A	C	-0.438758	0.0948539	5.55411e-06	5.25539	1	0.0167093	0.0167093	intronic	LOC_Os03g09920	A	C	NA	NA	4941063	4945558	-	No_Hits	'27.2'_'RNA.transcription'	3e-66_sp|Q5HZH2|TSR3_MOUSE Ribosome biogenesis protein TSR3 homolog	0.0_gi|115451311|ref|NP_001049256.1| Os03g0195200 [Oryza sativa Japonica	Sb01g044120_similar to Possible metal-binding domain in RNase L inhibitor, RLI family protein, expressed_2e-155	AT5G10070.1_Symbols:_RNase_L_inhibitor_protein-related_chr5:3148684-3150324_REVERSE_LENGTH=264_1e-115	Bradi1g71517_No_Description_present_9e-153	GRMZM2G114758_hypothetical protein LOC100278811 _3e-152	No_Hits	No_Hits	No_Hits	No_Hits	No_Hits	No_Hits
s_percent	3	snp_03_4944407	4944407	G	A	-0.438758	0.0948539	5.55411e-06	5.25539	1	0.0167093	0.0167093	intronic	LOC_Os03g09920	G	A	NA	NA	4941063	4945558	-	No_Hits	'27.2'_'RNA.transcription'	3e-66_sp|Q5HZH2|TSR3_MOUSE Ribosome biogenesis protein TSR3 homolog	0.0_gi|115451311|ref|NP_001049256.1| Os03g0195200 [Oryza sativa Japonica	Sb01g044120_similar to Possible metal-binding domain in RNase L inhibitor, RLI family protein, expressed_2e-155	AT5G10070.1_Symbols:_RNase_L_inhibitor_protein-related_chr5:3148684-3150324_REVERSE_LENGTH=264_1e-115	Bradi1g71517_No_Description_present_9e-153	GRMZM2G114758_hypothetical protein LOC100278811 _3e-152	No_Hits	No_Hits	No_Hits	No_Hits	No_Hits	No_Hits
s_percent	3	snp_03_4944656	4944656	A	G	-0.438758	0.0948539	5.55411e-06	5.25539	1	0.0167093	0.0167093	intronic	LOC_Os03g09920	A	G	NA	NA	4941063	4945558	-	No_Hits	'27.2'_'RNA.transcription'	3e-66_sp|Q5HZH2|TSR3_MOUSE Ribosome biogenesis protein TSR3 homolog	0.0_gi|115451311|ref|NP_001049256.1| Os03g0195200 [Oryza sativa Japonica	Sb01g044120_similar to Possible metal-binding domain in RNase L inhibitor, RLI family protein, expressed_2e-155	AT5G10070.1_Symbols:_RNase_L_inhibitor_protein-related_chr5:3148684-3150324_REVERSE_LENGTH=264_1e-115	Bradi1g71517_No_Description_present_9e-153	GRMZM2G114758_hypothetical protein LOC100278811 _3e-152	No_Hits	No_Hits	No_Hits	No_Hits	No_Hits	No_Hits
s_percent	3	snp_03_4946509	4946509	C	A	-0.438758	0.0948539	5.55411e-06	5.25539	1	0.0167093	0.0167093	UTR3	LOC_Os03g09930(LOC_Os03g09930.2:c.*815G>T,LOC_Os03g09930.1:c.*216G>T)	C	A	NA	NA	NA	NA	NA	NA	NA	NA	NA	NA	NA	NA	NA	NA	NA	NA	NA	NA	NA
s_percent	3	snp_03_4946513	4946513	C	T	-0.438758	0.0948539	5.55411e-06	5.25539	1	0.0167093	0.0167093	UTR3	LOC_Os03g09930(LOC_Os03g09930.2:c.*811G>A,LOC_Os03g09930.1:c.*212G>A)	C	T	NA	NA	NA	NA	NA	NA	NA	NA	NA	NA	NA	NA	NA	NA	NA	NA	NA	NA	NA
s_percent	3	snp_03_4946995	4946995	T	C	-0.438758	0.0948539	5.55411e-06	5.25539	1	0.0167093	0.0167093	intronic	LOC_Os03g09930	T	C	NA	NA	4946323	4953950	-	No_Hits	'34.6'_'transport.sulphate'	0.0_sp|O04722|SUT21_ARATH Sulfate transporter 2.1 OS=Arabidopsis	0.0_gi|115451313|ref|NP_001049257.1| Os03g0195300 [Oryza sativa Japonica	Sb01g044110_similar to Putative uncharacterized protein_0.0	AT5G10180.1_Symbols:_AST68,_SULTR2;1_slufate_transporter_2;1_chr5:3193225-3196818_FORWARD_LENGTH=677_0.0	Bradi1g71510_secondary_active_sulfate_transmembrane_transporter_activity,_chloride_channel_activity,_anion_exchanger_activity_(Blast2GO)_0.0	GRMZM2G042171_Putative uncharacterized protein _0.0	A2TXG4_carbonate_dehydratase_EC_4_2_1_1_Polaribacter_sp__MED152_TrEMBL_3e-77	No_Hits	No_Hits	gnl_TC-DB_P53393_2_A_53_1_4_LOW_AFFINITY_SULPHATE_TRANSPORTER_3_-_Stylosanthes_hamata__0.0	No_Hits	No_Hits
s_percent	3	snp_03_4947006	4947006	A	C	-0.438758	0.0948539	5.55411e-06	5.25539	1	0.0167093	0.0167093	intronic	LOC_Os03g09930	A	C	NA	NA	4946323	4953950	-	No_Hits	'34.6'_'transport.sulphate'	0.0_sp|O04722|SUT21_ARATH Sulfate transporter 2.1 OS=Arabidopsis	0.0_gi|115451313|ref|NP_001049257.1| Os03g0195300 [Oryza sativa Japonica	Sb01g044110_similar to Putative uncharacterized protein_0.0	AT5G10180.1_Symbols:_AST68,_SULTR2;1_slufate_transporter_2;1_chr5:3193225-3196818_FORWARD_LENGTH=677_0.0	Bradi1g71510_secondary_active_sulfate_transmembrane_transporter_activity,_chloride_channel_activity,_anion_exchanger_activity_(Blast2GO)_0.0	GRMZM2G042171_Putative uncharacterized protein _0.0	A2TXG4_carbonate_dehydratase_EC_4_2_1_1_Polaribacter_sp__MED152_TrEMBL_3e-77	No_Hits	No_Hits	gnl_TC-DB_P53393_2_A_53_1_4_LOW_AFFINITY_SULPHATE_TRANSPORTER_3_-_Stylosanthes_hamata__0.0	No_Hits	No_Hits
s_percent	3	snp_03_4947105	4947105	C	T	-0.438758	0.0948539	5.55411e-06	5.25539	1	0.0167093	0.0167093	intronic	LOC_Os03g09930	C	T	NA	NA	4946323	4953950	-	No_Hits	'34.6'_'transport.sulphate'	0.0_sp|O04722|SUT21_ARATH Sulfate transporter 2.1 OS=Arabidopsis	0.0_gi|115451313|ref|NP_001049257.1| Os03g0195300 [Oryza sativa Japonica	Sb01g044110_similar to Putative uncharacterized protein_0.0	AT5G10180.1_Symbols:_AST68,_SULTR2;1_slufate_transporter_2;1_chr5:3193225-3196818_FORWARD_LENGTH=677_0.0	Bradi1g71510_secondary_active_sulfate_transmembrane_transporter_activity,_chloride_channel_activity,_anion_exchanger_activity_(Blast2GO)_0.0	GRMZM2G042171_Putative uncharacterized protein _0.0	A2TXG4_carbonate_dehydratase_EC_4_2_1_1_Polaribacter_sp__MED152_TrEMBL_3e-77	No_Hits	No_Hits	gnl_TC-DB_P53393_2_A_53_1_4_LOW_AFFINITY_SULPHATE_TRANSPORTER_3_-_Stylosanthes_hamata__0.0	No_Hits	No_Hits
s_percent	3	snp_03_4947137	4947137	T	C	-0.438758	0.0948539	5.55411e-06	5.25539	1	0.0167093	0.0167093	intronic	LOC_Os03g09930	T	C	NA	NA	4946323	4953950	-	No_Hits	'34.6'_'transport.sulphate'	0.0_sp|O04722|SUT21_ARATH Sulfate transporter 2.1 OS=Arabidopsis	0.0_gi|115451313|ref|NP_001049257.1| Os03g0195300 [Oryza sativa Japonica	Sb01g044110_similar to Putative uncharacterized protein_0.0	AT5G10180.1_Symbols:_AST68,_SULTR2;1_slufate_transporter_2;1_chr5:3193225-3196818_FORWARD_LENGTH=677_0.0	Bradi1g71510_secondary_active_sulfate_transmembrane_transporter_activity,_chloride_channel_activity,_anion_exchanger_activity_(Blast2GO)_0.0	GRMZM2G042171_Putative uncharacterized protein _0.0	A2TXG4_carbonate_dehydratase_EC_4_2_1_1_Polaribacter_sp__MED152_TrEMBL_3e-77	No_Hits	No_Hits	gnl_TC-DB_P53393_2_A_53_1_4_LOW_AFFINITY_SULPHATE_TRANSPORTER_3_-_Stylosanthes_hamata__0.0	No_Hits	No_Hits
s_percent	3	snp_03_4947337	4947337	C	T	-0.438758	0.0948539	5.55411e-06	5.25539	1	0.0167093	0.0167093	exonic	LOC_Os03g09930	C	T	synonymous SNV	LOC_Os03g09930:LOC_Os03g09930.1:exon9:c.A1666A:p.I556I,	4946323	4953950	-	No_Hits	'34.6'_'transport.sulphate'	0.0_sp|O04722|SUT21_ARATH Sulfate transporter 2.1 OS=Arabidopsis	0.0_gi|115451313|ref|NP_001049257.1| Os03g0195300 [Oryza sativa Japonica	Sb01g044110_similar to Putative uncharacterized protein_0.0	AT5G10180.1_Symbols:_AST68,_SULTR2;1_slufate_transporter_2;1_chr5:3193225-3196818_FORWARD_LENGTH=677_0.0	Bradi1g71510_secondary_active_sulfate_transmembrane_transporter_activity,_chloride_channel_activity,_anion_exchanger_activity_(Blast2GO)_0.0	GRMZM2G042171_Putative uncharacterized protein _0.0	A2TXG4_carbonate_dehydratase_EC_4_2_1_1_Polaribacter_sp__MED152_TrEMBL_3e-77	No_Hits	No_Hits	gnl_TC-DB_P53393_2_A_53_1_4_LOW_AFFINITY_SULPHATE_TRANSPORTER_3_-_Stylosanthes_hamata__0.0	No_Hits	No_Hits
s_percent	3	snp_03_4947338	4947338	T	G	-0.438758	0.0948539	5.55411e-06	5.25539	1	0.0167093	0.0167093	exonic	LOC_Os03g09930	T	G	synonymous SNV	LOC_Os03g09930:LOC_Os03g09930.1:exon9:c.C1665C:p.S555S,	4946323	4953950	-	No_Hits	'34.6'_'transport.sulphate'	0.0_sp|O04722|SUT21_ARATH Sulfate transporter 2.1 OS=Arabidopsis	0.0_gi|115451313|ref|NP_001049257.1| Os03g0195300 [Oryza sativa Japonica	Sb01g044110_similar to Putative uncharacterized protein_0.0	AT5G10180.1_Symbols:_AST68,_SULTR2;1_slufate_transporter_2;1_chr5:3193225-3196818_FORWARD_LENGTH=677_0.0	Bradi1g71510_secondary_active_sulfate_transmembrane_transporter_activity,_chloride_channel_activity,_anion_exchanger_activity_(Blast2GO)_0.0	GRMZM2G042171_Putative uncharacterized protein _0.0	A2TXG4_carbonate_dehydratase_EC_4_2_1_1_Polaribacter_sp__MED152_TrEMBL_3e-77	No_Hits	No_Hits	gnl_TC-DB_P53393_2_A_53_1_4_LOW_AFFINITY_SULPHATE_TRANSPORTER_3_-_Stylosanthes_hamata__0.0	No_Hits	No_Hits
s_percent	3	snp_03_4947346	4947346	C	A	-0.438758	0.0948539	5.55411e-06	5.25539	1	0.0167093	0.0167093	exonic	LOC_Os03g09930	C	A	synonymous SNV	LOC_Os03g09930:LOC_Os03g09930.1:exon9:c.T1657T:p.S553S,	4946323	4953950	-	No_Hits	'34.6'_'transport.sulphate'	0.0_sp|O04722|SUT21_ARATH Sulfate transporter 2.1 OS=Arabidopsis	0.0_gi|115451313|ref|NP_001049257.1| Os03g0195300 [Oryza sativa Japonica	Sb01g044110_similar to Putative uncharacterized protein_0.0	AT5G10180.1_Symbols:_AST68,_SULTR2;1_slufate_transporter_2;1_chr5:3193225-3196818_FORWARD_LENGTH=677_0.0	Bradi1g71510_secondary_active_sulfate_transmembrane_transporter_activity,_chloride_channel_activity,_anion_exchanger_activity_(Blast2GO)_0.0	GRMZM2G042171_Putative uncharacterized protein _0.0	A2TXG4_carbonate_dehydratase_EC_4_2_1_1_Polaribacter_sp__MED152_TrEMBL_3e-77	No_Hits	No_Hits	gnl_TC-DB_P53393_2_A_53_1_4_LOW_AFFINITY_SULPHATE_TRANSPORTER_3_-_Stylosanthes_hamata__0.0	No_Hits	No_Hits
s_percent	3	snp_03_4947395	4947395	T	C	-0.438758	0.0948539	5.55411e-06	5.25539	1	0.0167093	0.0167093	exonic	LOC_Os03g09930	T	C	synonymous SNV	LOC_Os03g09930:LOC_Os03g09930.1:exon9:c.G1608G:p.P536P,	4946323	4953950	-	No_Hits	'34.6'_'transport.sulphate'	0.0_sp|O04722|SUT21_ARATH Sulfate transporter 2.1 OS=Arabidopsis	0.0_gi|115451313|ref|NP_001049257.1| Os03g0195300 [Oryza sativa Japonica	Sb01g044110_similar to Putative uncharacterized protein_0.0	AT5G10180.1_Symbols:_AST68,_SULTR2;1_slufate_transporter_2;1_chr5:3193225-3196818_FORWARD_LENGTH=677_0.0	Bradi1g71510_secondary_active_sulfate_transmembrane_transporter_activity,_chloride_channel_activity,_anion_exchanger_activity_(Blast2GO)_0.0	GRMZM2G042171_Putative uncharacterized protein _0.0	A2TXG4_carbonate_dehydratase_EC_4_2_1_1_Polaribacter_sp__MED152_TrEMBL_3e-77	No_Hits	No_Hits	gnl_TC-DB_P53393_2_A_53_1_4_LOW_AFFINITY_SULPHATE_TRANSPORTER_3_-_Stylosanthes_hamata__0.0	No_Hits	No_Hits
s_percent	3	snp_03_4947405	4947405	C	T	-0.438758	0.0948539	5.55411e-06	5.25539	1	0.0167093	0.0167093	exonic	LOC_Os03g09930	C	T	synonymous SNV	LOC_Os03g09930:LOC_Os03g09930.1:exon9:c.A1598A:p.H533H,	4946323	4953950	-	No_Hits	'34.6'_'transport.sulphate'	0.0_sp|O04722|SUT21_ARATH Sulfate transporter 2.1 OS=Arabidopsis	0.0_gi|115451313|ref|NP_001049257.1| Os03g0195300 [Oryza sativa Japonica	Sb01g044110_similar to Putative uncharacterized protein_0.0	AT5G10180.1_Symbols:_AST68,_SULTR2;1_slufate_transporter_2;1_chr5:3193225-3196818_FORWARD_LENGTH=677_0.0	Bradi1g71510_secondary_active_sulfate_transmembrane_transporter_activity,_chloride_channel_activity,_anion_exchanger_activity_(Blast2GO)_0.0	GRMZM2G042171_Putative uncharacterized protein _0.0	A2TXG4_carbonate_dehydratase_EC_4_2_1_1_Polaribacter_sp__MED152_TrEMBL_3e-77	No_Hits	No_Hits	gnl_TC-DB_P53393_2_A_53_1_4_LOW_AFFINITY_SULPHATE_TRANSPORTER_3_-_Stylosanthes_hamata__0.0	No_Hits	No_Hits
s_percent	3	snp_03_4947527	4947527	C	G	-0.438758	0.0948539	5.55411e-06	5.25539	1	0.0167093	0.0167093	UTR3	LOC_Os03g09930(LOC_Os03g09930.2:c.*104G>C)	C	G	NA	NA	NA	NA	NA	NA	NA	NA	NA	NA	NA	NA	NA	NA	NA	NA	NA	NA	NA
s_percent	3	snp_03_4948002	4948002	C	T	-0.438758	0.0948539	5.55411e-06	5.25539	1	0.0167093	0.0167093	intronic	LOC_Os03g09930	C	T	NA	NA	4946323	4953950	-	No_Hits	'34.6'_'transport.sulphate'	0.0_sp|O04722|SUT21_ARATH Sulfate transporter 2.1 OS=Arabidopsis	0.0_gi|115451313|ref|NP_001049257.1| Os03g0195300 [Oryza sativa Japonica	Sb01g044110_similar to Putative uncharacterized protein_0.0	AT5G10180.1_Symbols:_AST68,_SULTR2;1_slufate_transporter_2;1_chr5:3193225-3196818_FORWARD_LENGTH=677_0.0	Bradi1g71510_secondary_active_sulfate_transmembrane_transporter_activity,_chloride_channel_activity,_anion_exchanger_activity_(Blast2GO)_0.0	GRMZM2G042171_Putative uncharacterized protein _0.0	A2TXG4_carbonate_dehydratase_EC_4_2_1_1_Polaribacter_sp__MED152_TrEMBL_3e-77	No_Hits	No_Hits	gnl_TC-DB_P53393_2_A_53_1_4_LOW_AFFINITY_SULPHATE_TRANSPORTER_3_-_Stylosanthes_hamata__0.0	No_Hits	No_Hits
s_percent	3	snp_03_4948155	4948155	A	T	-0.438758	0.0948539	5.55411e-06	5.25539	1	0.0167093	0.0167093	intronic	LOC_Os03g09930	A	T	NA	NA	4946323	4953950	-	No_Hits	'34.6'_'transport.sulphate'	0.0_sp|O04722|SUT21_ARATH Sulfate transporter 2.1 OS=Arabidopsis	0.0_gi|115451313|ref|NP_001049257.1| Os03g0195300 [Oryza sativa Japonica	Sb01g044110_similar to Putative uncharacterized protein_0.0	AT5G10180.1_Symbols:_AST68,_SULTR2;1_slufate_transporter_2;1_chr5:3193225-3196818_FORWARD_LENGTH=677_0.0	Bradi1g71510_secondary_active_sulfate_transmembrane_transporter_activity,_chloride_channel_activity,_anion_exchanger_activity_(Blast2GO)_0.0	GRMZM2G042171_Putative uncharacterized protein _0.0	A2TXG4_carbonate_dehydratase_EC_4_2_1_1_Polaribacter_sp__MED152_TrEMBL_3e-77	No_Hits	No_Hits	gnl_TC-DB_P53393_2_A_53_1_4_LOW_AFFINITY_SULPHATE_TRANSPORTER_3_-_Stylosanthes_hamata__0.0	No_Hits	No_Hits
s_percent	3	snp_03_4948551	4948551	C	T	-0.438758	0.0948539	5.55411e-06	5.25539	1	0.0167093	0.0167093	intronic	LOC_Os03g09930	C	T	NA	NA	4946323	4953950	-	No_Hits	'34.6'_'transport.sulphate'	0.0_sp|O04722|SUT21_ARATH Sulfate transporter 2.1 OS=Arabidopsis	0.0_gi|115451313|ref|NP_001049257.1| Os03g0195300 [Oryza sativa Japonica	Sb01g044110_similar to Putative uncharacterized protein_0.0	AT5G10180.1_Symbols:_AST68,_SULTR2;1_slufate_transporter_2;1_chr5:3193225-3196818_FORWARD_LENGTH=677_0.0	Bradi1g71510_secondary_active_sulfate_transmembrane_transporter_activity,_chloride_channel_activity,_anion_exchanger_activity_(Blast2GO)_0.0	GRMZM2G042171_Putative uncharacterized protein _0.0	A2TXG4_carbonate_dehydratase_EC_4_2_1_1_Polaribacter_sp__MED152_TrEMBL_3e-77	No_Hits	No_Hits	gnl_TC-DB_P53393_2_A_53_1_4_LOW_AFFINITY_SULPHATE_TRANSPORTER_3_-_Stylosanthes_hamata__0.0	No_Hits	No_Hits
s_percent	3	snp_03_4948662	4948662	T	G	-0.438758	0.0948539	5.55411e-06	5.25539	1	0.0167093	0.0167093	intronic	LOC_Os03g09930	T	G	NA	NA	4946323	4953950	-	No_Hits	'34.6'_'transport.sulphate'	0.0_sp|O04722|SUT21_ARATH Sulfate transporter 2.1 OS=Arabidopsis	0.0_gi|115451313|ref|NP_001049257.1| Os03g0195300 [Oryza sativa Japonica	Sb01g044110_similar to Putative uncharacterized protein_0.0	AT5G10180.1_Symbols:_AST68,_SULTR2;1_slufate_transporter_2;1_chr5:3193225-3196818_FORWARD_LENGTH=677_0.0	Bradi1g71510_secondary_active_sulfate_transmembrane_transporter_activity,_chloride_channel_activity,_anion_exchanger_activity_(Blast2GO)_0.0	GRMZM2G042171_Putative uncharacterized protein _0.0	A2TXG4_carbonate_dehydratase_EC_4_2_1_1_Polaribacter_sp__MED152_TrEMBL_3e-77	No_Hits	No_Hits	gnl_TC-DB_P53393_2_A_53_1_4_LOW_AFFINITY_SULPHATE_TRANSPORTER_3_-_Stylosanthes_hamata__0.0	No_Hits	No_Hits
s_percent	3	snp_03_4948710	4948710	T	A	-0.438758	0.0948539	5.55411e-06	5.25539	1	0.0167093	0.0167093	intronic	LOC_Os03g09930	T	A	NA	NA	4946323	4953950	-	No_Hits	'34.6'_'transport.sulphate'	0.0_sp|O04722|SUT21_ARATH Sulfate transporter 2.1 OS=Arabidopsis	0.0_gi|115451313|ref|NP_001049257.1| Os03g0195300 [Oryza sativa Japonica	Sb01g044110_similar to Putative uncharacterized protein_0.0	AT5G10180.1_Symbols:_AST68,_SULTR2;1_slufate_transporter_2;1_chr5:3193225-3196818_FORWARD_LENGTH=677_0.0	Bradi1g71510_secondary_active_sulfate_transmembrane_transporter_activity,_chloride_channel_activity,_anion_exchanger_activity_(Blast2GO)_0.0	GRMZM2G042171_Putative uncharacterized protein _0.0	A2TXG4_carbonate_dehydratase_EC_4_2_1_1_Polaribacter_sp__MED152_TrEMBL_3e-77	No_Hits	No_Hits	gnl_TC-DB_P53393_2_A_53_1_4_LOW_AFFINITY_SULPHATE_TRANSPORTER_3_-_Stylosanthes_hamata__0.0	No_Hits	No_Hits
s_percent	3	snp_03_4948763	4948763	T	G	-0.438758	0.0948539	5.55411e-06	5.25539	1	0.0167093	0.0167093	exonic	LOC_Os03g09930	T	G	synonymous SNV	LOC_Os03g09930:LOC_Os03g09930.1:exon6:c.C1023C:p.A341A,LOC_Os03g09930:LOC_Os03g09930.2:exon7:c.C723C:p.A241A,	4946323	4953950	-	No_Hits	'34.6'_'transport.sulphate'	0.0_sp|O04722|SUT21_ARATH Sulfate transporter 2.1 OS=Arabidopsis	0.0_gi|115451313|ref|NP_001049257.1| Os03g0195300 [Oryza sativa Japonica	Sb01g044110_similar to Putative uncharacterized protein_0.0	AT5G10180.1_Symbols:_AST68,_SULTR2;1_slufate_transporter_2;1_chr5:3193225-3196818_FORWARD_LENGTH=677_0.0	Bradi1g71510_secondary_active_sulfate_transmembrane_transporter_activity,_chloride_channel_activity,_anion_exchanger_activity_(Blast2GO)_0.0	GRMZM2G042171_Putative uncharacterized protein _0.0	A2TXG4_carbonate_dehydratase_EC_4_2_1_1_Polaribacter_sp__MED152_TrEMBL_3e-77	No_Hits	No_Hits	gnl_TC-DB_P53393_2_A_53_1_4_LOW_AFFINITY_SULPHATE_TRANSPORTER_3_-_Stylosanthes_hamata__0.0	No_Hits	No_Hits
s_percent	3	snp_03_4948795	4948795	T	C	-0.438758	0.0948539	5.55411e-06	5.25539	1	0.0167093	0.0167093	exonic	LOC_Os03g09930	T	C	synonymous SNV	LOC_Os03g09930:LOC_Os03g09930.1:exon6:c.G991G:p.E331E,LOC_Os03g09930:LOC_Os03g09930.2:exon7:c.G691G:p.E231E,	4946323	4953950	-	No_Hits	'34.6'_'transport.sulphate'	0.0_sp|O04722|SUT21_ARATH Sulfate transporter 2.1 OS=Arabidopsis	0.0_gi|115451313|ref|NP_001049257.1| Os03g0195300 [Oryza sativa Japonica	Sb01g044110_similar to Putative uncharacterized protein_0.0	AT5G10180.1_Symbols:_AST68,_SULTR2;1_slufate_transporter_2;1_chr5:3193225-3196818_FORWARD_LENGTH=677_0.0	Bradi1g71510_secondary_active_sulfate_transmembrane_transporter_activity,_chloride_channel_activity,_anion_exchanger_activity_(Blast2GO)_0.0	GRMZM2G042171_Putative uncharacterized protein _0.0	A2TXG4_carbonate_dehydratase_EC_4_2_1_1_Polaribacter_sp__MED152_TrEMBL_3e-77	No_Hits	No_Hits	gnl_TC-DB_P53393_2_A_53_1_4_LOW_AFFINITY_SULPHATE_TRANSPORTER_3_-_Stylosanthes_hamata__0.0	No_Hits	No_Hits
s_percent	3	snp_03_4949225	4949225	C	T	-0.438758	0.0948539	5.55411e-06	5.25539	1	0.0167093	0.0167093	intronic	LOC_Os03g09930	C	T	NA	NA	4946323	4953950	-	No_Hits	'34.6'_'transport.sulphate'	0.0_sp|O04722|SUT21_ARATH Sulfate transporter 2.1 OS=Arabidopsis	0.0_gi|115451313|ref|NP_001049257.1| Os03g0195300 [Oryza sativa Japonica	Sb01g044110_similar to Putative uncharacterized protein_0.0	AT5G10180.1_Symbols:_AST68,_SULTR2;1_slufate_transporter_2;1_chr5:3193225-3196818_FORWARD_LENGTH=677_0.0	Bradi1g71510_secondary_active_sulfate_transmembrane_transporter_activity,_chloride_channel_activity,_anion_exchanger_activity_(Blast2GO)_0.0	GRMZM2G042171_Putative uncharacterized protein _0.0	A2TXG4_carbonate_dehydratase_EC_4_2_1_1_Polaribacter_sp__MED152_TrEMBL_3e-77	No_Hits	No_Hits	gnl_TC-DB_P53393_2_A_53_1_4_LOW_AFFINITY_SULPHATE_TRANSPORTER_3_-_Stylosanthes_hamata__0.0	No_Hits	No_Hits
s_percent	3	snp_03_4949598	4949598	G	A	-0.438758	0.0948539	5.55411e-06	5.25539	1	0.0167093	0.0167093	intronic	LOC_Os03g09930	G	A	NA	NA	4946323	4953950	-	No_Hits	'34.6'_'transport.sulphate'	0.0_sp|O04722|SUT21_ARATH Sulfate transporter 2.1 OS=Arabidopsis	0.0_gi|115451313|ref|NP_001049257.1| Os03g0195300 [Oryza sativa Japonica	Sb01g044110_similar to Putative uncharacterized protein_0.0	AT5G10180.1_Symbols:_AST68,_SULTR2;1_slufate_transporter_2;1_chr5:3193225-3196818_FORWARD_LENGTH=677_0.0	Bradi1g71510_secondary_active_sulfate_transmembrane_transporter_activity,_chloride_channel_activity,_anion_exchanger_activity_(Blast2GO)_0.0	GRMZM2G042171_Putative uncharacterized protein _0.0	A2TXG4_carbonate_dehydratase_EC_4_2_1_1_Polaribacter_sp__MED152_TrEMBL_3e-77	No_Hits	No_Hits	gnl_TC-DB_P53393_2_A_53_1_4_LOW_AFFINITY_SULPHATE_TRANSPORTER_3_-_Stylosanthes_hamata__0.0	No_Hits	No_Hits
s_percent	3	snp_03_4949706	4949706	G	A	-0.438758	0.0948539	5.55411e-06	5.25539	1	0.0167093	0.0167093	intronic	LOC_Os03g09930	G	A	NA	NA	4946323	4953950	-	No_Hits	'34.6'_'transport.sulphate'	0.0_sp|O04722|SUT21_ARATH Sulfate transporter 2.1 OS=Arabidopsis	0.0_gi|115451313|ref|NP_001049257.1| Os03g0195300 [Oryza sativa Japonica	Sb01g044110_similar to Putative uncharacterized protein_0.0	AT5G10180.1_Symbols:_AST68,_SULTR2;1_slufate_transporter_2;1_chr5:3193225-3196818_FORWARD_LENGTH=677_0.0	Bradi1g71510_secondary_active_sulfate_transmembrane_transporter_activity,_chloride_channel_activity,_anion_exchanger_activity_(Blast2GO)_0.0	GRMZM2G042171_Putative uncharacterized protein _0.0	A2TXG4_carbonate_dehydratase_EC_4_2_1_1_Polaribacter_sp__MED152_TrEMBL_3e-77	No_Hits	No_Hits	gnl_TC-DB_P53393_2_A_53_1_4_LOW_AFFINITY_SULPHATE_TRANSPORTER_3_-_Stylosanthes_hamata__0.0	No_Hits	No_Hits
s_percent	3	snp_03_4949939	4949939	T	A	-0.438758	0.0948539	5.55411e-06	5.25539	1	0.0167093	0.0167093	intronic	LOC_Os03g09930	T	A	NA	NA	4946323	4953950	-	No_Hits	'34.6'_'transport.sulphate'	0.0_sp|O04722|SUT21_ARATH Sulfate transporter 2.1 OS=Arabidopsis	0.0_gi|115451313|ref|NP_001049257.1| Os03g0195300 [Oryza sativa Japonica	Sb01g044110_similar to Putative uncharacterized protein_0.0	AT5G10180.1_Symbols:_AST68,_SULTR2;1_slufate_transporter_2;1_chr5:3193225-3196818_FORWARD_LENGTH=677_0.0	Bradi1g71510_secondary_active_sulfate_transmembrane_transporter_activity,_chloride_channel_activity,_anion_exchanger_activity_(Blast2GO)_0.0	GRMZM2G042171_Putative uncharacterized protein _0.0	A2TXG4_carbonate_dehydratase_EC_4_2_1_1_Polaribacter_sp__MED152_TrEMBL_3e-77	No_Hits	No_Hits	gnl_TC-DB_P53393_2_A_53_1_4_LOW_AFFINITY_SULPHATE_TRANSPORTER_3_-_Stylosanthes_hamata__0.0	No_Hits	No_Hits
s_percent	3	snp_03_4950337	4950337	G	T	-0.438758	0.0948539	5.55411e-06	5.25539	1	0.0167093	0.0167093	intronic	LOC_Os03g09930	G	T	NA	NA	4946323	4953950	-	No_Hits	'34.6'_'transport.sulphate'	0.0_sp|O04722|SUT21_ARATH Sulfate transporter 2.1 OS=Arabidopsis	0.0_gi|115451313|ref|NP_001049257.1| Os03g0195300 [Oryza sativa Japonica	Sb01g044110_similar to Putative uncharacterized protein_0.0	AT5G10180.1_Symbols:_AST68,_SULTR2;1_slufate_transporter_2;1_chr5:3193225-3196818_FORWARD_LENGTH=677_0.0	Bradi1g71510_secondary_active_sulfate_transmembrane_transporter_activity,_chloride_channel_activity,_anion_exchanger_activity_(Blast2GO)_0.0	GRMZM2G042171_Putative uncharacterized protein _0.0	A2TXG4_carbonate_dehydratase_EC_4_2_1_1_Polaribacter_sp__MED152_TrEMBL_3e-77	No_Hits	No_Hits	gnl_TC-DB_P53393_2_A_53_1_4_LOW_AFFINITY_SULPHATE_TRANSPORTER_3_-_Stylosanthes_hamata__0.0	No_Hits	No_Hits
s_percent	3	snp_03_4950348	4950348	G	A	-0.438758	0.0948539	5.55411e-06	5.25539	1	0.0167093	0.0167093	intronic	LOC_Os03g09930	G	A	NA	NA	4946323	4953950	-	No_Hits	'34.6'_'transport.sulphate'	0.0_sp|O04722|SUT21_ARATH Sulfate transporter 2.1 OS=Arabidopsis	0.0_gi|115451313|ref|NP_001049257.1| Os03g0195300 [Oryza sativa Japonica	Sb01g044110_similar to Putative uncharacterized protein_0.0	AT5G10180.1_Symbols:_AST68,_SULTR2;1_slufate_transporter_2;1_chr5:3193225-3196818_FORWARD_LENGTH=677_0.0	Bradi1g71510_secondary_active_sulfate_transmembrane_transporter_activity,_chloride_channel_activity,_anion_exchanger_activity_(Blast2GO)_0.0	GRMZM2G042171_Putative uncharacterized protein _0.0	A2TXG4_carbonate_dehydratase_EC_4_2_1_1_Polaribacter_sp__MED152_TrEMBL_3e-77	No_Hits	No_Hits	gnl_TC-DB_P53393_2_A_53_1_4_LOW_AFFINITY_SULPHATE_TRANSPORTER_3_-_Stylosanthes_hamata__0.0	No_Hits	No_Hits
s_percent	3	snp_03_4950351	4950351	C	T	-0.438758	0.0948539	5.55411e-06	5.25539	1	0.0167093	0.0167093	intronic	LOC_Os03g09930	C	T	NA	NA	4946323	4953950	-	No_Hits	'34.6'_'transport.sulphate'	0.0_sp|O04722|SUT21_ARATH Sulfate transporter 2.1 OS=Arabidopsis	0.0_gi|115451313|ref|NP_001049257.1| Os03g0195300 [Oryza sativa Japonica	Sb01g044110_similar to Putative uncharacterized protein_0.0	AT5G10180.1_Symbols:_AST68,_SULTR2;1_slufate_transporter_2;1_chr5:3193225-3196818_FORWARD_LENGTH=677_0.0	Bradi1g71510_secondary_active_sulfate_transmembrane_transporter_activity,_chloride_channel_activity,_anion_exchanger_activity_(Blast2GO)_0.0	GRMZM2G042171_Putative uncharacterized protein _0.0	A2TXG4_carbonate_dehydratase_EC_4_2_1_1_Polaribacter_sp__MED152_TrEMBL_3e-77	No_Hits	No_Hits	gnl_TC-DB_P53393_2_A_53_1_4_LOW_AFFINITY_SULPHATE_TRANSPORTER_3_-_Stylosanthes_hamata__0.0	No_Hits	No_Hits
s_percent	3	snp_03_4950406	4950406	C	A	-0.438758	0.0948539	5.55411e-06	5.25539	1	0.0167093	0.0167093	intronic	LOC_Os03g09930	C	A	NA	NA	4946323	4953950	-	No_Hits	'34.6'_'transport.sulphate'	0.0_sp|O04722|SUT21_ARATH Sulfate transporter 2.1 OS=Arabidopsis	0.0_gi|115451313|ref|NP_001049257.1| Os03g0195300 [Oryza sativa Japonica	Sb01g044110_similar to Putative uncharacterized protein_0.0	AT5G10180.1_Symbols:_AST68,_SULTR2;1_slufate_transporter_2;1_chr5:3193225-3196818_FORWARD_LENGTH=677_0.0	Bradi1g71510_secondary_active_sulfate_transmembrane_transporter_activity,_chloride_channel_activity,_anion_exchanger_activity_(Blast2GO)_0.0	GRMZM2G042171_Putative uncharacterized protein _0.0	A2TXG4_carbonate_dehydratase_EC_4_2_1_1_Polaribacter_sp__MED152_TrEMBL_3e-77	No_Hits	No_Hits	gnl_TC-DB_P53393_2_A_53_1_4_LOW_AFFINITY_SULPHATE_TRANSPORTER_3_-_Stylosanthes_hamata__0.0	No_Hits	No_Hits
s_percent	3	snp_03_4951921	4951921	A	T	-0.438758	0.0948539	5.55411e-06	5.25539	1	0.0167093	0.0167093	intronic	LOC_Os03g09930	A	T	NA	NA	4946323	4953950	-	No_Hits	'34.6'_'transport.sulphate'	0.0_sp|O04722|SUT21_ARATH Sulfate transporter 2.1 OS=Arabidopsis	0.0_gi|115451313|ref|NP_001049257.1| Os03g0195300 [Oryza sativa Japonica	Sb01g044110_similar to Putative uncharacterized protein_0.0	AT5G10180.1_Symbols:_AST68,_SULTR2;1_slufate_transporter_2;1_chr5:3193225-3196818_FORWARD_LENGTH=677_0.0	Bradi1g71510_secondary_active_sulfate_transmembrane_transporter_activity,_chloride_channel_activity,_anion_exchanger_activity_(Blast2GO)_0.0	GRMZM2G042171_Putative uncharacterized protein _0.0	A2TXG4_carbonate_dehydratase_EC_4_2_1_1_Polaribacter_sp__MED152_TrEMBL_3e-77	No_Hits	No_Hits	gnl_TC-DB_P53393_2_A_53_1_4_LOW_AFFINITY_SULPHATE_TRANSPORTER_3_-_Stylosanthes_hamata__0.0	No_Hits	No_Hits
s_percent	3	snp_03_4952087	4952087	A	G	-0.438758	0.0948539	5.55411e-06	5.25539	1	0.0167093	0.0167093	intronic	LOC_Os03g09930	A	G	NA	NA	4946323	4953950	-	No_Hits	'34.6'_'transport.sulphate'	0.0_sp|O04722|SUT21_ARATH Sulfate transporter 2.1 OS=Arabidopsis	0.0_gi|115451313|ref|NP_001049257.1| Os03g0195300 [Oryza sativa Japonica	Sb01g044110_similar to Putative uncharacterized protein_0.0	AT5G10180.1_Symbols:_AST68,_SULTR2;1_slufate_transporter_2;1_chr5:3193225-3196818_FORWARD_LENGTH=677_0.0	Bradi1g71510_secondary_active_sulfate_transmembrane_transporter_activity,_chloride_channel_activity,_anion_exchanger_activity_(Blast2GO)_0.0	GRMZM2G042171_Putative uncharacterized protein _0.0	A2TXG4_carbonate_dehydratase_EC_4_2_1_1_Polaribacter_sp__MED152_TrEMBL_3e-77	No_Hits	No_Hits	gnl_TC-DB_P53393_2_A_53_1_4_LOW_AFFINITY_SULPHATE_TRANSPORTER_3_-_Stylosanthes_hamata__0.0	No_Hits	No_Hits
s_percent	3	snp_03_4952113	4952113	C	T	-0.438758	0.0948539	5.55411e-06	5.25539	1	0.0167093	0.0167093	intronic	LOC_Os03g09930	C	T	NA	NA	4946323	4953950	-	No_Hits	'34.6'_'transport.sulphate'	0.0_sp|O04722|SUT21_ARATH Sulfate transporter 2.1 OS=Arabidopsis	0.0_gi|115451313|ref|NP_001049257.1| Os03g0195300 [Oryza sativa Japonica	Sb01g044110_similar to Putative uncharacterized protein_0.0	AT5G10180.1_Symbols:_AST68,_SULTR2;1_slufate_transporter_2;1_chr5:3193225-3196818_FORWARD_LENGTH=677_0.0	Bradi1g71510_secondary_active_sulfate_transmembrane_transporter_activity,_chloride_channel_activity,_anion_exchanger_activity_(Blast2GO)_0.0	GRMZM2G042171_Putative uncharacterized protein _0.0	A2TXG4_carbonate_dehydratase_EC_4_2_1_1_Polaribacter_sp__MED152_TrEMBL_3e-77	No_Hits	No_Hits	gnl_TC-DB_P53393_2_A_53_1_4_LOW_AFFINITY_SULPHATE_TRANSPORTER_3_-_Stylosanthes_hamata__0.0	No_Hits	No_Hits
s_percent	3	snp_03_4954571	4954571	T	A	-0.438758	0.0948539	5.55411e-06	5.25539	1	0.0167093	0.0167093	exonic	LOC_Os03g09940	T	A	synonymous SNV	LOC_Os03g09940:LOC_Os03g09940.1:exon12:c.T1839T:p.I613I,	4954101	4959448	-	No_Hits	'34.6'_'transport.sulphate'	0.0_sp|P53393|SUT3_STYHA Low affinity sulfate transporter 3 OS=Stylosanthes	0.0_gi|24414266|gb|AAN59769.1| Putative sulfate transporter [Oryza	Sb01g044100_similar to Putative sulfate transporter_0.0	AT5G10180.1_Symbols:_AST68,_SULTR2;1_slufate_transporter_2;1_chr5:3193225-3196818_FORWARD_LENGTH=677_0.0	Bradi1g71510_secondary_active_sulfate_transmembrane_transporter_activity,_chloride_channel_activity,_anion_exchanger_activity_(Blast2GO)_0.0	GRMZM2G042171_Putative uncharacterized protein _0.0	A2TXG4_carbonate_dehydratase_EC_4_2_1_1_Polaribacter_sp__MED152_TrEMBL_4e-70	No_Hits	No_Hits	gnl_TC-DB_P53393_2_A_53_1_4_LOW_AFFINITY_SULPHATE_TRANSPORTER_3_-_Stylosanthes_hamata__0.0	No_Hits	No_Hits
s_percent	3	snp_03_4954588	4954588	A	C	-0.438758	0.0948539	5.55411e-06	5.25539	1	0.0167093	0.0167093	intronic	LOC_Os03g09940	A	C	NA	NA	4954101	4959448	-	No_Hits	'34.6'_'transport.sulphate'	0.0_sp|P53393|SUT3_STYHA Low affinity sulfate transporter 3 OS=Stylosanthes	0.0_gi|24414266|gb|AAN59769.1| Putative sulfate transporter [Oryza	Sb01g044100_similar to Putative sulfate transporter_0.0	AT5G10180.1_Symbols:_AST68,_SULTR2;1_slufate_transporter_2;1_chr5:3193225-3196818_FORWARD_LENGTH=677_0.0	Bradi1g71510_secondary_active_sulfate_transmembrane_transporter_activity,_chloride_channel_activity,_anion_exchanger_activity_(Blast2GO)_0.0	GRMZM2G042171_Putative uncharacterized protein _0.0	A2TXG4_carbonate_dehydratase_EC_4_2_1_1_Polaribacter_sp__MED152_TrEMBL_4e-70	No_Hits	No_Hits	gnl_TC-DB_P53393_2_A_53_1_4_LOW_AFFINITY_SULPHATE_TRANSPORTER_3_-_Stylosanthes_hamata__0.0	No_Hits	No_Hits
s_percent	3	snp_03_4954893	4954893	G	C	-0.438758	0.0948539	5.55411e-06	5.25539	1	0.0167093	0.0167093	exonic	LOC_Os03g09940	G	C	synonymous SNV	LOC_Os03g09940:LOC_Os03g09940.1:exon10:c.G1722G:p.E574E,	4954101	4959448	-	No_Hits	'34.6'_'transport.sulphate'	0.0_sp|P53393|SUT3_STYHA Low affinity sulfate transporter 3 OS=Stylosanthes	0.0_gi|24414266|gb|AAN59769.1| Putative sulfate transporter [Oryza	Sb01g044100_similar to Putative sulfate transporter_0.0	AT5G10180.1_Symbols:_AST68,_SULTR2;1_slufate_transporter_2;1_chr5:3193225-3196818_FORWARD_LENGTH=677_0.0	Bradi1g71510_secondary_active_sulfate_transmembrane_transporter_activity,_chloride_channel_activity,_anion_exchanger_activity_(Blast2GO)_0.0	GRMZM2G042171_Putative uncharacterized protein _0.0	A2TXG4_carbonate_dehydratase_EC_4_2_1_1_Polaribacter_sp__MED152_TrEMBL_4e-70	No_Hits	No_Hits	gnl_TC-DB_P53393_2_A_53_1_4_LOW_AFFINITY_SULPHATE_TRANSPORTER_3_-_Stylosanthes_hamata__0.0	No_Hits	No_Hits
s_percent	3	snp_03_4954911	4954911	G	A	-0.438758	0.0948539	5.55411e-06	5.25539	1	0.0167093	0.0167093	exonic	LOC_Os03g09940	G	A	synonymous SNV	LOC_Os03g09940:LOC_Os03g09940.1:exon10:c.T1704T:p.S568S,	4954101	4959448	-	No_Hits	'34.6'_'transport.sulphate'	0.0_sp|P53393|SUT3_STYHA Low affinity sulfate transporter 3 OS=Stylosanthes	0.0_gi|24414266|gb|AAN59769.1| Putative sulfate transporter [Oryza	Sb01g044100_similar to Putative sulfate transporter_0.0	AT5G10180.1_Symbols:_AST68,_SULTR2;1_slufate_transporter_2;1_chr5:3193225-3196818_FORWARD_LENGTH=677_0.0	Bradi1g71510_secondary_active_sulfate_transmembrane_transporter_activity,_chloride_channel_activity,_anion_exchanger_activity_(Blast2GO)_0.0	GRMZM2G042171_Putative uncharacterized protein _0.0	A2TXG4_carbonate_dehydratase_EC_4_2_1_1_Polaribacter_sp__MED152_TrEMBL_4e-70	No_Hits	No_Hits	gnl_TC-DB_P53393_2_A_53_1_4_LOW_AFFINITY_SULPHATE_TRANSPORTER_3_-_Stylosanthes_hamata__0.0	No_Hits	No_Hits
s_percent	3	snp_03_4954998	4954998	G	A	-0.438758	0.0948539	5.55411e-06	5.25539	1	0.0167093	0.0167093	intronic	LOC_Os03g09940	G	A	NA	NA	4954101	4959448	-	No_Hits	'34.6'_'transport.sulphate'	0.0_sp|P53393|SUT3_STYHA Low affinity sulfate transporter 3 OS=Stylosanthes	0.0_gi|24414266|gb|AAN59769.1| Putative sulfate transporter [Oryza	Sb01g044100_similar to Putative sulfate transporter_0.0	AT5G10180.1_Symbols:_AST68,_SULTR2;1_slufate_transporter_2;1_chr5:3193225-3196818_FORWARD_LENGTH=677_0.0	Bradi1g71510_secondary_active_sulfate_transmembrane_transporter_activity,_chloride_channel_activity,_anion_exchanger_activity_(Blast2GO)_0.0	GRMZM2G042171_Putative uncharacterized protein _0.0	A2TXG4_carbonate_dehydratase_EC_4_2_1_1_Polaribacter_sp__MED152_TrEMBL_4e-70	No_Hits	No_Hits	gnl_TC-DB_P53393_2_A_53_1_4_LOW_AFFINITY_SULPHATE_TRANSPORTER_3_-_Stylosanthes_hamata__0.0	No_Hits	No_Hits
s_percent	3	snp_03_4955466	4955466	T	C	-0.438758	0.0948539	5.55411e-06	5.25539	1	0.0167093	0.0167093	exonic	LOC_Os03g09940	T	C	synonymous SNV	LOC_Os03g09940:LOC_Os03g09940.1:exon8:c.G1338G:p.L446L,	4954101	4959448	-	No_Hits	'34.6'_'transport.sulphate'	0.0_sp|P53393|SUT3_STYHA Low affinity sulfate transporter 3 OS=Stylosanthes	0.0_gi|24414266|gb|AAN59769.1| Putative sulfate transporter [Oryza	Sb01g044100_similar to Putative sulfate transporter_0.0	AT5G10180.1_Symbols:_AST68,_SULTR2;1_slufate_transporter_2;1_chr5:3193225-3196818_FORWARD_LENGTH=677_0.0	Bradi1g71510_secondary_active_sulfate_transmembrane_transporter_activity,_chloride_channel_activity,_anion_exchanger_activity_(Blast2GO)_0.0	GRMZM2G042171_Putative uncharacterized protein _0.0	A2TXG4_carbonate_dehydratase_EC_4_2_1_1_Polaribacter_sp__MED152_TrEMBL_4e-70	No_Hits	No_Hits	gnl_TC-DB_P53393_2_A_53_1_4_LOW_AFFINITY_SULPHATE_TRANSPORTER_3_-_Stylosanthes_hamata__0.0	No_Hits	No_Hits
s_percent	3	snp_03_4956435	4956435	A	G	-0.438758	0.0948539	5.55411e-06	5.25539	1	0.0167093	0.0167093	intronic	LOC_Os03g09940	A	G	NA	NA	4954101	4959448	-	No_Hits	'34.6'_'transport.sulphate'	0.0_sp|P53393|SUT3_STYHA Low affinity sulfate transporter 3 OS=Stylosanthes	0.0_gi|24414266|gb|AAN59769.1| Putative sulfate transporter [Oryza	Sb01g044100_similar to Putative sulfate transporter_0.0	AT5G10180.1_Symbols:_AST68,_SULTR2;1_slufate_transporter_2;1_chr5:3193225-3196818_FORWARD_LENGTH=677_0.0	Bradi1g71510_secondary_active_sulfate_transmembrane_transporter_activity,_chloride_channel_activity,_anion_exchanger_activity_(Blast2GO)_0.0	GRMZM2G042171_Putative uncharacterized protein _0.0	A2TXG4_carbonate_dehydratase_EC_4_2_1_1_Polaribacter_sp__MED152_TrEMBL_4e-70	No_Hits	No_Hits	gnl_TC-DB_P53393_2_A_53_1_4_LOW_AFFINITY_SULPHATE_TRANSPORTER_3_-_Stylosanthes_hamata__0.0	No_Hits	No_Hits
s_percent	3	snp_03_4956440	4956440	C	T	-0.438758	0.0948539	5.55411e-06	5.25539	1	0.0167093	0.0167093	intronic	LOC_Os03g09940	C	T	NA	NA	4954101	4959448	-	No_Hits	'34.6'_'transport.sulphate'	0.0_sp|P53393|SUT3_STYHA Low affinity sulfate transporter 3 OS=Stylosanthes	0.0_gi|24414266|gb|AAN59769.1| Putative sulfate transporter [Oryza	Sb01g044100_similar to Putative sulfate transporter_0.0	AT5G10180.1_Symbols:_AST68,_SULTR2;1_slufate_transporter_2;1_chr5:3193225-3196818_FORWARD_LENGTH=677_0.0	Bradi1g71510_secondary_active_sulfate_transmembrane_transporter_activity,_chloride_channel_activity,_anion_exchanger_activity_(Blast2GO)_0.0	GRMZM2G042171_Putative uncharacterized protein _0.0	A2TXG4_carbonate_dehydratase_EC_4_2_1_1_Polaribacter_sp__MED152_TrEMBL_4e-70	No_Hits	No_Hits	gnl_TC-DB_P53393_2_A_53_1_4_LOW_AFFINITY_SULPHATE_TRANSPORTER_3_-_Stylosanthes_hamata__0.0	No_Hits	No_Hits
s_percent	3	snp_03_4956490	4956490	C	T	-0.438758	0.0948539	5.55411e-06	5.25539	1	0.0167093	0.0167093	exonic	LOC_Os03g09940	C	T	synonymous SNV	LOC_Os03g09940:LOC_Os03g09940.1:exon5:c.A822A:p.R274R,	4954101	4959448	-	No_Hits	'34.6'_'transport.sulphate'	0.0_sp|P53393|SUT3_STYHA Low affinity sulfate transporter 3 OS=Stylosanthes	0.0_gi|24414266|gb|AAN59769.1| Putative sulfate transporter [Oryza	Sb01g044100_similar to Putative sulfate transporter_0.0	AT5G10180.1_Symbols:_AST68,_SULTR2;1_slufate_transporter_2;1_chr5:3193225-3196818_FORWARD_LENGTH=677_0.0	Bradi1g71510_secondary_active_sulfate_transmembrane_transporter_activity,_chloride_channel_activity,_anion_exchanger_activity_(Blast2GO)_0.0	GRMZM2G042171_Putative uncharacterized protein _0.0	A2TXG4_carbonate_dehydratase_EC_4_2_1_1_Polaribacter_sp__MED152_TrEMBL_4e-70	No_Hits	No_Hits	gnl_TC-DB_P53393_2_A_53_1_4_LOW_AFFINITY_SULPHATE_TRANSPORTER_3_-_Stylosanthes_hamata__0.0	No_Hits	No_Hits
s_percent	3	snp_03_4956538	4956538	C	G	-0.438758	0.0948539	5.55411e-06	5.25539	1	0.0167093	0.0167093	exonic	LOC_Os03g09940	C	G	synonymous SNV	LOC_Os03g09940:LOC_Os03g09940.1:exon5:c.C774C:p.G258G,	4954101	4959448	-	No_Hits	'34.6'_'transport.sulphate'	0.0_sp|P53393|SUT3_STYHA Low affinity sulfate transporter 3 OS=Stylosanthes	0.0_gi|24414266|gb|AAN59769.1| Putative sulfate transporter [Oryza	Sb01g044100_similar to Putative sulfate transporter_0.0	AT5G10180.1_Symbols:_AST68,_SULTR2;1_slufate_transporter_2;1_chr5:3193225-3196818_FORWARD_LENGTH=677_0.0	Bradi1g71510_secondary_active_sulfate_transmembrane_transporter_activity,_chloride_channel_activity,_anion_exchanger_activity_(Blast2GO)_0.0	GRMZM2G042171_Putative uncharacterized protein _0.0	A2TXG4_carbonate_dehydratase_EC_4_2_1_1_Polaribacter_sp__MED152_TrEMBL_4e-70	No_Hits	No_Hits	gnl_TC-DB_P53393_2_A_53_1_4_LOW_AFFINITY_SULPHATE_TRANSPORTER_3_-_Stylosanthes_hamata__0.0	No_Hits	No_Hits
s_percent	3	snp_03_4956665	4956665	A	G	-0.438758	0.0948539	5.55411e-06	5.25539	1	0.0167093	0.0167093	intronic	LOC_Os03g09940	A	G	NA	NA	4954101	4959448	-	No_Hits	'34.6'_'transport.sulphate'	0.0_sp|P53393|SUT3_STYHA Low affinity sulfate transporter 3 OS=Stylosanthes	0.0_gi|24414266|gb|AAN59769.1| Putative sulfate transporter [Oryza	Sb01g044100_similar to Putative sulfate transporter_0.0	AT5G10180.1_Symbols:_AST68,_SULTR2;1_slufate_transporter_2;1_chr5:3193225-3196818_FORWARD_LENGTH=677_0.0	Bradi1g71510_secondary_active_sulfate_transmembrane_transporter_activity,_chloride_channel_activity,_anion_exchanger_activity_(Blast2GO)_0.0	GRMZM2G042171_Putative uncharacterized protein _0.0	A2TXG4_carbonate_dehydratase_EC_4_2_1_1_Polaribacter_sp__MED152_TrEMBL_4e-70	No_Hits	No_Hits	gnl_TC-DB_P53393_2_A_53_1_4_LOW_AFFINITY_SULPHATE_TRANSPORTER_3_-_Stylosanthes_hamata__0.0	No_Hits	No_Hits
s_percent	3	snp_03_4957934	4957934	C	A	-0.438758	0.0948539	5.55411e-06	5.25539	1	0.0167093	0.0167093	exonic	LOC_Os03g09940	C	A	synonymous SNV	LOC_Os03g09940:LOC_Os03g09940.1:exon4:c.T630T:p.V210V,	4954101	4959448	-	No_Hits	'34.6'_'transport.sulphate'	0.0_sp|P53393|SUT3_STYHA Low affinity sulfate transporter 3 OS=Stylosanthes	0.0_gi|24414266|gb|AAN59769.1| Putative sulfate transporter [Oryza	Sb01g044100_similar to Putative sulfate transporter_0.0	AT5G10180.1_Symbols:_AST68,_SULTR2;1_slufate_transporter_2;1_chr5:3193225-3196818_FORWARD_LENGTH=677_0.0	Bradi1g71510_secondary_active_sulfate_transmembrane_transporter_activity,_chloride_channel_activity,_anion_exchanger_activity_(Blast2GO)_0.0	GRMZM2G042171_Putative uncharacterized protein _0.0	A2TXG4_carbonate_dehydratase_EC_4_2_1_1_Polaribacter_sp__MED152_TrEMBL_4e-70	No_Hits	No_Hits	gnl_TC-DB_P53393_2_A_53_1_4_LOW_AFFINITY_SULPHATE_TRANSPORTER_3_-_Stylosanthes_hamata__0.0	No_Hits	No_Hits
s_percent	3	snp_03_4958127	4958127	A	G	-0.438758	0.0948539	5.55411e-06	5.25539	1	0.0167093	0.0167093	exonic	LOC_Os03g09940	A	G	synonymous SNV	LOC_Os03g09940:LOC_Os03g09940.1:exon3:c.C525C:p.R175R,	4954101	4959448	-	No_Hits	'34.6'_'transport.sulphate'	0.0_sp|P53393|SUT3_STYHA Low affinity sulfate transporter 3 OS=Stylosanthes	0.0_gi|24414266|gb|AAN59769.1| Putative sulfate transporter [Oryza	Sb01g044100_similar to Putative sulfate transporter_0.0	AT5G10180.1_Symbols:_AST68,_SULTR2;1_slufate_transporter_2;1_chr5:3193225-3196818_FORWARD_LENGTH=677_0.0	Bradi1g71510_secondary_active_sulfate_transmembrane_transporter_activity,_chloride_channel_activity,_anion_exchanger_activity_(Blast2GO)_0.0	GRMZM2G042171_Putative uncharacterized protein _0.0	A2TXG4_carbonate_dehydratase_EC_4_2_1_1_Polaribacter_sp__MED152_TrEMBL_4e-70	No_Hits	No_Hits	gnl_TC-DB_P53393_2_A_53_1_4_LOW_AFFINITY_SULPHATE_TRANSPORTER_3_-_Stylosanthes_hamata__0.0	No_Hits	No_Hits
s_percent	3	snp_03_4958142	4958142	G	A	-0.438758	0.0948539	5.55411e-06	5.25539	1	0.0167093	0.0167093	exonic	LOC_Os03g09940	G	A	synonymous SNV	LOC_Os03g09940:LOC_Os03g09940.1:exon3:c.T510T:p.D170D,	4954101	4959448	-	No_Hits	'34.6'_'transport.sulphate'	0.0_sp|P53393|SUT3_STYHA Low affinity sulfate transporter 3 OS=Stylosanthes	0.0_gi|24414266|gb|AAN59769.1| Putative sulfate transporter [Oryza	Sb01g044100_similar to Putative sulfate transporter_0.0	AT5G10180.1_Symbols:_AST68,_SULTR2;1_slufate_transporter_2;1_chr5:3193225-3196818_FORWARD_LENGTH=677_0.0	Bradi1g71510_secondary_active_sulfate_transmembrane_transporter_activity,_chloride_channel_activity,_anion_exchanger_activity_(Blast2GO)_0.0	GRMZM2G042171_Putative uncharacterized protein _0.0	A2TXG4_carbonate_dehydratase_EC_4_2_1_1_Polaribacter_sp__MED152_TrEMBL_4e-70	No_Hits	No_Hits	gnl_TC-DB_P53393_2_A_53_1_4_LOW_AFFINITY_SULPHATE_TRANSPORTER_3_-_Stylosanthes_hamata__0.0	No_Hits	No_Hits
s_percent	3	snp_03_4958468	4958468	C	T	-0.438758	0.0948539	5.55411e-06	5.25539	1	0.0167093	0.0167093	intronic	LOC_Os03g09940	C	T	NA	NA	4954101	4959448	-	No_Hits	'34.6'_'transport.sulphate'	0.0_sp|P53393|SUT3_STYHA Low affinity sulfate transporter 3 OS=Stylosanthes	0.0_gi|24414266|gb|AAN59769.1| Putative sulfate transporter [Oryza	Sb01g044100_similar to Putative sulfate transporter_0.0	AT5G10180.1_Symbols:_AST68,_SULTR2;1_slufate_transporter_2;1_chr5:3193225-3196818_FORWARD_LENGTH=677_0.0	Bradi1g71510_secondary_active_sulfate_transmembrane_transporter_activity,_chloride_channel_activity,_anion_exchanger_activity_(Blast2GO)_0.0	GRMZM2G042171_Putative uncharacterized protein _0.0	A2TXG4_carbonate_dehydratase_EC_4_2_1_1_Polaribacter_sp__MED152_TrEMBL_4e-70	No_Hits	No_Hits	gnl_TC-DB_P53393_2_A_53_1_4_LOW_AFFINITY_SULPHATE_TRANSPORTER_3_-_Stylosanthes_hamata__0.0	No_Hits	No_Hits
s_percent	3	snp_03_4958516	4958516	G	T	-0.438758	0.0948539	5.55411e-06	5.25539	1	0.0167093	0.0167093	intronic	LOC_Os03g09940	G	T	NA	NA	4954101	4959448	-	No_Hits	'34.6'_'transport.sulphate'	0.0_sp|P53393|SUT3_STYHA Low affinity sulfate transporter 3 OS=Stylosanthes	0.0_gi|24414266|gb|AAN59769.1| Putative sulfate transporter [Oryza	Sb01g044100_similar to Putative sulfate transporter_0.0	AT5G10180.1_Symbols:_AST68,_SULTR2;1_slufate_transporter_2;1_chr5:3193225-3196818_FORWARD_LENGTH=677_0.0	Bradi1g71510_secondary_active_sulfate_transmembrane_transporter_activity,_chloride_channel_activity,_anion_exchanger_activity_(Blast2GO)_0.0	GRMZM2G042171_Putative uncharacterized protein _0.0	A2TXG4_carbonate_dehydratase_EC_4_2_1_1_Polaribacter_sp__MED152_TrEMBL_4e-70	No_Hits	No_Hits	gnl_TC-DB_P53393_2_A_53_1_4_LOW_AFFINITY_SULPHATE_TRANSPORTER_3_-_Stylosanthes_hamata__0.0	No_Hits	No_Hits
s_percent	3	snp_03_4959196	4959196	G	C	-0.438758	0.0948539	5.55411e-06	5.25539	1	0.0167093	0.0167093	UTR5	LOC_Os03g09940(LOC_Os03g09940.1:c.-116C>G)	G	C	NA	NA	NA	NA	NA	NA	NA	NA	NA	NA	NA	NA	NA	NA	NA	NA	NA	NA	NA
s_percent	3	snp_03_4959226	4959226	T	C	-0.438758	0.0948539	5.55411e-06	5.25539	1	0.0167093	0.0167093	UTR5	LOC_Os03g09940(LOC_Os03g09940.1:c.-146A>G)	T	C	NA	NA	NA	NA	NA	NA	NA	NA	NA	NA	NA	NA	NA	NA	NA	NA	NA	NA	NA
s_percent	3	snp_03_4959238	4959238	A	G	-0.438758	0.0948539	5.55411e-06	5.25539	1	0.0167093	0.0167093	UTR5	LOC_Os03g09940(LOC_Os03g09940.1:c.-158T>C)	A	G	NA	NA	NA	NA	NA	NA	NA	NA	NA	NA	NA	NA	NA	NA	NA	NA	NA	NA	NA
s_percent	3	snp_03_4959261	4959261	T	G	-0.438758	0.0948539	5.55411e-06	5.25539	1	0.0167093	0.0167093	UTR5	LOC_Os03g09940(LOC_Os03g09940.1:c.-181A>C)	T	G	NA	NA	NA	NA	NA	NA	NA	NA	NA	NA	NA	NA	NA	NA	NA	NA	NA	NA	NA
s_percent	3	snp_03_4973763	4973763	C	A	-0.438758	0.0948539	5.55411e-06	5.25539	1	0.0167093	0.0167093	intergenic	LOC_Os03g09960(dist=2749),LOC_Os03g09970(dist=10814)	C	A	NA	NA	NA	NA	NA	NA	NA	NA	NA	NA	NA	NA	NA	NA	NA	NA	NA	NA	NA
s_percent	3	snp_03_4984361	4984361	G	A	-0.438758	0.0948539	5.55411e-06	5.25539	1	0.0167093	0.0167093	upstream	LOC_Os03g09970	G	A	NA	NA	4984577	4992411	+	No_Hits	'34.6'_'transport.sulphate'	0.0_sp|P53392|SUT2_STYHA High affinity sulfate transporter 2 OS=Stylosanthes	0.0_gi|115451317|ref|NP_001049259.1| Os03g0195800 [Oryza sativa Japonica	Sb01g044090_similar to Sulfate transporter ST1_0.0	AT1G22150.1_Symbols:_SULTR1;3_sulfate_transporter_1;3_chr1:7818361-7821344_FORWARD_LENGTH=656_0.0	Bradi1g62050_secondary_active_sulfate_transmembrane_transporter_activity,_chloride_channel_activity,_anion_exchanger_activity_(Blast2GO)_0.0	GRMZM2G342907_No Description present_0.0	A2TXG4_carbonate_dehydratase_EC_4_2_1_1_Polaribacter_sp__MED152_TrEMBL_7e-86	No_Hits	No_Hits	gnl_TC-DB_P53391_2_A_53_1_3_HIGH_AFFINITY_SULPHATE_TRANSPORTER_1_-_Stylosanthes_hamata__0.0	No_Hits	No_Hits
s_percent	3	snp_03_4984473	4984473	A	T	-0.438758	0.0948539	5.55411e-06	5.25539	1	0.0167093	0.0167093	upstream	LOC_Os03g09970	A	T	NA	NA	4984577	4992411	+	No_Hits	'34.6'_'transport.sulphate'	0.0_sp|P53392|SUT2_STYHA High affinity sulfate transporter 2 OS=Stylosanthes	0.0_gi|115451317|ref|NP_001049259.1| Os03g0195800 [Oryza sativa Japonica	Sb01g044090_similar to Sulfate transporter ST1_0.0	AT1G22150.1_Symbols:_SULTR1;3_sulfate_transporter_1;3_chr1:7818361-7821344_FORWARD_LENGTH=656_0.0	Bradi1g62050_secondary_active_sulfate_transmembrane_transporter_activity,_chloride_channel_activity,_anion_exchanger_activity_(Blast2GO)_0.0	GRMZM2G342907_No Description present_0.0	A2TXG4_carbonate_dehydratase_EC_4_2_1_1_Polaribacter_sp__MED152_TrEMBL_7e-86	No_Hits	No_Hits	gnl_TC-DB_P53391_2_A_53_1_3_HIGH_AFFINITY_SULPHATE_TRANSPORTER_1_-_Stylosanthes_hamata__0.0	No_Hits	No_Hits
s_percent	3	snp_03_4984490	4984490	C	T	-0.438758	0.0948539	5.55411e-06	5.25539	1	0.0167093	0.0167093	upstream	LOC_Os03g09970	C	T	NA	NA	4984577	4992411	+	No_Hits	'34.6'_'transport.sulphate'	0.0_sp|P53392|SUT2_STYHA High affinity sulfate transporter 2 OS=Stylosanthes	0.0_gi|115451317|ref|NP_001049259.1| Os03g0195800 [Oryza sativa Japonica	Sb01g044090_similar to Sulfate transporter ST1_0.0	AT1G22150.1_Symbols:_SULTR1;3_sulfate_transporter_1;3_chr1:7818361-7821344_FORWARD_LENGTH=656_0.0	Bradi1g62050_secondary_active_sulfate_transmembrane_transporter_activity,_chloride_channel_activity,_anion_exchanger_activity_(Blast2GO)_0.0	GRMZM2G342907_No Description present_0.0	A2TXG4_carbonate_dehydratase_EC_4_2_1_1_Polaribacter_sp__MED152_TrEMBL_7e-86	No_Hits	No_Hits	gnl_TC-DB_P53391_2_A_53_1_3_HIGH_AFFINITY_SULPHATE_TRANSPORTER_1_-_Stylosanthes_hamata__0.0	No_Hits	No_Hits
s_percent	3	snp_03_4984502	4984502	C	T	-0.438758	0.0948539	5.55411e-06	5.25539	1	0.0167093	0.0167093	upstream	LOC_Os03g09970	C	T	NA	NA	4984577	4992411	+	No_Hits	'34.6'_'transport.sulphate'	0.0_sp|P53392|SUT2_STYHA High affinity sulfate transporter 2 OS=Stylosanthes	0.0_gi|115451317|ref|NP_001049259.1| Os03g0195800 [Oryza sativa Japonica	Sb01g044090_similar to Sulfate transporter ST1_0.0	AT1G22150.1_Symbols:_SULTR1;3_sulfate_transporter_1;3_chr1:7818361-7821344_FORWARD_LENGTH=656_0.0	Bradi1g62050_secondary_active_sulfate_transmembrane_transporter_activity,_chloride_channel_activity,_anion_exchanger_activity_(Blast2GO)_0.0	GRMZM2G342907_No Description present_0.0	A2TXG4_carbonate_dehydratase_EC_4_2_1_1_Polaribacter_sp__MED152_TrEMBL_7e-86	No_Hits	No_Hits	gnl_TC-DB_P53391_2_A_53_1_3_HIGH_AFFINITY_SULPHATE_TRANSPORTER_1_-_Stylosanthes_hamata__0.0	No_Hits	No_Hits
s_percent	3	snp_03_4985315	4985315	C	T	-0.438758	0.0948539	5.55411e-06	5.25539	1	0.0167093	0.0167093	intronic	LOC_Os03g09970	C	T	NA	NA	4984577	4992411	+	No_Hits	'34.6'_'transport.sulphate'	0.0_sp|P53392|SUT2_STYHA High affinity sulfate transporter 2 OS=Stylosanthes	0.0_gi|115451317|ref|NP_001049259.1| Os03g0195800 [Oryza sativa Japonica	Sb01g044090_similar to Sulfate transporter ST1_0.0	AT1G22150.1_Symbols:_SULTR1;3_sulfate_transporter_1;3_chr1:7818361-7821344_FORWARD_LENGTH=656_0.0	Bradi1g62050_secondary_active_sulfate_transmembrane_transporter_activity,_chloride_channel_activity,_anion_exchanger_activity_(Blast2GO)_0.0	GRMZM2G342907_No Description present_0.0	A2TXG4_carbonate_dehydratase_EC_4_2_1_1_Polaribacter_sp__MED152_TrEMBL_7e-86	No_Hits	No_Hits	gnl_TC-DB_P53391_2_A_53_1_3_HIGH_AFFINITY_SULPHATE_TRANSPORTER_1_-_Stylosanthes_hamata__0.0	No_Hits	No_Hits
s_percent	3	snp_03_4985332	4985332	G	A	-0.438758	0.0948539	5.55411e-06	5.25539	1	0.0167093	0.0167093	intronic	LOC_Os03g09970	G	A	NA	NA	4984577	4992411	+	No_Hits	'34.6'_'transport.sulphate'	0.0_sp|P53392|SUT2_STYHA High affinity sulfate transporter 2 OS=Stylosanthes	0.0_gi|115451317|ref|NP_001049259.1| Os03g0195800 [Oryza sativa Japonica	Sb01g044090_similar to Sulfate transporter ST1_0.0	AT1G22150.1_Symbols:_SULTR1;3_sulfate_transporter_1;3_chr1:7818361-7821344_FORWARD_LENGTH=656_0.0	Bradi1g62050_secondary_active_sulfate_transmembrane_transporter_activity,_chloride_channel_activity,_anion_exchanger_activity_(Blast2GO)_0.0	GRMZM2G342907_No Description present_0.0	A2TXG4_carbonate_dehydratase_EC_4_2_1_1_Polaribacter_sp__MED152_TrEMBL_7e-86	No_Hits	No_Hits	gnl_TC-DB_P53391_2_A_53_1_3_HIGH_AFFINITY_SULPHATE_TRANSPORTER_1_-_Stylosanthes_hamata__0.0	No_Hits	No_Hits
s_percent	3	snp_03_4985516	4985516	C	T	-0.438758	0.0948539	5.55411e-06	5.25539	1	0.0167093	0.0167093	intronic	LOC_Os03g09970	C	T	NA	NA	4984577	4992411	+	No_Hits	'34.6'_'transport.sulphate'	0.0_sp|P53392|SUT2_STYHA High affinity sulfate transporter 2 OS=Stylosanthes	0.0_gi|115451317|ref|NP_001049259.1| Os03g0195800 [Oryza sativa Japonica	Sb01g044090_similar to Sulfate transporter ST1_0.0	AT1G22150.1_Symbols:_SULTR1;3_sulfate_transporter_1;3_chr1:7818361-7821344_FORWARD_LENGTH=656_0.0	Bradi1g62050_secondary_active_sulfate_transmembrane_transporter_activity,_chloride_channel_activity,_anion_exchanger_activity_(Blast2GO)_0.0	GRMZM2G342907_No Description present_0.0	A2TXG4_carbonate_dehydratase_EC_4_2_1_1_Polaribacter_sp__MED152_TrEMBL_7e-86	No_Hits	No_Hits	gnl_TC-DB_P53391_2_A_53_1_3_HIGH_AFFINITY_SULPHATE_TRANSPORTER_1_-_Stylosanthes_hamata__0.0	No_Hits	No_Hits
s_percent	3	snp_03_4985647	4985647	T	C	-0.438758	0.0948539	5.55411e-06	5.25539	1	0.0167093	0.0167093	intronic	LOC_Os03g09970	T	C	NA	NA	4984577	4992411	+	No_Hits	'34.6'_'transport.sulphate'	0.0_sp|P53392|SUT2_STYHA High affinity sulfate transporter 2 OS=Stylosanthes	0.0_gi|115451317|ref|NP_001049259.1| Os03g0195800 [Oryza sativa Japonica	Sb01g044090_similar to Sulfate transporter ST1_0.0	AT1G22150.1_Symbols:_SULTR1;3_sulfate_transporter_1;3_chr1:7818361-7821344_FORWARD_LENGTH=656_0.0	Bradi1g62050_secondary_active_sulfate_transmembrane_transporter_activity,_chloride_channel_activity,_anion_exchanger_activity_(Blast2GO)_0.0	GRMZM2G342907_No Description present_0.0	A2TXG4_carbonate_dehydratase_EC_4_2_1_1_Polaribacter_sp__MED152_TrEMBL_7e-86	No_Hits	No_Hits	gnl_TC-DB_P53391_2_A_53_1_3_HIGH_AFFINITY_SULPHATE_TRANSPORTER_1_-_Stylosanthes_hamata__0.0	No_Hits	No_Hits
s_percent	3	snp_03_4985692	4985692	C	G	-0.438758	0.0948539	5.55411e-06	5.25539	1	0.0167093	0.0167093	intronic	LOC_Os03g09970	C	G	NA	NA	4984577	4992411	+	No_Hits	'34.6'_'transport.sulphate'	0.0_sp|P53392|SUT2_STYHA High affinity sulfate transporter 2 OS=Stylosanthes	0.0_gi|115451317|ref|NP_001049259.1| Os03g0195800 [Oryza sativa Japonica	Sb01g044090_similar to Sulfate transporter ST1_0.0	AT1G22150.1_Symbols:_SULTR1;3_sulfate_transporter_1;3_chr1:7818361-7821344_FORWARD_LENGTH=656_0.0	Bradi1g62050_secondary_active_sulfate_transmembrane_transporter_activity,_chloride_channel_activity,_anion_exchanger_activity_(Blast2GO)_0.0	GRMZM2G342907_No Description present_0.0	A2TXG4_carbonate_dehydratase_EC_4_2_1_1_Polaribacter_sp__MED152_TrEMBL_7e-86	No_Hits	No_Hits	gnl_TC-DB_P53391_2_A_53_1_3_HIGH_AFFINITY_SULPHATE_TRANSPORTER_1_-_Stylosanthes_hamata__0.0	No_Hits	No_Hits
s_percent	3	snp_03_4986367	4986367	A	G	-0.438758	0.0948539	5.55411e-06	5.25539	1	0.0167093	0.0167093	intronic	LOC_Os03g09970	A	G	NA	NA	4984577	4992411	+	No_Hits	'34.6'_'transport.sulphate'	0.0_sp|P53392|SUT2_STYHA High affinity sulfate transporter 2 OS=Stylosanthes	0.0_gi|115451317|ref|NP_001049259.1| Os03g0195800 [Oryza sativa Japonica	Sb01g044090_similar to Sulfate transporter ST1_0.0	AT1G22150.1_Symbols:_SULTR1;3_sulfate_transporter_1;3_chr1:7818361-7821344_FORWARD_LENGTH=656_0.0	Bradi1g62050_secondary_active_sulfate_transmembrane_transporter_activity,_chloride_channel_activity,_anion_exchanger_activity_(Blast2GO)_0.0	GRMZM2G342907_No Description present_0.0	A2TXG4_carbonate_dehydratase_EC_4_2_1_1_Polaribacter_sp__MED152_TrEMBL_7e-86	No_Hits	No_Hits	gnl_TC-DB_P53391_2_A_53_1_3_HIGH_AFFINITY_SULPHATE_TRANSPORTER_1_-_Stylosanthes_hamata__0.0	No_Hits	No_Hits
s_percent	3	snp_03_4986405	4986405	T	C	-0.438758	0.0948539	5.55411e-06	5.25539	1	0.0167093	0.0167093	intronic	LOC_Os03g09970	T	C	NA	NA	4984577	4992411	+	No_Hits	'34.6'_'transport.sulphate'	0.0_sp|P53392|SUT2_STYHA High affinity sulfate transporter 2 OS=Stylosanthes	0.0_gi|115451317|ref|NP_001049259.1| Os03g0195800 [Oryza sativa Japonica	Sb01g044090_similar to Sulfate transporter ST1_0.0	AT1G22150.1_Symbols:_SULTR1;3_sulfate_transporter_1;3_chr1:7818361-7821344_FORWARD_LENGTH=656_0.0	Bradi1g62050_secondary_active_sulfate_transmembrane_transporter_activity,_chloride_channel_activity,_anion_exchanger_activity_(Blast2GO)_0.0	GRMZM2G342907_No Description present_0.0	A2TXG4_carbonate_dehydratase_EC_4_2_1_1_Polaribacter_sp__MED152_TrEMBL_7e-86	No_Hits	No_Hits	gnl_TC-DB_P53391_2_A_53_1_3_HIGH_AFFINITY_SULPHATE_TRANSPORTER_1_-_Stylosanthes_hamata__0.0	No_Hits	No_Hits
s_percent	3	snp_03_4986424	4986424	A	G	-0.438758	0.0948539	5.55411e-06	5.25539	1	0.0167093	0.0167093	intronic	LOC_Os03g09970	A	G	NA	NA	4984577	4992411	+	No_Hits	'34.6'_'transport.sulphate'	0.0_sp|P53392|SUT2_STYHA High affinity sulfate transporter 2 OS=Stylosanthes	0.0_gi|115451317|ref|NP_001049259.1| Os03g0195800 [Oryza sativa Japonica	Sb01g044090_similar to Sulfate transporter ST1_0.0	AT1G22150.1_Symbols:_SULTR1;3_sulfate_transporter_1;3_chr1:7818361-7821344_FORWARD_LENGTH=656_0.0	Bradi1g62050_secondary_active_sulfate_transmembrane_transporter_activity,_chloride_channel_activity,_anion_exchanger_activity_(Blast2GO)_0.0	GRMZM2G342907_No Description present_0.0	A2TXG4_carbonate_dehydratase_EC_4_2_1_1_Polaribacter_sp__MED152_TrEMBL_7e-86	No_Hits	No_Hits	gnl_TC-DB_P53391_2_A_53_1_3_HIGH_AFFINITY_SULPHATE_TRANSPORTER_1_-_Stylosanthes_hamata__0.0	No_Hits	No_Hits
s_percent	3	snp_03_4986502	4986502	G	C	-0.438758	0.0948539	5.55411e-06	5.25539	1	0.0167093	0.0167093	intronic	LOC_Os03g09970	G	C	NA	NA	4984577	4992411	+	No_Hits	'34.6'_'transport.sulphate'	0.0_sp|P53392|SUT2_STYHA High affinity sulfate transporter 2 OS=Stylosanthes	0.0_gi|115451317|ref|NP_001049259.1| Os03g0195800 [Oryza sativa Japonica	Sb01g044090_similar to Sulfate transporter ST1_0.0	AT1G22150.1_Symbols:_SULTR1;3_sulfate_transporter_1;3_chr1:7818361-7821344_FORWARD_LENGTH=656_0.0	Bradi1g62050_secondary_active_sulfate_transmembrane_transporter_activity,_chloride_channel_activity,_anion_exchanger_activity_(Blast2GO)_0.0	GRMZM2G342907_No Description present_0.0	A2TXG4_carbonate_dehydratase_EC_4_2_1_1_Polaribacter_sp__MED152_TrEMBL_7e-86	No_Hits	No_Hits	gnl_TC-DB_P53391_2_A_53_1_3_HIGH_AFFINITY_SULPHATE_TRANSPORTER_1_-_Stylosanthes_hamata__0.0	No_Hits	No_Hits
s_percent	3	snp_03_4987468	4987468	T	A	-0.438758	0.0948539	5.55411e-06	5.25539	1	0.0167093	0.0167093	intronic	LOC_Os03g09970	T	A	NA	NA	4984577	4992411	+	No_Hits	'34.6'_'transport.sulphate'	0.0_sp|P53392|SUT2_STYHA High affinity sulfate transporter 2 OS=Stylosanthes	0.0_gi|115451317|ref|NP_001049259.1| Os03g0195800 [Oryza sativa Japonica	Sb01g044090_similar to Sulfate transporter ST1_0.0	AT1G22150.1_Symbols:_SULTR1;3_sulfate_transporter_1;3_chr1:7818361-7821344_FORWARD_LENGTH=656_0.0	Bradi1g62050_secondary_active_sulfate_transmembrane_transporter_activity,_chloride_channel_activity,_anion_exchanger_activity_(Blast2GO)_0.0	GRMZM2G342907_No Description present_0.0	A2TXG4_carbonate_dehydratase_EC_4_2_1_1_Polaribacter_sp__MED152_TrEMBL_7e-86	No_Hits	No_Hits	gnl_TC-DB_P53391_2_A_53_1_3_HIGH_AFFINITY_SULPHATE_TRANSPORTER_1_-_Stylosanthes_hamata__0.0	No_Hits	No_Hits
s_percent	3	snp_03_4987763	4987763	G	A	-0.438758	0.0948539	5.55411e-06	5.25539	1	0.0167093	0.0167093	UTR5	LOC_Os03g09970(LOC_Os03g09970.3:c.-498G>A)	G	A	NA	NA	NA	NA	NA	NA	NA	NA	NA	NA	NA	NA	NA	NA	NA	NA	NA	NA	NA
s_percent	3	snp_03_4988269	4988269	G	A	-0.438758	0.0948539	5.55411e-06	5.25539	1	0.0167093	0.0167093	exonic	LOC_Os03g09970	G	A	synonymous SNV	LOC_Os03g09970:LOC_Os03g09970.3:exon2:c.A9A:p.R3R,LOC_Os03g09970:LOC_Os03g09970.4:exon2:c.A9A:p.R3R,LOC_Os03g09970:LOC_Os03g09970.1:exon1:c.A9A:p.R3R,LOC_Os03g09970:LOC_Os03g09970.2:exon2:c.A9A:p.R3R,	4984577	4992411	+	No_Hits	'34.6'_'transport.sulphate'	0.0_sp|P53392|SUT2_STYHA High affinity sulfate transporter 2 OS=Stylosanthes	0.0_gi|115451317|ref|NP_001049259.1| Os03g0195800 [Oryza sativa Japonica	Sb01g044090_similar to Sulfate transporter ST1_0.0	AT1G22150.1_Symbols:_SULTR1;3_sulfate_transporter_1;3_chr1:7818361-7821344_FORWARD_LENGTH=656_0.0	Bradi1g62050_secondary_active_sulfate_transmembrane_transporter_activity,_chloride_channel_activity,_anion_exchanger_activity_(Blast2GO)_0.0	GRMZM2G342907_No Description present_0.0	A2TXG4_carbonate_dehydratase_EC_4_2_1_1_Polaribacter_sp__MED152_TrEMBL_7e-86	No_Hits	No_Hits	gnl_TC-DB_P53391_2_A_53_1_3_HIGH_AFFINITY_SULPHATE_TRANSPORTER_1_-_Stylosanthes_hamata__0.0	No_Hits	No_Hits
s_percent	3	snp_03_4988570	4988570	A	G	-0.438758	0.0948539	5.55411e-06	5.25539	1	0.0167093	0.0167093	exonic	LOC_Os03g09970	A	G	synonymous SNV	LOC_Os03g09970:LOC_Os03g09970.3:exon2:c.G310G:p.V104V,LOC_Os03g09970:LOC_Os03g09970.4:exon2:c.G310G:p.V104V,LOC_Os03g09970:LOC_Os03g09970.1:exon1:c.G310G:p.V104V,LOC_Os03g09970:LOC_Os03g09970.2:exon2:c.G310G:p.V104V,	4984577	4992411	+	No_Hits	'34.6'_'transport.sulphate'	0.0_sp|P53392|SUT2_STYHA High affinity sulfate transporter 2 OS=Stylosanthes	0.0_gi|115451317|ref|NP_001049259.1| Os03g0195800 [Oryza sativa Japonica	Sb01g044090_similar to Sulfate transporter ST1_0.0	AT1G22150.1_Symbols:_SULTR1;3_sulfate_transporter_1;3_chr1:7818361-7821344_FORWARD_LENGTH=656_0.0	Bradi1g62050_secondary_active_sulfate_transmembrane_transporter_activity,_chloride_channel_activity,_anion_exchanger_activity_(Blast2GO)_0.0	GRMZM2G342907_No Description present_0.0	A2TXG4_carbonate_dehydratase_EC_4_2_1_1_Polaribacter_sp__MED152_TrEMBL_7e-86	No_Hits	No_Hits	gnl_TC-DB_P53391_2_A_53_1_3_HIGH_AFFINITY_SULPHATE_TRANSPORTER_1_-_Stylosanthes_hamata__0.0	No_Hits	No_Hits
s_percent	3	snp_03_4988621	4988621	T	C	-0.438758	0.0948539	5.55411e-06	5.25539	1	0.0167093	0.0167093	intronic	LOC_Os03g09970	T	C	NA	NA	4984577	4992411	+	No_Hits	'34.6'_'transport.sulphate'	0.0_sp|P53392|SUT2_STYHA High affinity sulfate transporter 2 OS=Stylosanthes	0.0_gi|115451317|ref|NP_001049259.1| Os03g0195800 [Oryza sativa Japonica	Sb01g044090_similar to Sulfate transporter ST1_0.0	AT1G22150.1_Symbols:_SULTR1;3_sulfate_transporter_1;3_chr1:7818361-7821344_FORWARD_LENGTH=656_0.0	Bradi1g62050_secondary_active_sulfate_transmembrane_transporter_activity,_chloride_channel_activity,_anion_exchanger_activity_(Blast2GO)_0.0	GRMZM2G342907_No Description present_0.0	A2TXG4_carbonate_dehydratase_EC_4_2_1_1_Polaribacter_sp__MED152_TrEMBL_7e-86	No_Hits	No_Hits	gnl_TC-DB_P53391_2_A_53_1_3_HIGH_AFFINITY_SULPHATE_TRANSPORTER_1_-_Stylosanthes_hamata__0.0	No_Hits	No_Hits
s_percent	3	snp_03_4990644	4990644	A	C	-0.438758	0.0948539	5.55411e-06	5.25539	1	0.0167093	0.0167093	intronic	LOC_Os03g09970	A	C	NA	NA	4984577	4992411	+	No_Hits	'34.6'_'transport.sulphate'	0.0_sp|P53392|SUT2_STYHA High affinity sulfate transporter 2 OS=Stylosanthes	0.0_gi|115451317|ref|NP_001049259.1| Os03g0195800 [Oryza sativa Japonica	Sb01g044090_similar to Sulfate transporter ST1_0.0	AT1G22150.1_Symbols:_SULTR1;3_sulfate_transporter_1;3_chr1:7818361-7821344_FORWARD_LENGTH=656_0.0	Bradi1g62050_secondary_active_sulfate_transmembrane_transporter_activity,_chloride_channel_activity,_anion_exchanger_activity_(Blast2GO)_0.0	GRMZM2G342907_No Description present_0.0	A2TXG4_carbonate_dehydratase_EC_4_2_1_1_Polaribacter_sp__MED152_TrEMBL_7e-86	No_Hits	No_Hits	gnl_TC-DB_P53391_2_A_53_1_3_HIGH_AFFINITY_SULPHATE_TRANSPORTER_1_-_Stylosanthes_hamata__0.0	No_Hits	No_Hits
s_percent	3	snp_03_4991584	4991584	C	T	-0.438758	0.0948539	5.55411e-06	5.25539	1	0.0167093	0.0167093	intronic	LOC_Os03g09970	C	T	NA	NA	4984577	4992411	+	No_Hits	'34.6'_'transport.sulphate'	0.0_sp|P53392|SUT2_STYHA High affinity sulfate transporter 2 OS=Stylosanthes	0.0_gi|115451317|ref|NP_001049259.1| Os03g0195800 [Oryza sativa Japonica	Sb01g044090_similar to Sulfate transporter ST1_0.0	AT1G22150.1_Symbols:_SULTR1;3_sulfate_transporter_1;3_chr1:7818361-7821344_FORWARD_LENGTH=656_0.0	Bradi1g62050_secondary_active_sulfate_transmembrane_transporter_activity,_chloride_channel_activity,_anion_exchanger_activity_(Blast2GO)_0.0	GRMZM2G342907_No Description present_0.0	A2TXG4_carbonate_dehydratase_EC_4_2_1_1_Polaribacter_sp__MED152_TrEMBL_7e-86	No_Hits	No_Hits	gnl_TC-DB_P53391_2_A_53_1_3_HIGH_AFFINITY_SULPHATE_TRANSPORTER_1_-_Stylosanthes_hamata__0.0	No_Hits	No_Hits
s_percent	3	snp_03_4950906	4950906	T	C	-0.451256	0.0975566	5.55505e-06	5.25531	1	0.0167093	0.0167093	UTR5	LOC_Os03g09930(LOC_Os03g09930.1:c.-50A>G)	T	C	NA	NA	NA	NA	NA	NA	NA	NA	NA	NA	NA	NA	NA	NA	NA	NA	NA	NA	NA
s_percent	3	snp_03_4984388	4984388	A	T	-0.439529	0.0950247	5.55909e-06	5.255	1	0.0167093	0.0167093	upstream	LOC_Os03g09970	A	T	NA	NA	4984577	4992411	+	No_Hits	'34.6'_'transport.sulphate'	0.0_sp|P53392|SUT2_STYHA High affinity sulfate transporter 2 OS=Stylosanthes	0.0_gi|115451317|ref|NP_001049259.1| Os03g0195800 [Oryza sativa Japonica	Sb01g044090_similar to Sulfate transporter ST1_0.0	AT1G22150.1_Symbols:_SULTR1;3_sulfate_transporter_1;3_chr1:7818361-7821344_FORWARD_LENGTH=656_0.0	Bradi1g62050_secondary_active_sulfate_transmembrane_transporter_activity,_chloride_channel_activity,_anion_exchanger_activity_(Blast2GO)_0.0	GRMZM2G342907_No Description present_0.0	A2TXG4_carbonate_dehydratase_EC_4_2_1_1_Polaribacter_sp__MED152_TrEMBL_7e-86	No_Hits	No_Hits	gnl_TC-DB_P53391_2_A_53_1_3_HIGH_AFFINITY_SULPHATE_TRANSPORTER_1_-_Stylosanthes_hamata__0.0	No_Hits	No_Hits
s_percent	3	snp_03_4984421	4984421	G	A	-0.439529	0.0950247	5.55909e-06	5.255	1	0.0167093	0.0167093	upstream	LOC_Os03g09970	G	A	NA	NA	4984577	4992411	+	No_Hits	'34.6'_'transport.sulphate'	0.0_sp|P53392|SUT2_STYHA High affinity sulfate transporter 2 OS=Stylosanthes	0.0_gi|115451317|ref|NP_001049259.1| Os03g0195800 [Oryza sativa Japonica	Sb01g044090_similar to Sulfate transporter ST1_0.0	AT1G22150.1_Symbols:_SULTR1;3_sulfate_transporter_1;3_chr1:7818361-7821344_FORWARD_LENGTH=656_0.0	Bradi1g62050_secondary_active_sulfate_transmembrane_transporter_activity,_chloride_channel_activity,_anion_exchanger_activity_(Blast2GO)_0.0	GRMZM2G342907_No Description present_0.0	A2TXG4_carbonate_dehydratase_EC_4_2_1_1_Polaribacter_sp__MED152_TrEMBL_7e-86	No_Hits	No_Hits	gnl_TC-DB_P53391_2_A_53_1_3_HIGH_AFFINITY_SULPHATE_TRANSPORTER_1_-_Stylosanthes_hamata__0.0	No_Hits	No_Hits
s_percent	3	snp_03_4959313	4959313	C	A	-0.438743	0.0948567	5.56168e-06	5.25479	1	0.0167093	0.0167093	UTR5	LOC_Os03g09940(LOC_Os03g09940.1:c.-233G>T)	C	A	NA	NA	NA	NA	NA	NA	NA	NA	NA	NA	NA	NA	NA	NA	NA	NA	NA	NA	NA
s_percent	1	snp_01_1894055	1894055	A	G	-0.301203	0.0651208	5.56243e-06	5.25474	1	0.0167093	0.0167093	intergenic	LOC_Os01g04260(dist=1757),LOC_Os01g04270(dist=3022)	G	A	NA	NA	NA	NA	NA	NA	NA	NA	NA	NA	NA	NA	NA	NA	NA	NA	NA	NA	NA
s_percent	3	snp_03_4953073	4953073	A	C	-0.439037	0.0949266	5.56943e-06	5.25419	1	0.0167093	0.0167093	intronic	LOC_Os03g09930	A	C	NA	NA	4946323	4953950	-	No_Hits	'34.6'_'transport.sulphate'	0.0_sp|O04722|SUT21_ARATH Sulfate transporter 2.1 OS=Arabidopsis	0.0_gi|115451313|ref|NP_001049257.1| Os03g0195300 [Oryza sativa Japonica	Sb01g044110_similar to Putative uncharacterized protein_0.0	AT5G10180.1_Symbols:_AST68,_SULTR2;1_slufate_transporter_2;1_chr5:3193225-3196818_FORWARD_LENGTH=677_0.0	Bradi1g71510_secondary_active_sulfate_transmembrane_transporter_activity,_chloride_channel_activity,_anion_exchanger_activity_(Blast2GO)_0.0	GRMZM2G042171_Putative uncharacterized protein _0.0	A2TXG4_carbonate_dehydratase_EC_4_2_1_1_Polaribacter_sp__MED152_TrEMBL_3e-77	No_Hits	No_Hits	gnl_TC-DB_P53393_2_A_53_1_4_LOW_AFFINITY_SULPHATE_TRANSPORTER_3_-_Stylosanthes_hamata__0.0	No_Hits	No_Hits
s_percent	1	snp_01_1817650	1817650	A	T	-0.304899	0.0659478	5.61159e-06	5.25091	1	0.0167093	0.0167093	upstream	LOC_Os01g04130	T	A	NA	NA	1815769	1817554	-	ProSitePatterns_Peptidyl-tRNA hydrolase signature 1._YHGTRHNVGFEMVD_SUPERFAMILY_-_TPWLIAGLGNPGSKYHGTRHNVGFEMVDRIARDEGITMNTIQSKSLLGIGSIGEVPVLLVKPQSYINYSGEALVNNKK_Pfam_Peptidyl-tRNA hydrolase_LIAGLGNPGSKYHGTRHNVGFEMVDRIARDEGITMNTIQSKSLLGIGSIGEVPVLLVKPQSYINYSGEALVN_Gene3D_-_AEYTPWLIAGLGNPGSKYHGTRHNVGFEMVDRIARDEGITMNTIQSKSLLGIGSIGEVPVLLVKPQSYINYSGEALVNNKKQ_____________	'29.2.2'_'protein.synthesis.ribosome biogenesis'	7e-91_sp|Q5ZCL8|CRS2_ORYSJ Chloroplastic group IIB intron splicing	4e-89_gi|218187457|gb|EEC69884.1| hypothetical protein OsI_00266 [Oryza	Sb03g007130_similar to Chloroplastic group IIB intron splicing facilitator CRS2, chloroplast precursor_1e-56	AT5G38290.2_Symbols:_Peptidyl-tRNA_hydrolase_family_protein_chr5:15303491-15305381_FORWARD_LENGTH=250_4e-38	Bradi2g02200_aminoacyl-tRNA_hydrolase_activity_(Blast2GO)_1e-59	GRMZM2G132021_Chloroplastic group IIB intron splicing facilitator CRS2, chloroplastic Precursor (Chloroplastic RNA splicing factor 2)(Protein CHLOROPLAST RNA SPLICING 2)_4e-56	Q9M5P4_aminoacyltRNA_hydrolase_EC_3_1_1_29_Zea_mays_SwissProt_7e-53	No_Hits	No_Hits	No_Hits	No_Hits	No_Hits
s_percent	3	snp_03_4948074	4948074	C	T	-0.443627	0.0960207	5.69345e-06	5.24462	1	0.0167093	0.0167093	exonic	LOC_Os03g09930	C	T	synonymous SNV	LOC_Os03g09930:LOC_Os03g09930.1:exon7:c.A1143A:p.A381A,LOC_Os03g09930:LOC_Os03g09930.2:exon8:c.A843A:p.A281A,	4946323	4953950	-	No_Hits	'34.6'_'transport.sulphate'	0.0_sp|O04722|SUT21_ARATH Sulfate transporter 2.1 OS=Arabidopsis	0.0_gi|115451313|ref|NP_001049257.1| Os03g0195300 [Oryza sativa Japonica	Sb01g044110_similar to Putative uncharacterized protein_0.0	AT5G10180.1_Symbols:_AST68,_SULTR2;1_slufate_transporter_2;1_chr5:3193225-3196818_FORWARD_LENGTH=677_0.0	Bradi1g71510_secondary_active_sulfate_transmembrane_transporter_activity,_chloride_channel_activity,_anion_exchanger_activity_(Blast2GO)_0.0	GRMZM2G042171_Putative uncharacterized protein _0.0	A2TXG4_carbonate_dehydratase_EC_4_2_1_1_Polaribacter_sp__MED152_TrEMBL_3e-77	No_Hits	No_Hits	gnl_TC-DB_P53393_2_A_53_1_4_LOW_AFFINITY_SULPHATE_TRANSPORTER_3_-_Stylosanthes_hamata__0.0	No_Hits	No_Hits
s_percent	3	snp_03_4954858	4954858	A	T	-0.438549	0.0949298	5.70383e-06	5.24383	1	0.0167093	0.0167093	intronic	LOC_Os03g09940	A	T	NA	NA	4954101	4959448	-	No_Hits	'34.6'_'transport.sulphate'	0.0_sp|P53393|SUT3_STYHA Low affinity sulfate transporter 3 OS=Stylosanthes	0.0_gi|24414266|gb|AAN59769.1| Putative sulfate transporter [Oryza	Sb01g044100_similar to Putative sulfate transporter_0.0	AT5G10180.1_Symbols:_AST68,_SULTR2;1_slufate_transporter_2;1_chr5:3193225-3196818_FORWARD_LENGTH=677_0.0	Bradi1g71510_secondary_active_sulfate_transmembrane_transporter_activity,_chloride_channel_activity,_anion_exchanger_activity_(Blast2GO)_0.0	GRMZM2G042171_Putative uncharacterized protein _0.0	A2TXG4_carbonate_dehydratase_EC_4_2_1_1_Polaribacter_sp__MED152_TrEMBL_4e-70	No_Hits	No_Hits	gnl_TC-DB_P53393_2_A_53_1_4_LOW_AFFINITY_SULPHATE_TRANSPORTER_3_-_Stylosanthes_hamata__0.0	No_Hits	No_Hits
s_percent	3	snp_03_4988162	4988162	T	C	-0.441692	0.0956191	5.71493e-06	5.24299	1	0.0167093	0.0167093	UTR5	LOC_Os03g09970(LOC_Os03g09970.1:c.-99T>C)	T	C	NA	NA	NA	NA	NA	NA	NA	NA	NA	NA	NA	NA	NA	NA	NA	NA	NA	NA	NA
s_percent	1	snp_01_1876547	1876547	C	T	-0.307322	0.0665355	5.72436e-06	5.24227	1	0.0167093	0.0167093	upstream	LOC_Os01g04250	T	C	NA	NA	1876913	1879903	+	No_Hits	'35.2'_'not assigned.unknown'	No_Hits	0.0_gi|222617688|gb|EEE53820.1| hypothetical protein OsJ_00267 [Oryza	No_Hits	No_Hits	No_Hits	No_Hits	No_Hits	No_Hits	No_Hits	No_Hits	No_Hits	No_Hits
s_percent	3	snp_03_4956190	4956190	T	G	-0.437732	0.0947756	5.73216e-06	5.24168	1	0.0167093	0.0167093	exonic	LOC_Os03g09940	T	G	synonymous SNV	LOC_Os03g09940:LOC_Os03g09940.1:exon6:c.C957C:p.H319H,	4954101	4959448	-	No_Hits	'34.6'_'transport.sulphate'	0.0_sp|P53393|SUT3_STYHA Low affinity sulfate transporter 3 OS=Stylosanthes	0.0_gi|24414266|gb|AAN59769.1| Putative sulfate transporter [Oryza	Sb01g044100_similar to Putative sulfate transporter_0.0	AT5G10180.1_Symbols:_AST68,_SULTR2;1_slufate_transporter_2;1_chr5:3193225-3196818_FORWARD_LENGTH=677_0.0	Bradi1g71510_secondary_active_sulfate_transmembrane_transporter_activity,_chloride_channel_activity,_anion_exchanger_activity_(Blast2GO)_0.0	GRMZM2G042171_Putative uncharacterized protein _0.0	A2TXG4_carbonate_dehydratase_EC_4_2_1_1_Polaribacter_sp__MED152_TrEMBL_4e-70	No_Hits	No_Hits	gnl_TC-DB_P53393_2_A_53_1_4_LOW_AFFINITY_SULPHATE_TRANSPORTER_3_-_Stylosanthes_hamata__0.0	No_Hits	No_Hits
s_percent	3	snp_03_4954938	4954938	C	T	-0.438153	0.0948747	5.74204e-06	5.24093	1	0.0167093	0.0167093	exonic	LOC_Os03g09940	C	T	synonymous SNV	LOC_Os03g09940:LOC_Os03g09940.1:exon10:c.A1677A:p.E559E,	4954101	4959448	-	No_Hits	'34.6'_'transport.sulphate'	0.0_sp|P53393|SUT3_STYHA Low affinity sulfate transporter 3 OS=Stylosanthes	0.0_gi|24414266|gb|AAN59769.1| Putative sulfate transporter [Oryza	Sb01g044100_similar to Putative sulfate transporter_0.0	AT5G10180.1_Symbols:_AST68,_SULTR2;1_slufate_transporter_2;1_chr5:3193225-3196818_FORWARD_LENGTH=677_0.0	Bradi1g71510_secondary_active_sulfate_transmembrane_transporter_activity,_chloride_channel_activity,_anion_exchanger_activity_(Blast2GO)_0.0	GRMZM2G042171_Putative uncharacterized protein _0.0	A2TXG4_carbonate_dehydratase_EC_4_2_1_1_Polaribacter_sp__MED152_TrEMBL_4e-70	No_Hits	No_Hits	gnl_TC-DB_P53393_2_A_53_1_4_LOW_AFFINITY_SULPHATE_TRANSPORTER_3_-_Stylosanthes_hamata__0.0	No_Hits	No_Hits
s_percent	3	snp_03_4945095	4945095	A	C	-0.438413	0.0949419	5.75583e-06	5.23989	1	0.0167093	0.0167093	intronic	LOC_Os03g09920	A	C	NA	NA	4941063	4945558	-	No_Hits	'27.2'_'RNA.transcription'	3e-66_sp|Q5HZH2|TSR3_MOUSE Ribosome biogenesis protein TSR3 homolog	0.0_gi|115451311|ref|NP_001049256.1| Os03g0195200 [Oryza sativa Japonica	Sb01g044120_similar to Possible metal-binding domain in RNase L inhibitor, RLI family protein, expressed_2e-155	AT5G10070.1_Symbols:_RNase_L_inhibitor_protein-related_chr5:3148684-3150324_REVERSE_LENGTH=264_1e-115	Bradi1g71517_No_Description_present_9e-153	GRMZM2G114758_hypothetical protein LOC100278811 _3e-152	No_Hits	No_Hits	No_Hits	No_Hits	No_Hits	No_Hits
s_percent	3	snp_03_4955632	4955632	C	T	-0.437601	0.0947665	5.75644e-06	5.23985	1	0.0167093	0.0167093	intronic	LOC_Os03g09940	C	T	NA	NA	4954101	4959448	-	No_Hits	'34.6'_'transport.sulphate'	0.0_sp|P53393|SUT3_STYHA Low affinity sulfate transporter 3 OS=Stylosanthes	0.0_gi|24414266|gb|AAN59769.1| Putative sulfate transporter [Oryza	Sb01g044100_similar to Putative sulfate transporter_0.0	AT5G10180.1_Symbols:_AST68,_SULTR2;1_slufate_transporter_2;1_chr5:3193225-3196818_FORWARD_LENGTH=677_0.0	Bradi1g71510_secondary_active_sulfate_transmembrane_transporter_activity,_chloride_channel_activity,_anion_exchanger_activity_(Blast2GO)_0.0	GRMZM2G042171_Putative uncharacterized protein _0.0	A2TXG4_carbonate_dehydratase_EC_4_2_1_1_Polaribacter_sp__MED152_TrEMBL_4e-70	No_Hits	No_Hits	gnl_TC-DB_P53393_2_A_53_1_4_LOW_AFFINITY_SULPHATE_TRANSPORTER_3_-_Stylosanthes_hamata__0.0	No_Hits	No_Hits
s_percent	1	snp_01_3585504	3585504	C	T	0.311439	0.0674628	5.78785e-06	5.23748	1	0.0167093	0.0167093	intergenic	LOC_Os01g07500(dist=3645),LOC_Os01g07510(dist=2104)	T	C	NA	NA	NA	NA	NA	NA	NA	NA	NA	NA	NA	NA	NA	NA	NA	NA	NA	NA	NA
s_percent	1	snp_01_1845241	1845241	C	T	-0.30762	0.0666359	5.78867e-06	5.23742	1	0.0167093	0.0167093	intronic	LOC_Os01g04190	T	C	NA	NA	1843814	1849186	+	Pfam_Sugar (and other) transporter_VACLGAILFGYHLGVVNGALEYLAKDLGISENAVLQGWVVSTTLAGATAGSFTGGALADKFGRTRTFILDAIPLAVGAFLSATAHDVRTMIIGRLLAGIGIGISSALVPLYISEISPTEIRGALGSVNQLFICIGILAALVAGLPLAGNPAWWRTMFGISIVPSILLALGMAVSPESPRWLFQQGKLSQAETAIKKLYGREKVAEVMYDLKAASQGSSEPDAGWLDLFSKRYWKVVSVGAAMFLFQQLAGINAVVYYSTSVFRSAGIASDVAASALVGAANVFGTMIASSLMDKQGRKSLLITSFSGMAASMLLLSLSFTWKALAPYSGPLAVAGTVLYVLSFALGAGPVPALLLPEIFASRIR…	'34.2'_'transport.sugars'	0.0_sp|Q56ZZ7|PLST4_ARATH Plastidic glucose transporter 4 OS=Arabidopsis	0.0_gi|115434360|ref|NP_001041938.1| Os01g0133400 [Oryza sativa Japonica	Sb03g007080_similar to Hexose transporter_0.0	AT5G16150.3_Symbols:_GLT1,_PGLCT_plastidic_GLC_translocator_chr5:5272904-5275678_FORWARD_LENGTH=546_0.0	Bradi2g02230_insulin-responsive_hydrogen:glucose_symporter_activity_(Blast2GO)_0.0	GRMZM2G153704_hypothetical protein LOC100277355 _0.0	B9RSL6_2alkenal_reductase_EC_1_3_1_74_Ricinus_communis_TrEMBL_0.0	No_Hits	No_Hits	gnl_TC-DB_Q56ZZ7_2_A_1_1_102_Plastidic_glucose_transporter_4_OS=Arabidopsis_thaliana_GN=At5g16150_PE=1_SV=2_0.0	No_Hits	No_Hits
s_percent	1	snp_01_3589381	3589381	A	T	0.312282	0.0676634	5.82017e-06	5.23506	1	0.0167093	0.0167093	intergenic	LOC_Os01g07510(dist=1543),LOC_Os01g07520(dist=2430)	T	A	NA	NA	NA	NA	NA	NA	NA	NA	NA	NA	NA	NA	NA	NA	NA	NA	NA	NA	NA
s_percent	3	snp_03_4949244	4949244	T	G	-0.438271	0.095	5.86875e-06	5.23145	1	0.0167093	0.0167093	intronic	LOC_Os03g09930	T	G	NA	NA	4946323	4953950	-	No_Hits	'34.6'_'transport.sulphate'	0.0_sp|O04722|SUT21_ARATH Sulfate transporter 2.1 OS=Arabidopsis	0.0_gi|115451313|ref|NP_001049257.1| Os03g0195300 [Oryza sativa Japonica	Sb01g044110_similar to Putative uncharacterized protein_0.0	AT5G10180.1_Symbols:_AST68,_SULTR2;1_slufate_transporter_2;1_chr5:3193225-3196818_FORWARD_LENGTH=677_0.0	Bradi1g71510_secondary_active_sulfate_transmembrane_transporter_activity,_chloride_channel_activity,_anion_exchanger_activity_(Blast2GO)_0.0	GRMZM2G042171_Putative uncharacterized protein _0.0	A2TXG4_carbonate_dehydratase_EC_4_2_1_1_Polaribacter_sp__MED152_TrEMBL_3e-77	No_Hits	No_Hits	gnl_TC-DB_P53393_2_A_53_1_4_LOW_AFFINITY_SULPHATE_TRANSPORTER_3_-_Stylosanthes_hamata__0.0	No_Hits	No_Hits
s_percent	3	snp_03_4986573	4986573	T	A	-0.43834	0.0950275	5.88477e-06	5.23027	1	0.0167093	0.0167093	intronic	LOC_Os03g09970	T	A	NA	NA	4984577	4992411	+	No_Hits	'34.6'_'transport.sulphate'	0.0_sp|P53392|SUT2_STYHA High affinity sulfate transporter 2 OS=Stylosanthes	0.0_gi|115451317|ref|NP_001049259.1| Os03g0195800 [Oryza sativa Japonica	Sb01g044090_similar to Sulfate transporter ST1_0.0	AT1G22150.1_Symbols:_SULTR1;3_sulfate_transporter_1;3_chr1:7818361-7821344_FORWARD_LENGTH=656_0.0	Bradi1g62050_secondary_active_sulfate_transmembrane_transporter_activity,_chloride_channel_activity,_anion_exchanger_activity_(Blast2GO)_0.0	GRMZM2G342907_No Description present_0.0	A2TXG4_carbonate_dehydratase_EC_4_2_1_1_Polaribacter_sp__MED152_TrEMBL_7e-86	No_Hits	No_Hits	gnl_TC-DB_P53391_2_A_53_1_3_HIGH_AFFINITY_SULPHATE_TRANSPORTER_1_-_Stylosanthes_hamata__0.0	No_Hits	No_Hits
s_percent	3	snp_03_4955767	4955767	A	T	-0.44452	0.0964122	5.94175e-06	5.22609	1	0.0167093	0.0167093	exonic	LOC_Os03g09940	A	T	synonymous SNV	LOC_Os03g09940:LOC_Os03g09940.1:exon7:c.A1140A:p.G380G,	4954101	4959448	-	No_Hits	'34.6'_'transport.sulphate'	0.0_sp|P53393|SUT3_STYHA Low affinity sulfate transporter 3 OS=Stylosanthes	0.0_gi|24414266|gb|AAN59769.1| Putative sulfate transporter [Oryza	Sb01g044100_similar to Putative sulfate transporter_0.0	AT5G10180.1_Symbols:_AST68,_SULTR2;1_slufate_transporter_2;1_chr5:3193225-3196818_FORWARD_LENGTH=677_0.0	Bradi1g71510_secondary_active_sulfate_transmembrane_transporter_activity,_chloride_channel_activity,_anion_exchanger_activity_(Blast2GO)_0.0	GRMZM2G042171_Putative uncharacterized protein _0.0	A2TXG4_carbonate_dehydratase_EC_4_2_1_1_Polaribacter_sp__MED152_TrEMBL_4e-70	No_Hits	No_Hits	gnl_TC-DB_P53393_2_A_53_1_4_LOW_AFFINITY_SULPHATE_TRANSPORTER_3_-_Stylosanthes_hamata__0.0	No_Hits	No_Hits
s_percent	1	snp_01_1832992	1832992	C	G	-0.305136	0.0661913	5.96097e-06	5.22468	1	0.0167093	0.0167093	intergenic	LOC_Os01g04150(dist=3619),LOC_Os01g04160(dist=1118)	G	C	NA	NA	NA	NA	NA	NA	NA	NA	NA	NA	NA	NA	NA	NA	NA	NA	NA	NA	NA
s_percent	3	snp_03_4943838	4943838	C	T	-0.437603	0.0949336	5.97004e-06	5.22402	1	0.0167093	0.0167093	intronic	LOC_Os03g09920	C	T	NA	NA	4941063	4945558	-	No_Hits	'27.2'_'RNA.transcription'	3e-66_sp|Q5HZH2|TSR3_MOUSE Ribosome biogenesis protein TSR3 homolog	0.0_gi|115451311|ref|NP_001049256.1| Os03g0195200 [Oryza sativa Japonica	Sb01g044120_similar to Possible metal-binding domain in RNase L inhibitor, RLI family protein, expressed_2e-155	AT5G10070.1_Symbols:_RNase_L_inhibitor_protein-related_chr5:3148684-3150324_REVERSE_LENGTH=264_1e-115	Bradi1g71517_No_Description_present_9e-153	GRMZM2G114758_hypothetical protein LOC100278811 _3e-152	No_Hits	No_Hits	No_Hits	No_Hits	No_Hits	No_Hits
s_percent	3	snp_03_4986440	4986440	A	C	-0.437323	0.0948763	5.97459e-06	5.22369	1	0.0167093	0.0167093	intronic	LOC_Os03g09970	A	C	NA	NA	4984577	4992411	+	No_Hits	'34.6'_'transport.sulphate'	0.0_sp|P53392|SUT2_STYHA High affinity sulfate transporter 2 OS=Stylosanthes	0.0_gi|115451317|ref|NP_001049259.1| Os03g0195800 [Oryza sativa Japonica	Sb01g044090_similar to Sulfate transporter ST1_0.0	AT1G22150.1_Symbols:_SULTR1;3_sulfate_transporter_1;3_chr1:7818361-7821344_FORWARD_LENGTH=656_0.0	Bradi1g62050_secondary_active_sulfate_transmembrane_transporter_activity,_chloride_channel_activity,_anion_exchanger_activity_(Blast2GO)_0.0	GRMZM2G342907_No Description present_0.0	A2TXG4_carbonate_dehydratase_EC_4_2_1_1_Polaribacter_sp__MED152_TrEMBL_7e-86	No_Hits	No_Hits	gnl_TC-DB_P53391_2_A_53_1_3_HIGH_AFFINITY_SULPHATE_TRANSPORTER_1_-_Stylosanthes_hamata__0.0	No_Hits	No_Hits
s_percent	3	snp_03_4958253	4958253	A	C	-0.44092	0.0956596	5.97823e-06	5.22343	1	0.0167093	0.0167093	exonic	LOC_Os03g09940	A	C	synonymous SNV	LOC_Os03g09940:LOC_Os03g09940.1:exon3:c.G399G:p.P133P,	4954101	4959448	-	No_Hits	'34.6'_'transport.sulphate'	0.0_sp|P53393|SUT3_STYHA Low affinity sulfate transporter 3 OS=Stylosanthes	0.0_gi|24414266|gb|AAN59769.1| Putative sulfate transporter [Oryza	Sb01g044100_similar to Putative sulfate transporter_0.0	AT5G10180.1_Symbols:_AST68,_SULTR2;1_slufate_transporter_2;1_chr5:3193225-3196818_FORWARD_LENGTH=677_0.0	Bradi1g71510_secondary_active_sulfate_transmembrane_transporter_activity,_chloride_channel_activity,_anion_exchanger_activity_(Blast2GO)_0.0	GRMZM2G042171_Putative uncharacterized protein _0.0	A2TXG4_carbonate_dehydratase_EC_4_2_1_1_Polaribacter_sp__MED152_TrEMBL_4e-70	No_Hits	No_Hits	gnl_TC-DB_P53393_2_A_53_1_4_LOW_AFFINITY_SULPHATE_TRANSPORTER_3_-_Stylosanthes_hamata__0.0	No_Hits	No_Hits
s_percent	1	snp_01_3589191	3589191	G	A	0.311338	0.0675528	5.99052e-06	5.22254	1	0.0167093	0.0167093	intergenic	LOC_Os01g07510(dist=1353),LOC_Os01g07520(dist=2620)	A	G	NA	NA	NA	NA	NA	NA	NA	NA	NA	NA	NA	NA	NA	NA	NA	NA	NA	NA	NA
s_percent	3	snp_03_4951294	4951294	C	T	-0.444262	0.0964101	6.01094e-06	5.22106	1	0.0167093	0.0167093	intronic	LOC_Os03g09930	C	T	NA	NA	4946323	4953950	-	No_Hits	'34.6'_'transport.sulphate'	0.0_sp|O04722|SUT21_ARATH Sulfate transporter 2.1 OS=Arabidopsis	0.0_gi|115451313|ref|NP_001049257.1| Os03g0195300 [Oryza sativa Japonica	Sb01g044110_similar to Putative uncharacterized protein_0.0	AT5G10180.1_Symbols:_AST68,_SULTR2;1_slufate_transporter_2;1_chr5:3193225-3196818_FORWARD_LENGTH=677_0.0	Bradi1g71510_secondary_active_sulfate_transmembrane_transporter_activity,_chloride_channel_activity,_anion_exchanger_activity_(Blast2GO)_0.0	GRMZM2G042171_Putative uncharacterized protein _0.0	A2TXG4_carbonate_dehydratase_EC_4_2_1_1_Polaribacter_sp__MED152_TrEMBL_3e-77	No_Hits	No_Hits	gnl_TC-DB_P53393_2_A_53_1_4_LOW_AFFINITY_SULPHATE_TRANSPORTER_3_-_Stylosanthes_hamata__0.0	No_Hits	No_Hits
s_percent	3	snp_03_4955984	4955984	T	C	-0.437184	0.0948854	6.02587e-06	5.21998	1	0.0167093	0.0167093	intronic	LOC_Os03g09940	T	C	NA	NA	4954101	4959448	-	No_Hits	'34.6'_'transport.sulphate'	0.0_sp|P53393|SUT3_STYHA Low affinity sulfate transporter 3 OS=Stylosanthes	0.0_gi|24414266|gb|AAN59769.1| Putative sulfate transporter [Oryza	Sb01g044100_similar to Putative sulfate transporter_0.0	AT5G10180.1_Symbols:_AST68,_SULTR2;1_slufate_transporter_2;1_chr5:3193225-3196818_FORWARD_LENGTH=677_0.0	Bradi1g71510_secondary_active_sulfate_transmembrane_transporter_activity,_chloride_channel_activity,_anion_exchanger_activity_(Blast2GO)_0.0	GRMZM2G042171_Putative uncharacterized protein _0.0	A2TXG4_carbonate_dehydratase_EC_4_2_1_1_Polaribacter_sp__MED152_TrEMBL_4e-70	No_Hits	No_Hits	gnl_TC-DB_P53393_2_A_53_1_4_LOW_AFFINITY_SULPHATE_TRANSPORTER_3_-_Stylosanthes_hamata__0.0	No_Hits	No_Hits
s_percent	1	snp_01_1891483	1891483	C	T	-0.30096	0.0653231	6.03237e-06	5.21951	1	0.0167093	0.0167093	intronic	LOC_Os01g04260	T	C	NA	NA	1888524	1892298	+	Pfam_Fatty acid hydroxylase superfamily_ALYLIFVEFGIYWMHRELHDIKPLYKYLHTYHHIYNKENTLSPFAGLAFHPLDGILQAIPHVFALYLIPTHFRTHIALLFIEAVWTTNIHDCIHGKVWPVMGAGYHTIHHT_____________	'17.3.1.2.6'_'hormone metabolism.brassinosteroid.synthesis-degradation.sterols.DWF7'	2e-144_sp|Q9ZT29|SC5D_TOBAC Delta(7)-sterol-C5(6)-desaturase OS=Nicotiana	0.0_gi|115434372|ref|NP_001041944.1| Os01g0134500 [Oryza sativa Japonica	Sb03g007010_similar to Putative uncharacterized protein_0.0	AT3G02580.1_Symbols:_STE1,_DWF7,_BUL1_sterol_1_chr3:547048-548615_FORWARD_LENGTH=281_5e-145	Bradi2g02297_No_Description_present_2e-161	GRMZM2G167085_delta-7-sterol-C5 _3e-176	B9RSN7_lathosterol_oxidase_EC_1_14_21_6_Ricinus_communis_TrEMBL_3e-144	No_Hits	No_Hits	No_Hits	No_Hits	No_Hits
s_percent	3	snp_03_4948634	4948634	T	A	-0.43707	0.0948746	6.04411e-06	5.21867	1	0.0167093	0.0167093	intronic	LOC_Os03g09930	T	A	NA	NA	4946323	4953950	-	No_Hits	'34.6'_'transport.sulphate'	0.0_sp|O04722|SUT21_ARATH Sulfate transporter 2.1 OS=Arabidopsis	0.0_gi|115451313|ref|NP_001049257.1| Os03g0195300 [Oryza sativa Japonica	Sb01g044110_similar to Putative uncharacterized protein_0.0	AT5G10180.1_Symbols:_AST68,_SULTR2;1_slufate_transporter_2;1_chr5:3193225-3196818_FORWARD_LENGTH=677_0.0	Bradi1g71510_secondary_active_sulfate_transmembrane_transporter_activity,_chloride_channel_activity,_anion_exchanger_activity_(Blast2GO)_0.0	GRMZM2G042171_Putative uncharacterized protein _0.0	A2TXG4_carbonate_dehydratase_EC_4_2_1_1_Polaribacter_sp__MED152_TrEMBL_3e-77	No_Hits	No_Hits	gnl_TC-DB_P53393_2_A_53_1_4_LOW_AFFINITY_SULPHATE_TRANSPORTER_3_-_Stylosanthes_hamata__0.0	No_Hits	No_Hits
s_percent	3	snp_03_4958124	4958124	C	G	-0.43707	0.0948746	6.04411e-06	5.21867	1	0.0167093	0.0167093	exonic	LOC_Os03g09940	C	G	synonymous SNV	LOC_Os03g09940:LOC_Os03g09940.1:exon3:c.C528C:p.A176A,	4954101	4959448	-	No_Hits	'34.6'_'transport.sulphate'	0.0_sp|P53393|SUT3_STYHA Low affinity sulfate transporter 3 OS=Stylosanthes	0.0_gi|24414266|gb|AAN59769.1| Putative sulfate transporter [Oryza	Sb01g044100_similar to Putative sulfate transporter_0.0	AT5G10180.1_Symbols:_AST68,_SULTR2;1_slufate_transporter_2;1_chr5:3193225-3196818_FORWARD_LENGTH=677_0.0	Bradi1g71510_secondary_active_sulfate_transmembrane_transporter_activity,_chloride_channel_activity,_anion_exchanger_activity_(Blast2GO)_0.0	GRMZM2G042171_Putative uncharacterized protein _0.0	A2TXG4_carbonate_dehydratase_EC_4_2_1_1_Polaribacter_sp__MED152_TrEMBL_4e-70	No_Hits	No_Hits	gnl_TC-DB_P53393_2_A_53_1_4_LOW_AFFINITY_SULPHATE_TRANSPORTER_3_-_Stylosanthes_hamata__0.0	No_Hits	No_Hits
s_percent	3	snp_03_4956484	4956484	G	A	-0.436951	0.0948537	6.05089e-06	5.21818	1	0.0167093	0.0167093	exonic	LOC_Os03g09940	G	A	synonymous SNV	LOC_Os03g09940:LOC_Os03g09940.1:exon5:c.T828T:p.I276I,	4954101	4959448	-	No_Hits	'34.6'_'transport.sulphate'	0.0_sp|P53393|SUT3_STYHA Low affinity sulfate transporter 3 OS=Stylosanthes	0.0_gi|24414266|gb|AAN59769.1| Putative sulfate transporter [Oryza	Sb01g044100_similar to Putative sulfate transporter_0.0	AT5G10180.1_Symbols:_AST68,_SULTR2;1_slufate_transporter_2;1_chr5:3193225-3196818_FORWARD_LENGTH=677_0.0	Bradi1g71510_secondary_active_sulfate_transmembrane_transporter_activity,_chloride_channel_activity,_anion_exchanger_activity_(Blast2GO)_0.0	GRMZM2G042171_Putative uncharacterized protein _0.0	A2TXG4_carbonate_dehydratase_EC_4_2_1_1_Polaribacter_sp__MED152_TrEMBL_4e-70	No_Hits	No_Hits	gnl_TC-DB_P53393_2_A_53_1_4_LOW_AFFINITY_SULPHATE_TRANSPORTER_3_-_Stylosanthes_hamata__0.0	No_Hits	No_Hits
s_percent	3	snp_03_4944076	4944076	T	C	-0.43704	0.0948742	6.05218e-06	5.21809	1	0.0167093	0.0167093	intronic	LOC_Os03g09920	T	C	NA	NA	4941063	4945558	-	No_Hits	'27.2'_'RNA.transcription'	3e-66_sp|Q5HZH2|TSR3_MOUSE Ribosome biogenesis protein TSR3 homolog	0.0_gi|115451311|ref|NP_001049256.1| Os03g0195200 [Oryza sativa Japonica	Sb01g044120_similar to Possible metal-binding domain in RNase L inhibitor, RLI family protein, expressed_2e-155	AT5G10070.1_Symbols:_RNase_L_inhibitor_protein-related_chr5:3148684-3150324_REVERSE_LENGTH=264_1e-115	Bradi1g71517_No_Description_present_9e-153	GRMZM2G114758_hypothetical protein LOC100278811 _3e-152	No_Hits	No_Hits	No_Hits	No_Hits	No_Hits	No_Hits
s_percent	1	snp_01_3586969	3586969	A	C	0.312776	0.0679097	6.07287e-06	5.21661	1	0.0167093	0.0167093	upstream	LOC_Os01g07510	C	A	NA	NA	3587608	3587838	+	No_Hits	'35.2'_'not assigned.unknown'	No_Hits	6e-48_gi|55297516|dbj|BAD68318.1| hypothetical protein [Oryza sativa	Sb04g008390_similar to OSIGBa0130B08.9 protein_4e-14	No_Hits	Bradi5g19510_No_Description_present_5e-10	GRMZM2G149972_No Description present_2e-16	No_Hits	No_Hits	No_Hits	No_Hits	No_Hits	No_Hits
s_percent	3	snp_03_4948521	4948521	T	A	-0.438236	0.0951524	6.07661e-06	5.21634	1	0.0167093	0.0167093	intronic	LOC_Os03g09930	T	A	NA	NA	4946323	4953950	-	No_Hits	'34.6'_'transport.sulphate'	0.0_sp|O04722|SUT21_ARATH Sulfate transporter 2.1 OS=Arabidopsis	0.0_gi|115451313|ref|NP_001049257.1| Os03g0195300 [Oryza sativa Japonica	Sb01g044110_similar to Putative uncharacterized protein_0.0	AT5G10180.1_Symbols:_AST68,_SULTR2;1_slufate_transporter_2;1_chr5:3193225-3196818_FORWARD_LENGTH=677_0.0	Bradi1g71510_secondary_active_sulfate_transmembrane_transporter_activity,_chloride_channel_activity,_anion_exchanger_activity_(Blast2GO)_0.0	GRMZM2G042171_Putative uncharacterized protein _0.0	A2TXG4_carbonate_dehydratase_EC_4_2_1_1_Polaribacter_sp__MED152_TrEMBL_3e-77	No_Hits	No_Hits	gnl_TC-DB_P53393_2_A_53_1_4_LOW_AFFINITY_SULPHATE_TRANSPORTER_3_-_Stylosanthes_hamata__0.0	No_Hits	No_Hits
s_percent	3	snp_03_4951348	4951348	A	G	-0.437476	0.0949943	6.08587e-06	5.21568	1	0.0167093	0.0167093	intronic	LOC_Os03g09930	A	G	NA	NA	4946323	4953950	-	No_Hits	'34.6'_'transport.sulphate'	0.0_sp|O04722|SUT21_ARATH Sulfate transporter 2.1 OS=Arabidopsis	0.0_gi|115451313|ref|NP_001049257.1| Os03g0195300 [Oryza sativa Japonica	Sb01g044110_similar to Putative uncharacterized protein_0.0	AT5G10180.1_Symbols:_AST68,_SULTR2;1_slufate_transporter_2;1_chr5:3193225-3196818_FORWARD_LENGTH=677_0.0	Bradi1g71510_secondary_active_sulfate_transmembrane_transporter_activity,_chloride_channel_activity,_anion_exchanger_activity_(Blast2GO)_0.0	GRMZM2G042171_Putative uncharacterized protein _0.0	A2TXG4_carbonate_dehydratase_EC_4_2_1_1_Polaribacter_sp__MED152_TrEMBL_3e-77	No_Hits	No_Hits	gnl_TC-DB_P53393_2_A_53_1_4_LOW_AFFINITY_SULPHATE_TRANSPORTER_3_-_Stylosanthes_hamata__0.0	No_Hits	No_Hits
s_percent	3	snp_03_4942435	4942435	G	T	-0.438838	0.0952914	6.08767e-06	5.21555	1	0.0167093	0.0167093	intronic	LOC_Os03g09920	G	T	NA	NA	4941063	4945558	-	No_Hits	'27.2'_'RNA.transcription'	3e-66_sp|Q5HZH2|TSR3_MOUSE Ribosome biogenesis protein TSR3 homolog	0.0_gi|115451311|ref|NP_001049256.1| Os03g0195200 [Oryza sativa Japonica	Sb01g044120_similar to Possible metal-binding domain in RNase L inhibitor, RLI family protein, expressed_2e-155	AT5G10070.1_Symbols:_RNase_L_inhibitor_protein-related_chr5:3148684-3150324_REVERSE_LENGTH=264_1e-115	Bradi1g71517_No_Description_present_9e-153	GRMZM2G114758_hypothetical protein LOC100278811 _3e-152	No_Hits	No_Hits	No_Hits	No_Hits	No_Hits	No_Hits
s_percent	3	snp_03_4942348	4942348	T	C	-0.437998	0.0951377	6.1257e-06	5.21284	1	0.0167093	0.0167093	intronic	LOC_Os03g09920	T	C	NA	NA	4941063	4945558	-	No_Hits	'27.2'_'RNA.transcription'	3e-66_sp|Q5HZH2|TSR3_MOUSE Ribosome biogenesis protein TSR3 homolog	0.0_gi|115451311|ref|NP_001049256.1| Os03g0195200 [Oryza sativa Japonica	Sb01g044120_similar to Possible metal-binding domain in RNase L inhibitor, RLI family protein, expressed_2e-155	AT5G10070.1_Symbols:_RNase_L_inhibitor_protein-related_chr5:3148684-3150324_REVERSE_LENGTH=264_1e-115	Bradi1g71517_No_Description_present_9e-153	GRMZM2G114758_hypothetical protein LOC100278811 _3e-152	No_Hits	No_Hits	No_Hits	No_Hits	No_Hits	No_Hits
s_percent	3	snp_03_4942355	4942355	G	A	-0.437998	0.0951377	6.1257e-06	5.21284	1	0.0167093	0.0167093	intronic	LOC_Os03g09920	G	A	NA	NA	4941063	4945558	-	No_Hits	'27.2'_'RNA.transcription'	3e-66_sp|Q5HZH2|TSR3_MOUSE Ribosome biogenesis protein TSR3 homolog	0.0_gi|115451311|ref|NP_001049256.1| Os03g0195200 [Oryza sativa Japonica	Sb01g044120_similar to Possible metal-binding domain in RNase L inhibitor, RLI family protein, expressed_2e-155	AT5G10070.1_Symbols:_RNase_L_inhibitor_protein-related_chr5:3148684-3150324_REVERSE_LENGTH=264_1e-115	Bradi1g71517_No_Description_present_9e-153	GRMZM2G114758_hypothetical protein LOC100278811 _3e-152	No_Hits	No_Hits	No_Hits	No_Hits	No_Hits	No_Hits
s_percent	3	snp_03_4942358	4942358	C	T	-0.437998	0.0951377	6.1257e-06	5.21284	1	0.0167093	0.0167093	intronic	LOC_Os03g09920	C	T	NA	NA	4941063	4945558	-	No_Hits	'27.2'_'RNA.transcription'	3e-66_sp|Q5HZH2|TSR3_MOUSE Ribosome biogenesis protein TSR3 homolog	0.0_gi|115451311|ref|NP_001049256.1| Os03g0195200 [Oryza sativa Japonica	Sb01g044120_similar to Possible metal-binding domain in RNase L inhibitor, RLI family protein, expressed_2e-155	AT5G10070.1_Symbols:_RNase_L_inhibitor_protein-related_chr5:3148684-3150324_REVERSE_LENGTH=264_1e-115	Bradi1g71517_No_Description_present_9e-153	GRMZM2G114758_hypothetical protein LOC100278811 _3e-152	No_Hits	No_Hits	No_Hits	No_Hits	No_Hits	No_Hits
s_percent	3	snp_03_4949216	4949216	C	G	-0.4368	0.0948795	6.12833e-06	5.21266	1	0.0167093	0.0167093	intronic	LOC_Os03g09930	C	G	NA	NA	4946323	4953950	-	No_Hits	'34.6'_'transport.sulphate'	0.0_sp|O04722|SUT21_ARATH Sulfate transporter 2.1 OS=Arabidopsis	0.0_gi|115451313|ref|NP_001049257.1| Os03g0195300 [Oryza sativa Japonica	Sb01g044110_similar to Putative uncharacterized protein_0.0	AT5G10180.1_Symbols:_AST68,_SULTR2;1_slufate_transporter_2;1_chr5:3193225-3196818_FORWARD_LENGTH=677_0.0	Bradi1g71510_secondary_active_sulfate_transmembrane_transporter_activity,_chloride_channel_activity,_anion_exchanger_activity_(Blast2GO)_0.0	GRMZM2G042171_Putative uncharacterized protein _0.0	A2TXG4_carbonate_dehydratase_EC_4_2_1_1_Polaribacter_sp__MED152_TrEMBL_3e-77	No_Hits	No_Hits	gnl_TC-DB_P53393_2_A_53_1_4_LOW_AFFINITY_SULPHATE_TRANSPORTER_3_-_Stylosanthes_hamata__0.0	No_Hits	No_Hits
s_percent	1	snp_01_1885798	1885798	C	T	-0.304246	0.066091	6.13646e-06	5.21208	1	0.0167093	0.0167093	intergenic	LOC_Os01g04250(dist=5895),LOC_Os01g04260(dist=2726)	T	C	NA	NA	NA	NA	NA	NA	NA	NA	NA	NA	NA	NA	NA	NA	NA	NA	NA	NA	NA
s_percent	3	snp_03_4985365	4985365	C	A	-0.439997	0.0955877	6.14661e-06	5.21136	1	0.0167093	0.0167093	intronic	LOC_Os03g09970	C	A	NA	NA	4984577	4992411	+	No_Hits	'34.6'_'transport.sulphate'	0.0_sp|P53392|SUT2_STYHA High affinity sulfate transporter 2 OS=Stylosanthes	0.0_gi|115451317|ref|NP_001049259.1| Os03g0195800 [Oryza sativa Japonica	Sb01g044090_similar to Sulfate transporter ST1_0.0	AT1G22150.1_Symbols:_SULTR1;3_sulfate_transporter_1;3_chr1:7818361-7821344_FORWARD_LENGTH=656_0.0	Bradi1g62050_secondary_active_sulfate_transmembrane_transporter_activity,_chloride_channel_activity,_anion_exchanger_activity_(Blast2GO)_0.0	GRMZM2G342907_No Description present_0.0	A2TXG4_carbonate_dehydratase_EC_4_2_1_1_Polaribacter_sp__MED152_TrEMBL_7e-86	No_Hits	No_Hits	gnl_TC-DB_P53391_2_A_53_1_3_HIGH_AFFINITY_SULPHATE_TRANSPORTER_1_-_Stylosanthes_hamata__0.0	No_Hits	No_Hits
s_percent	3	snp_03_4985366	4985366	G	A	-0.439997	0.0955877	6.14661e-06	5.21136	1	0.0167093	0.0167093	intronic	LOC_Os03g09970	G	A	NA	NA	4984577	4992411	+	No_Hits	'34.6'_'transport.sulphate'	0.0_sp|P53392|SUT2_STYHA High affinity sulfate transporter 2 OS=Stylosanthes	0.0_gi|115451317|ref|NP_001049259.1| Os03g0195800 [Oryza sativa Japonica	Sb01g044090_similar to Sulfate transporter ST1_0.0	AT1G22150.1_Symbols:_SULTR1;3_sulfate_transporter_1;3_chr1:7818361-7821344_FORWARD_LENGTH=656_0.0	Bradi1g62050_secondary_active_sulfate_transmembrane_transporter_activity,_chloride_channel_activity,_anion_exchanger_activity_(Blast2GO)_0.0	GRMZM2G342907_No Description present_0.0	A2TXG4_carbonate_dehydratase_EC_4_2_1_1_Polaribacter_sp__MED152_TrEMBL_7e-86	No_Hits	No_Hits	gnl_TC-DB_P53391_2_A_53_1_3_HIGH_AFFINITY_SULPHATE_TRANSPORTER_1_-_Stylosanthes_hamata__0.0	No_Hits	No_Hits
s_percent	3	snp_03_4985377	4985377	C	A	-0.439997	0.0955877	6.14661e-06	5.21136	1	0.0167093	0.0167093	intronic	LOC_Os03g09970	C	A	NA	NA	4984577	4992411	+	No_Hits	'34.6'_'transport.sulphate'	0.0_sp|P53392|SUT2_STYHA High affinity sulfate transporter 2 OS=Stylosanthes	0.0_gi|115451317|ref|NP_001049259.1| Os03g0195800 [Oryza sativa Japonica	Sb01g044090_similar to Sulfate transporter ST1_0.0	AT1G22150.1_Symbols:_SULTR1;3_sulfate_transporter_1;3_chr1:7818361-7821344_FORWARD_LENGTH=656_0.0	Bradi1g62050_secondary_active_sulfate_transmembrane_transporter_activity,_chloride_channel_activity,_anion_exchanger_activity_(Blast2GO)_0.0	GRMZM2G342907_No Description present_0.0	A2TXG4_carbonate_dehydratase_EC_4_2_1_1_Polaribacter_sp__MED152_TrEMBL_7e-86	No_Hits	No_Hits	gnl_TC-DB_P53391_2_A_53_1_3_HIGH_AFFINITY_SULPHATE_TRANSPORTER_1_-_Stylosanthes_hamata__0.0	No_Hits	No_Hits
s_percent	1	snp_01_1809306	1809306	A	G	-0.30535	0.066338	6.15048e-06	5.21109	1	0.0167093	0.0167093	intergenic	LOC_Os01g04120(dist=3039),LOC_Os01g04130(dist=6463)	G	A	NA	NA	NA	NA	NA	NA	NA	NA	NA	NA	NA	NA	NA	NA	NA	NA	NA	NA	NA
s_percent	1	snp_01_1784806	1784806	C	T	-0.304194	0.0660895	6.15553e-06	5.21073	1	0.0167093	0.0167093	intergenic	LOC_Os01g04100(dist=2420),LOC_Os01g04110(dist=3064)	T	C	NA	NA	NA	NA	NA	NA	NA	NA	NA	NA	NA	NA	NA	NA	NA	NA	NA	NA	NA
s_percent	3	snp_03_4988264	4988264	T	C	-0.436819	0.0949077	6.16058e-06	5.21038	1	0.0167093	0.0167093	exonic	LOC_Os03g09970	T	C	synonymous SNV	LOC_Os03g09970:LOC_Os03g09970.3:exon2:c.C4C:p.P2P,LOC_Os03g09970:LOC_Os03g09970.4:exon2:c.C4C:p.P2P,LOC_Os03g09970:LOC_Os03g09970.1:exon1:c.C4C:p.P2P,LOC_Os03g09970:LOC_Os03g09970.2:exon2:c.C4C:p.P2P,	4984577	4992411	+	No_Hits	'34.6'_'transport.sulphate'	0.0_sp|P53392|SUT2_STYHA High affinity sulfate transporter 2 OS=Stylosanthes	0.0_gi|115451317|ref|NP_001049259.1| Os03g0195800 [Oryza sativa Japonica	Sb01g044090_similar to Sulfate transporter ST1_0.0	AT1G22150.1_Symbols:_SULTR1;3_sulfate_transporter_1;3_chr1:7818361-7821344_FORWARD_LENGTH=656_0.0	Bradi1g62050_secondary_active_sulfate_transmembrane_transporter_activity,_chloride_channel_activity,_anion_exchanger_activity_(Blast2GO)_0.0	GRMZM2G342907_No Description present_0.0	A2TXG4_carbonate_dehydratase_EC_4_2_1_1_Polaribacter_sp__MED152_TrEMBL_7e-86	No_Hits	No_Hits	gnl_TC-DB_P53391_2_A_53_1_3_HIGH_AFFINITY_SULPHATE_TRANSPORTER_1_-_Stylosanthes_hamata__0.0	No_Hits	No_Hits
s_percent	3	snp_03_4986950	4986950	G	A	-0.437231	0.0950055	6.17172e-06	5.20959	1	0.0167093	0.0167093	intronic	LOC_Os03g09970	G	A	NA	NA	4984577	4992411	+	No_Hits	'34.6'_'transport.sulphate'	0.0_sp|P53392|SUT2_STYHA High affinity sulfate transporter 2 OS=Stylosanthes	0.0_gi|115451317|ref|NP_001049259.1| Os03g0195800 [Oryza sativa Japonica	Sb01g044090_similar to Sulfate transporter ST1_0.0	AT1G22150.1_Symbols:_SULTR1;3_sulfate_transporter_1;3_chr1:7818361-7821344_FORWARD_LENGTH=656_0.0	Bradi1g62050_secondary_active_sulfate_transmembrane_transporter_activity,_chloride_channel_activity,_anion_exchanger_activity_(Blast2GO)_0.0	GRMZM2G342907_No Description present_0.0	A2TXG4_carbonate_dehydratase_EC_4_2_1_1_Polaribacter_sp__MED152_TrEMBL_7e-86	No_Hits	No_Hits	gnl_TC-DB_P53391_2_A_53_1_3_HIGH_AFFINITY_SULPHATE_TRANSPORTER_1_-_Stylosanthes_hamata__0.0	No_Hits	No_Hits
s_percent	3	snp_03_4991418	4991418	C	T	-0.436991	0.0949591	6.17936e-06	5.20906	1	0.0167093	0.0167093	intronic	LOC_Os03g09970	C	T	NA	NA	4984577	4992411	+	No_Hits	'34.6'_'transport.sulphate'	0.0_sp|P53392|SUT2_STYHA High affinity sulfate transporter 2 OS=Stylosanthes	0.0_gi|115451317|ref|NP_001049259.1| Os03g0195800 [Oryza sativa Japonica	Sb01g044090_similar to Sulfate transporter ST1_0.0	AT1G22150.1_Symbols:_SULTR1;3_sulfate_transporter_1;3_chr1:7818361-7821344_FORWARD_LENGTH=656_0.0	Bradi1g62050_secondary_active_sulfate_transmembrane_transporter_activity,_chloride_channel_activity,_anion_exchanger_activity_(Blast2GO)_0.0	GRMZM2G342907_No Description present_0.0	A2TXG4_carbonate_dehydratase_EC_4_2_1_1_Polaribacter_sp__MED152_TrEMBL_7e-86	No_Hits	No_Hits	gnl_TC-DB_P53391_2_A_53_1_3_HIGH_AFFINITY_SULPHATE_TRANSPORTER_1_-_Stylosanthes_hamata__0.0	No_Hits	No_Hits
s_percent	3	snp_03_4946340	4946340	A	C	-0.397914	0.086472	6.1859e-06	5.2086	1	0.0167093	0.0167093	UTR3	LOC_Os03g09930(LOC_Os03g09930.2:c.*984G>T,LOC_Os03g09930.1:c.*385G>T)	C	A	NA	NA	NA	NA	NA	NA	NA	NA	NA	NA	NA	NA	NA	NA	NA	NA	NA	NA	NA
s_percent	3	snp_03_4988012	4988012	A	G	-0.440924	0.0958206	6.18854e-06	5.20841	1	0.0167093	0.0167093	UTR5	LOC_Os03g09970(LOC_Os03g09970.1:c.-249A>G)	A	G	NA	NA	NA	NA	NA	NA	NA	NA	NA	NA	NA	NA	NA	NA	NA	NA	NA	NA	NA
s_percent	3	snp_03_4988047	4988047	A	T	-0.440924	0.0958206	6.18854e-06	5.20841	1	0.0167093	0.0167093	UTR5	LOC_Os03g09970(LOC_Os03g09970.1:c.-214A>T)	A	T	NA	NA	NA	NA	NA	NA	NA	NA	NA	NA	NA	NA	NA	NA	NA	NA	NA	NA	NA
s_percent	3	snp_03_4953751	4953751	C	A	-0.39675	0.0862247	6.19439e-06	5.208	1	0.0167093	0.0167093	UTR5	LOC_Os03g09930(LOC_Os03g09930.2:c.-3195T>G)	A	C	NA	NA	NA	NA	NA	NA	NA	NA	NA	NA	NA	NA	NA	NA	NA	NA	NA	NA	NA
s_percent	3	snp_03_4953752	4953752	C	A	-0.39675	0.0862247	6.19439e-06	5.208	1	0.0167093	0.0167093	UTR5	LOC_Os03g09930(LOC_Os03g09930.2:c.-3196T>G)	A	C	NA	NA	NA	NA	NA	NA	NA	NA	NA	NA	NA	NA	NA	NA	NA	NA	NA	NA	NA
s_percent	3	snp_03_4944427	4944427	G	T	-0.436523	0.0949017	6.23926e-06	5.20487	1	0.0167093	0.0167093	intronic	LOC_Os03g09920	G	T	NA	NA	4941063	4945558	-	No_Hits	'27.2'_'RNA.transcription'	3e-66_sp|Q5HZH2|TSR3_MOUSE Ribosome biogenesis protein TSR3 homolog	0.0_gi|115451311|ref|NP_001049256.1| Os03g0195200 [Oryza sativa Japonica	Sb01g044120_similar to Possible metal-binding domain in RNase L inhibitor, RLI family protein, expressed_2e-155	AT5G10070.1_Symbols:_RNase_L_inhibitor_protein-related_chr5:3148684-3150324_REVERSE_LENGTH=264_1e-115	Bradi1g71517_No_Description_present_9e-153	GRMZM2G114758_hypothetical protein LOC100278811 _3e-152	No_Hits	No_Hits	No_Hits	No_Hits	No_Hits	No_Hits
s_percent	3	snp_03_4943621	4943621	A	G	-0.43684	0.0949842	6.25751e-06	5.2036	1	0.0167093	0.0167093	intronic	LOC_Os03g09920	A	G	NA	NA	4941063	4945558	-	No_Hits	'27.2'_'RNA.transcription'	3e-66_sp|Q5HZH2|TSR3_MOUSE Ribosome biogenesis protein TSR3 homolog	0.0_gi|115451311|ref|NP_001049256.1| Os03g0195200 [Oryza sativa Japonica	Sb01g044120_similar to Possible metal-binding domain in RNase L inhibitor, RLI family protein, expressed_2e-155	AT5G10070.1_Symbols:_RNase_L_inhibitor_protein-related_chr5:3148684-3150324_REVERSE_LENGTH=264_1e-115	Bradi1g71517_No_Description_present_9e-153	GRMZM2G114758_hypothetical protein LOC100278811 _3e-152	No_Hits	No_Hits	No_Hits	No_Hits	No_Hits	No_Hits
s_percent	1	snp_01_1856064	1856064	C	T	-0.302268	0.0657241	6.25867e-06	5.20352	1	0.0167093	0.0167093	UTR3	LOC_Os01g04200(LOC_Os01g04200.1:c.*46T>C,LOC_Os01g04200.2:c.*578T>C,LOC_Os01g04200.3:c.*1144T>C)	T	C	NA	NA	NA	NA	NA	NA	NA	NA	NA	NA	NA	NA	NA	NA	NA	NA	NA	NA	NA
s_percent	3	snp_03_4987790	4987790	A	G	-0.440147	0.0957272	6.29011e-06	5.20134	1	0.0167093	0.0167093	UTR5	LOC_Os03g09970(LOC_Os03g09970.3:c.-471A>G,LOC_Os03g09970.4:c.-471A>G)	A	G	NA	NA	NA	NA	NA	NA	NA	NA	NA	NA	NA	NA	NA	NA	NA	NA	NA	NA	NA
s_percent	3	snp_03_4984609	4984609	A	C	-0.4368	0.0950171	6.3145e-06	5.19966	1	0.0167093	0.0167093	UTR5	LOC_Os03g09970(LOC_Os03g09970.2:c.-3652A>C)	A	C	NA	NA	NA	NA	NA	NA	NA	NA	NA	NA	NA	NA	NA	NA	NA	NA	NA	NA	NA
s_percent	1	snp_01_3589123	3589123	A	G	0.311203	0.0677027	6.32733e-06	5.19878	1	0.0167093	0.0167093	intergenic	LOC_Os01g07510(dist=1285),LOC_Os01g07520(dist=2688)	G	A	NA	NA	NA	NA	NA	NA	NA	NA	NA	NA	NA	NA	NA	NA	NA	NA	NA	NA	NA
s_percent	1	snp_01_1839642	1839642	G	T	-0.303685	0.0660706	6.33402e-06	5.19832	1	0.0167093	0.0167093	exonic	LOC_Os01g04180	T	G	synonymous SNV	LOC_Os01g04180:LOC_Os01g04180.1:exon3:c.C695C:p.S232S,	1839452	1841734	-	No_Hits	'35.2'_'not assigned.unknown'	No_Hits	4e-76_gi|222617684|gb|EEE53816.1| hypothetical protein OsJ_00260 [Oryza	No_Hits	No_Hits	No_Hits	No_Hits	No_Hits	No_Hits	No_Hits	No_Hits	No_Hits	No_Hits
s_percent	3	snp_03_4947000	4947000	C	T	-0.43926	0.0955728	6.34236e-06	5.19775	1	0.0167093	0.0167093	intronic	LOC_Os03g09930	C	T	NA	NA	4946323	4953950	-	No_Hits	'34.6'_'transport.sulphate'	0.0_sp|O04722|SUT21_ARATH Sulfate transporter 2.1 OS=Arabidopsis	0.0_gi|115451313|ref|NP_001049257.1| Os03g0195300 [Oryza sativa Japonica	Sb01g044110_similar to Putative uncharacterized protein_0.0	AT5G10180.1_Symbols:_AST68,_SULTR2;1_slufate_transporter_2;1_chr5:3193225-3196818_FORWARD_LENGTH=677_0.0	Bradi1g71510_secondary_active_sulfate_transmembrane_transporter_activity,_chloride_channel_activity,_anion_exchanger_activity_(Blast2GO)_0.0	GRMZM2G042171_Putative uncharacterized protein _0.0	A2TXG4_carbonate_dehydratase_EC_4_2_1_1_Polaribacter_sp__MED152_TrEMBL_3e-77	No_Hits	No_Hits	gnl_TC-DB_P53393_2_A_53_1_4_LOW_AFFINITY_SULPHATE_TRANSPORTER_3_-_Stylosanthes_hamata__0.0	No_Hits	No_Hits
s_percent	1	snp_01_1809803	1809803	G	A	-0.303269	0.0659866	6.34698e-06	5.19743	1	0.0167093	0.0167093	intergenic	LOC_Os01g04120(dist=3536),LOC_Os01g04130(dist=5966)	A	G	NA	NA	NA	NA	NA	NA	NA	NA	NA	NA	NA	NA	NA	NA	NA	NA	NA	NA	NA
s_percent	1	snp_01_1708856	1708856	T	C	-0.292474	0.0636514	6.37492e-06	5.19553	1	0.0167093	0.0167093	downstream	LOC_Os01g03960	C	T	NA	NA	1707539	1707939	+	ProSiteProfiles_signature_desc=Prokaryotic membrane lipoprotein lipid attachment site profile._-_____________	'35.2'_'not assigned.unknown'	No_Hits	2e-50_gi|53791258|dbj|BAD52463.1| hypothetical protein [Oryza sativa	No_Hits	No_Hits	No_Hits	No_Hits	No_Hits	No_Hits	No_Hits	No_Hits	No_Hits	No_Hits
s_percent	3	snp_03_4942194	4942194	G	A	-0.399694	0.0869945	6.38811e-06	5.19463	1	0.0167093	0.0167093	intronic	LOC_Os03g09920	A	G	NA	NA	4941063	4945558	-	No_Hits	'27.2'_'RNA.transcription'	3e-66_sp|Q5HZH2|TSR3_MOUSE Ribosome biogenesis protein TSR3 homolog	0.0_gi|115451311|ref|NP_001049256.1| Os03g0195200 [Oryza sativa Japonica	Sb01g044120_similar to Possible metal-binding domain in RNase L inhibitor, RLI family protein, expressed_2e-155	AT5G10070.1_Symbols:_RNase_L_inhibitor_protein-related_chr5:3148684-3150324_REVERSE_LENGTH=264_1e-115	Bradi1g71517_No_Description_present_9e-153	GRMZM2G114758_hypothetical protein LOC100278811 _3e-152	No_Hits	No_Hits	No_Hits	No_Hits	No_Hits	No_Hits
s_percent	3	snp_03_4942787	4942787	A	T	-0.399694	0.0869945	6.38811e-06	5.19463	1	0.0167093	0.0167093	intronic	LOC_Os03g09920	T	A	NA	NA	4941063	4945558	-	No_Hits	'27.2'_'RNA.transcription'	3e-66_sp|Q5HZH2|TSR3_MOUSE Ribosome biogenesis protein TSR3 homolog	0.0_gi|115451311|ref|NP_001049256.1| Os03g0195200 [Oryza sativa Japonica	Sb01g044120_similar to Possible metal-binding domain in RNase L inhibitor, RLI family protein, expressed_2e-155	AT5G10070.1_Symbols:_RNase_L_inhibitor_protein-related_chr5:3148684-3150324_REVERSE_LENGTH=264_1e-115	Bradi1g71517_No_Description_present_9e-153	GRMZM2G114758_hypothetical protein LOC100278811 _3e-152	No_Hits	No_Hits	No_Hits	No_Hits	No_Hits	No_Hits
s_percent	3	snp_03_4944132	4944132	T	A	-0.399694	0.0869945	6.38811e-06	5.19463	1	0.0167093	0.0167093	intronic	LOC_Os03g09920	A	T	NA	NA	4941063	4945558	-	No_Hits	'27.2'_'RNA.transcription'	3e-66_sp|Q5HZH2|TSR3_MOUSE Ribosome biogenesis protein TSR3 homolog	0.0_gi|115451311|ref|NP_001049256.1| Os03g0195200 [Oryza sativa Japonica	Sb01g044120_similar to Possible metal-binding domain in RNase L inhibitor, RLI family protein, expressed_2e-155	AT5G10070.1_Symbols:_RNase_L_inhibitor_protein-related_chr5:3148684-3150324_REVERSE_LENGTH=264_1e-115	Bradi1g71517_No_Description_present_9e-153	GRMZM2G114758_hypothetical protein LOC100278811 _3e-152	No_Hits	No_Hits	No_Hits	No_Hits	No_Hits	No_Hits
s_percent	3	snp_03_4948799	4948799	T	A	-0.436141	0.0949422	6.40895e-06	5.19321	1	0.0167093	0.0167093	exonic	LOC_Os03g09930	T	A	synonymous SNV	LOC_Os03g09930:LOC_Os03g09930.1:exon6:c.T987T:p.S329S,LOC_Os03g09930:LOC_Os03g09930.2:exon7:c.T687T:p.S229S,	4946323	4953950	-	No_Hits	'34.6'_'transport.sulphate'	0.0_sp|O04722|SUT21_ARATH Sulfate transporter 2.1 OS=Arabidopsis	0.0_gi|115451313|ref|NP_001049257.1| Os03g0195300 [Oryza sativa Japonica	Sb01g044110_similar to Putative uncharacterized protein_0.0	AT5G10180.1_Symbols:_AST68,_SULTR2;1_slufate_transporter_2;1_chr5:3193225-3196818_FORWARD_LENGTH=677_0.0	Bradi1g71510_secondary_active_sulfate_transmembrane_transporter_activity,_chloride_channel_activity,_anion_exchanger_activity_(Blast2GO)_0.0	GRMZM2G042171_Putative uncharacterized protein _0.0	A2TXG4_carbonate_dehydratase_EC_4_2_1_1_Polaribacter_sp__MED152_TrEMBL_3e-77	No_Hits	No_Hits	gnl_TC-DB_P53393_2_A_53_1_4_LOW_AFFINITY_SULPHATE_TRANSPORTER_3_-_Stylosanthes_hamata__0.0	No_Hits	No_Hits
s_percent	3	snp_03_4951669	4951669	G	A	-0.436141	0.0949422	6.40895e-06	5.19321	1	0.0167093	0.0167093	intronic	LOC_Os03g09930	G	A	NA	NA	4946323	4953950	-	No_Hits	'34.6'_'transport.sulphate'	0.0_sp|O04722|SUT21_ARATH Sulfate transporter 2.1 OS=Arabidopsis	0.0_gi|115451313|ref|NP_001049257.1| Os03g0195300 [Oryza sativa Japonica	Sb01g044110_similar to Putative uncharacterized protein_0.0	AT5G10180.1_Symbols:_AST68,_SULTR2;1_slufate_transporter_2;1_chr5:3193225-3196818_FORWARD_LENGTH=677_0.0	Bradi1g71510_secondary_active_sulfate_transmembrane_transporter_activity,_chloride_channel_activity,_anion_exchanger_activity_(Blast2GO)_0.0	GRMZM2G042171_Putative uncharacterized protein _0.0	A2TXG4_carbonate_dehydratase_EC_4_2_1_1_Polaribacter_sp__MED152_TrEMBL_3e-77	No_Hits	No_Hits	gnl_TC-DB_P53393_2_A_53_1_4_LOW_AFFINITY_SULPHATE_TRANSPORTER_3_-_Stylosanthes_hamata__0.0	No_Hits	No_Hits
[truncated: 453 more rows]
