# Supplementary material for: Unraveling the genetics underlying micronutrient signatures of diversity panel present in brown rice through genome–ionome linkages
Source: Plant J. 2023 Jan 18;113(4):749–71. doi: 10.1111/tpj.16080 (PMC10952705; doi:10.1111/tpj.16080)
Supplement: Supplementary file 5 — Table S2. Top set of candidate genes jointly associated to each mineral of the O. sativa subsp. indica RSQ lines identified through gene set analysis using MAGMA. [file TPJ-113-749-s009.xlsx]

## Sheet: Sheet1
Table S2. Top set of candidate genes jointly associated to each mineral of the O. sativa subsp. indica RSQ lines identified through geneset analysis using MAGMA.
Trait	Set	P-value	No. of Genes	Beta	Std. Beta	Std. Error	Q-value	FDR	Genes	RGP MSU7 DB Annotation	GoMAPMAN
Aluminum	group253546	1.2642e-05	8	1.25	0.0192	0.297	0.0163362	0.0163362	LOC_Os02g56550	ABC transporter, ATP-binding protein, putative, expressed	'34.16'_'transport.ABC transporters and multidrug resistance systems'
									LOC_Os03g53250	expressed protein	'29.4'_'protein.postranslational modification'
									LOC_Os06g38420	retrotransposon protein, putative, Ty3-gypsy subclass, expressed	'35.2'_'not assigned.unknown'
									LOC_Os07g08620	retrotransposon protein, putative, unclassified, expressed	'35.2'_'not assigned.unknown'
									LOC_Os08g27500	retrotransposon protein, putative, Ty1-copia subclass, expressed	'35.2'_'not assigned.unknown'
									LOC_Os10g21810	histidine kinase, putative, expressed	'17.4.2'_'hormone metabolism.cytokinin.signal transduction'
									LOC_Os11g31550	BRASSINOSTEROID INSENSITIVE 1-associated receptor kinase 1 precursor, putative, expressed	'30.2.2'_'signalling.receptor kinases.leucine rich repeat II'
								a	LOC_Os11g32870	expressed protein	'35.2'_'not assigned.unknown'
Calcium	group204127	1.24e-20	8	2.97	0.0457	0.321	4.12e-16	4.12e-16	LOC_Os07g30340	retrotransposon protein, putative, unclassified	'35.2'_'not assigned.unknown'
Calcium	group204127	1.24e-20	8	2.97	0.0457	0.321	4.12e-16	4.12e-16	LOC_Os12g38030	retrotransposon protein, putative, Ty3-gypsy subclass, expressed	'35.2'_'not assigned.unknown'
Calcium	group204127	1.24e-20	8	2.97	0.0457	0.321	4.12e-16	4.12e-16	LOC_Os05g40970	expressed protein	'35.2'_'not assigned.unknown'
Calcium	group204127	1.24e-20	8	2.97	0.0457	0.321	4.12e-16	4.12e-16	LOC_Os06g06660	expressed protein	'35.2'_'not assigned.unknown'
Calcium	group204127	1.24e-20	8	2.97	0.0457	0.321	4.12e-16	4.12e-16	LOC_Os05g30250	Os5bglu19 - beta-glucosidase homologue, similar to G. max isohydroxyurate hydrolase, expressed	'26.3'_'misc.gluco- galacto- and mannosidases'
Calcium	group204127	1.24e-20	8	2.97	0.0457	0.321	4.12e-16	4.12e-16	LOC_Os07g48090	CAMK_KIN1/SNF1/Nim1_like.30 - CAMK includes calcium/calmodulin depedent protein kinases, expressed	'29.4'_'protein.postranslational modification'
Calcium	group204127	1.24e-20	8	2.97	0.0457	0.321	4.12e-16	4.12e-16	LOC_Os04g33840	pentatricopeptide, putative, expressed	'35.1.5'_'not assigned.no ontology.pentatricopeptide (PPR) repeat-containing protein'
Calcium	group204127	1.24e-20	8	2.97	0.0457	0.321	4.12e-16	4.12e-16	LOC_Os10g20930	retrotransposon protein, putative, Ty3-gypsy subclass, expressed	'35.2'_'not assigned.unknown'
Copper	group763186	0.00022513	11	1.4	0.0253	0.4	0.0466863	0.0466863	LOC_Os04g46940	copper-transporting ATPase 3, putative, expressed	'34.12'_'transport.metal'
Copper	group763186	0.00022513	11	1.4	0.0253	0.4	0.0466863	0.0466863	LOC_Os04g46920	zinc knuckle domain containing protein, expressed	'35.2'_'not assigned.unknown'
Copper	group763186	0.00022513	11	1.4	0.0253	0.4	0.0466863	0.0466863	LOC_Os04g46250	AP2 domain containing protein, expressed	'17.5.2'_'hormone metabolism.ethylene.signal transduction'
Copper	group763186	0.00022513	11	1.4	0.0253	0.4	0.0466863	0.0466863	LOC_Os04g46600	zinc finger protein, putative, expressed	'35.2'_'not assigned.unknown'
Copper	group763186	0.00022513	11	1.4	0.0253	0.4	0.0466863	0.0466863	LOC_Os04g46892	WD domain, G-beta repeat domain containing protein, expressed	'35.1'_'not assigned.no ontology'
Copper	group763186	0.00022513	11	1.4	0.0253	0.4	0.0466863	0.0466863	LOC_Os04g46720	transposon protein, putative, unclassified	'35.2'_'not assigned.unknown'
Copper	group763186	0.00022513	11	1.4	0.0253	0.4	0.0466863	0.0466863	LOC_Os04g46650	expansin precursor, putative, expressed	'10.7'_'cell wall.modification'
Copper	group763186	0.00022513	11	1.4	0.0253	0.4	0.0466863	0.0466863	LOC_Os04g46830	LTPL122 - Protease inhibitor/seed storage/LTP family protein precursor, expressed	'35.2'_'not assigned.unknown'
Copper	group763186	0.00022513	11	1.4	0.0253	0.4	0.0466863	0.0466863	LOC_Os04g46240	AP2 domain containing protein, expressed	'17.5.2'_'hormone metabolism.ethylene.signal transduction'
Copper	group763186	0.00022513	11	1.4	0.0253	0.4	0.0466863	0.0466863	LOC_Os04g46490	aquaporin protein, putative, expressed	'34.19.2'_'transport.Major Intrinsic Proteins.TIP'
Copper	group763186	0.00022513	11	1.4	0.0253	0.4	0.0466863	0.0466863	LOC_Os04g46960	glutathione peroxidase domain containing protein, expressed	'35.2'_'not assigned.unknown'
Iron	group497500	1.58e-10	10	1.86	0.032	0.296	1.02e-06	1.02e-06	LOC_Os07g48950	aldehyde dehydrogenase 22A1 precursor, putative, expressed	'16.4.2.1'_'secondary metabolism.N misc.betaine.betaine-aldehyde dehydrogenase'
Iron	group497500	1.58e-10	10	1.86	0.032	0.296	1.02e-06	1.02e-06	LOC_Os07g49000	DNAJ heat shock N-terminal domain-containing protein, putative, expressed	'20.2.1'_'stress.abiotic.heat'
Iron	group497500	1.58e-10	10	1.86	0.032	0.296	1.02e-06	1.02e-06	LOC_Os08g13390	expressed protein	'35.2'_'not assigned.unknown'
Iron	group497500	1.58e-10	10	1.86	0.032	0.296	1.02e-06	1.02e-06	LOC_Os06g32630	retrotransposon protein, putative, unclassified, expressed	'35.2'_'not assigned.unknown'
Iron	group497500	1.58e-10	10	1.86	0.032	0.296	1.02e-06	1.02e-06	LOC_Os05g52070	retrotransposon protein, putative, Ty3-gypsy subclass, expressed	'35.2'_'not assigned.unknown'
Iron	group497500	1.58e-10	10	1.86	0.032	0.296	1.02e-06	1.02e-06	LOC_Os06g08154	receptor-like protein kinase 5 precursor, putative, expressed	'30.2.99'_'signalling.receptor kinases.misc'
Iron	group497500	1.58e-10	10	1.86	0.032	0.296	1.02e-06	1.02e-06	LOC_Os02g20420	retrotransposon protein, putative, LINE subclass, expressed	'20.1.7'_'stress.biotic.PR-proteins'
Iron	group497500	1.58e-10	10	1.86	0.032	0.296	1.02e-06	1.02e-06	LOC_Os11g11262	retrotransposon protein, putative, unclassified, expressed	'35.2'_'not assigned.unknown'
Iron	group497500	1.58e-10	10	1.86	0.032	0.296	1.02e-06	1.02e-06	LOC_Os02g14750	hypothetical protein	'35.2'_'not assigned.unknown'
Iron	group497500	1.58e-10	10	1.86	0.032	0.296	1.02e-06	1.02e-06	LOC_Os05g02390	ZOS5-02 - C2H2 zinc finger protein, expressed	'27.3.11'_'RNA.regulation of transcription.C2H2 zinc finger family'
Potassium	group274050	5.1e-07	9	1.47	0.024	0.301	0.000387751	0.000387751	LOC_Os01g53255	expressed protein	'35.2'_'not assigned.unknown'
Potassium	group274050	5.1e-07	9	1.47	0.024	0.301	0.000387751	0.000387751	LOC_Os07g29390	peptidyl-prolyl cis-trans isomerase, putative, expressed	'31.3.1'_'cell.cycle.peptidylprolyl isomerase'
Potassium	group274050	5.1e-07	9	1.47	0.024	0.301	0.000387751	0.000387751	LOC_Os05g47820	expressed protein	'35.2'_'not assigned.unknown'
Potassium	group274050	5.1e-07	9	1.47	0.024	0.301	0.000387751	0.000387751	LOC_Os07g29420	DNA-directed RNA polymerase III subunit RPC8, putative, expressed	'27.2'_'RNA.transcription'
Potassium	group274050	5.1e-07	9	1.47	0.024	0.301	0.000387751	0.000387751	LOC_Os06g04300	tRNA 2-phosphotransferase 1, putative, expressed	'33.99'_'development.unspecified'
Potassium	group274050	5.1e-07	9	1.47	0.024	0.301	0.000387751	0.000387751	LOC_Os08g35980	expressed protein	'35.2'_'not assigned.unknown'
Potassium	group274050	5.1e-07	9	1.47	0.024	0.301	0.000387751	0.000387751	LOC_Os07g29380	expressed protein	'35.2'_'not assigned.unknown'
Potassium	group274050	5.1e-07	9	1.47	0.024	0.301	0.000387751	0.000387751	LOC_Os06g04169	hydrolase, alpha/beta fold family domain containing protein, expressed	'35.1'_'not assigned.no ontology'
Potassium	group274050	5.1e-07	9	1.47	0.024	0.301	0.000387751	0.000387751	LOC_Os07g29360	tetratricopeptide repeat domain containing protein, expressed	'33.99'_'development.unspecified'
Magnesium	group630176	2.18e-08	11	1.77	0.032	0.324	0.000781186	0.000781186	LOC_Os11g39920	expressed protein	'35.2'_'not assigned.unknown'
Magnesium	group630176	2.18e-08	11	1.77	0.032	0.324	0.000781186	0.000781186	LOC_Os11g39910	DEFL80 - Defensin and Defensin-like DEFL family, expressed	'35.2'_'not assigned.unknown'
Magnesium	group630176	2.18e-08	11	1.77	0.032	0.324	0.000781186	0.000781186	LOC_Os11g39780	expressed protein	'35.2'_'not assigned.unknown'
Magnesium	group630176	2.18e-08	11	1.77	0.032	0.324	0.000781186	0.000781186	LOC_Os11g39810	expressed protein	'35.2'_'not assigned.unknown'
Magnesium	group630176	2.18e-08	11	1.77	0.032	0.324	0.000781186	0.000781186	LOC_Os04g10210	expressed protein	'35.2'_'not assigned.unknown'
Magnesium	group630176	2.18e-08	11	1.77	0.032	0.324	0.000781186	0.000781186	LOC_Os11g39990	patatin, putative, expressed	'33.1'_'development.storage proteins'
Magnesium	group630176	2.18e-08	11	1.77	0.032	0.324	0.000781186	0.000781186	LOC_Os04g10260	basic region leucine zipper domain containing protein, expressed	'27.3.35'_'RNA.regulation of transcription.bZIP transcription factor family'
Magnesium	group630176	2.18e-08	11	1.77	0.032	0.324	0.000781186	0.000781186	LOC_Os01g13920	cysteine protease, putative, expressed	'35.2'_'not assigned.unknown'
Magnesium	group630176	2.18e-08	11	1.77	0.032	0.324	0.000781186	0.000781186	LOC_Os11g40009	phospholipase, patatin family, putative, expressed	'33.1'_'development.storage proteins'
Magnesium	group630176	2.18e-08	11	1.77	0.032	0.324	0.000781186	0.000781186	LOC_Os01g67350	cysteine protease, putative, expressed	'35.2'_'not assigned.unknown'
Magnesium	group630176	2.18e-08	11	1.77	0.032	0.324	0.000781186	0.000781186	LOC_Os04g10060	ent-kaurene synthase, chloroplast precursor, putative, expressed	'17.6.1.2'_'hormone metabolism.gibberelin.synthesis-degradation.ent-kaurene synthase'
Manganese	group360195	1.11e-10	9	1.8	0.0294	0.283	1.22e-06	1.22e-06	LOC_Os06g26320	retrotransposon protein, putative, Ty3-gypsy subclass, expressed	'35.2'_'not assigned.unknown'
Manganese	group360195	1.11e-10	9	1.8	0.0294	0.283	1.22e-06	1.22e-06	LOC_Os07g15470	retrotransposon protein, putative, unclassified, expressed	'30.2.17'_'signalling.receptor kinases.DUF 26'
Manganese	group360195	1.11e-10	9	1.8	0.0294	0.283	1.22e-06	1.22e-06	LOC_Os03g41480	expressed protein	'35.2'_'not assigned.unknown'
Manganese	group360195	1.11e-10	9	1.8	0.0294	0.283	1.22e-06	1.22e-06	LOC_Os11g46000	von Willebrand factor type A domain containing protein, putative, expressed	'35.2'_'not assigned.unknown'
Manganese	group360195	1.11e-10	9	1.8	0.0294	0.283	1.22e-06	1.22e-06	LOC_Os07g12710	GIY-YIG catalytic domain containing protein, putative, expressed	'35.2'_'not assigned.unknown'
Manganese	group360195	1.11e-10	9	1.8	0.0294	0.283	1.22e-06	1.22e-06	LOC_Os07g15000	expressed protein	'35.2'_'not assigned.unknown'
Manganese	group360195	1.11e-10	9	1.8	0.0294	0.283	1.22e-06	1.22e-06	LOC_Os01g43520	neutral ceramidase precursor, putative, expressed	'11.8.1.1'_'lipid metabolism.'exotics' (steroids squalene etc).sphingolipids.ceramidase'
Manganese	group360195	1.11e-10	9	1.8	0.0294	0.283	1.22e-06	1.22e-06	LOC_Os07g15150	transposon protein, putative, CACTA, En/Spm sub-class, expressed	'35.2'_'not assigned.unknown'
Manganese	group360195	1.11e-10	9	1.8	0.0294	0.283	1.22e-06	1.22e-06	LOC_Os02g50960	auxin efflux carrier component, putative, expressed	'17.2.2'_'hormone metabolism.auxin.signal transduction'
Molybdenum	group716773	9.55e-12	11	1.69	0.0305	0.252	7.64e-08	7.64e-08	LOC_Os11g38010	targeting protein for Xklp2, putative, expressed	'35.2'_'not assigned.unknown'
Molybdenum	group716773	9.55e-12	11	1.69	0.0305	0.252	7.64e-08	7.64e-08	LOC_Os08g33050	MYB family transcription factor, putative, expressed	'27.3.25'_'RNA.regulation of transcription.MYB domain transcription factor family'
Molybdenum	group716773	9.55e-12	11	1.69	0.0305	0.252	7.64e-08	7.64e-08	LOC_Os03g47036	homeotic protein knotted-1, putative, expressed	'27.3.22'_'RNA.regulation of transcription.HBHomeobox transcription factor family'
Molybdenum	group716773	9.55e-12	11	1.69	0.0305	0.252	7.64e-08	7.64e-08	LOC_Os01g04030	signal peptidase complex subunit 3, putative, expressed	'29.3.4.99'_'protein.targeting.secretory pathway.unspecified'
Molybdenum	group716773	9.55e-12	11	1.69	0.0305	0.252	7.64e-08	7.64e-08	LOC_Os01g04190	transporter family protein, putative, expressed	'34.2'_'transport.sugars'
Molybdenum	group716773	9.55e-12	11	1.69	0.0305	0.252	7.64e-08	7.64e-08	LOC_Os01g04120	ZOS1-03 - C2H2 zinc finger protein, expressed	'27.3.11'_'RNA.regulation of transcription.C2H2 zinc finger family'
Molybdenum	group716773	9.55e-12	11	1.69	0.0305	0.252	7.64e-08	7.64e-08	LOC_Os10g30670	transposon protein, putative, CACTA, En/Spm sub-class, expressed	'35.2'_'not assigned.unknown'
Molybdenum	group716773	9.55e-12	11	1.69	0.0305	0.252	7.64e-08	7.64e-08	LOC_Os11g11060	GHMP kinases ATP-binding protein, putative, expressed	'10.1.30.3'_'cell wall.precursor synthesis.sugar kinases.glucuronic acid kinase'
Molybdenum	group716773	9.55e-12	11	1.69	0.0305	0.252	7.64e-08	7.64e-08	LOC_Os11g02270	expressed protein	'35.2'_'not assigned.unknown'
Molybdenum	group716773	9.55e-12	11	1.69	0.0305	0.252	7.64e-08	7.64e-08	LOC_Os01g04180	retrotransposon protein, putative, unclassified, expressed	'35.2'_'not assigned.unknown'
Molybdenum	group716773	9.55e-12	11	1.69	0.0305	0.252	7.64e-08	7.64e-08	LOC_Os09g21980	transposon protein, putative, CACTA, En/Spm sub-class, expressed	'35.2'_'not assigned.unknown'
Sodium	group74381	1.06e-05	7	1.79	0.0258	0.421	0.0103634	0.0103634	LOC_Os09g26420	AP2 domain containing protein, expressed	'27.3.3'_'RNA.regulation of transcription.AP2/EREBP APETALA2/Ethylene-responsive element binding protein family'
Sodium	group74381	1.06e-05	7	1.79	0.0258	0.421	0.0103634	0.0103634	LOC_Os02g01500	2-oxo acid dehydrogenases acyltransferase domain containing protein, expressed	'8.1.1.2'_'TCA / org transformation.TCA.pyruvate DH.E2'
Sodium	group74381	1.06e-05	7	1.79	0.0258	0.421	0.0103634	0.0103634	LOC_Os01g20050	retrotransposon protein, putative, unclassified, expressed	'35.2'_'not assigned.unknown'
Sodium	group74381	1.06e-05	7	1.79	0.0258	0.421	0.0103634	0.0103634	LOC_Os01g19390	glycerol-3-phosphate acyltransferase, putative, expressed	'11.3'_'lipid metabolism.Phospholipid synthesis'
Sodium	group74381	1.06e-05	7	1.79	0.0258	0.421	0.0103634	0.0103634	LOC_Os09g26400	zinc finger, C3HC4 type domain containing protein, expressed	'17.1.2'_'hormone metabolism.abscisic acid.signal transduction'
Sodium	group74381	1.06e-05	7	1.79	0.0258	0.421	0.0103634	0.0103634	LOC_Os01g20160	OsHKT1;5 - Na+ transporter, expressed	'34.14'_'transport.unspecified cations'
Sodium	group74381	1.06e-05	7	1.79	0.0258	0.421	0.0103634	0.0103634	LOC_Os09g26380	aminotransferase, classes I and II, domain containing protein, expressed	'13.1.1.3.1'_'amino acid metabolism.synthesis.central amino acid metabolism.alanine.alanine aminotransferase'
Phosphorus	group925654	4.32e-11	13	1.63	0.032	0.251	5.31e-07	5.31e-07	LOC_Os11g38010	targeting protein for Xklp2, putative, expressed	'35.2'_'not assigned.unknown'
Phosphorus	group925654	4.32e-11	13	1.63	0.032	0.251	5.31e-07	5.31e-07	LOC_Os08g30240	1-aminocyclopropane-1-carboxylate oxidase homolog 1, putative, expressed	'21.2'_'redox.ascorbate and glutathione'
Phosphorus	group925654	4.32e-11	13	1.63	0.032	0.251	5.31e-07	5.31e-07	LOC_Os02g38795	expressed protein	'35.2'_'not assigned.unknown'
Phosphorus	group925654	4.32e-11	13	1.63	0.032	0.251	5.31e-07	5.31e-07	LOC_Os04g42590	expressed protein	'35.2'_'not assigned.unknown'
Phosphorus	group925654	4.32e-11	13	1.63	0.032	0.251	5.31e-07	5.31e-07	LOC_Os04g53230	aminomethyltransferase, putative, expressed	'13.2.5.2'_'amino acid metabolism.degradation.serine-glycine-cysteine group.glycine'
Phosphorus	group925654	4.32e-11	13	1.63	0.032	0.251	5.31e-07	5.31e-07	LOC_Os08g30140	expressed protein	'35.2'_'not assigned.unknown'
Phosphorus	group925654	4.32e-11	13	1.63	0.032	0.251	5.31e-07	5.31e-07	LOC_Os04g53210	hydroxyacid oxidase 1, putative, expressed	'1.2.2'_'PS.photorespiration.glycolate oxydase'
Phosphorus	group925654	4.32e-11	13	1.63	0.032	0.251	5.31e-07	5.31e-07	LOC_Os03g56200	expressed protein	'35.2'_'not assigned.unknown'
Phosphorus	group925654	4.32e-11	13	1.63	0.032	0.251	5.31e-07	5.31e-07	LOC_Os03g56460	glucose-6-phosphate isomerase, putative, expressed	'4.1.3'_'glycolysis.cytosolic branch.glucose-6-phosphate isomerase'
Phosphorus	group925654	4.32e-11	13	1.63	0.032	0.251	5.31e-07	5.31e-07	LOC_Os11g39920	expressed protein	'35.2'_'not assigned.unknown'
Phosphorus	group925654	4.32e-11	13	1.63	0.032	0.251	5.31e-07	5.31e-07	LOC_Os04g53214	hydroxyacid oxidase 1, putative, expressed	'1.2.2'_'PS.photorespiration.glycolate oxydase'
Phosphorus	group925654	4.32e-11	13	1.63	0.032	0.251	5.31e-07	5.31e-07	LOC_Os04g10210	expressed protein	'35.2'_'not assigned.unknown'
Phosphorus	group925654	4.32e-11	13	1.63	0.032	0.251	5.31e-07	5.31e-07	LOC_Os04g10410	amidase, putative, expressed	'26.8'_'misc.nitrilases *nitrile lyases berberine bridge enzymes reticuline oxidases troponine reductases'
Sulfur	group9194	2.63e-06	5	2.46	0.0299	0.54	0.00286911	0.00286911	LOC_Os03g09980	sulfate transporter, putative, expressed	'34.6'_'transport.sulphate'
Sulfur	group9194	2.63e-06	5	2.46	0.0299	0.54	0.00286911	0.00286911	LOC_Os03g09970	sulfate transporter, putative, expressed	'34.6'_'transport.sulphate'
Sulfur	group9194	2.63e-06	5	2.46	0.0299	0.54	0.00286911	0.00286911	LOC_Os03g09940	sulfate transporter, putative, expressed	'34.6'_'transport.sulphate'
Sulfur	group9194	2.63e-06	5	2.46	0.0299	0.54	0.00286911	0.00286911	LOC_Os03g09930	sulfate transporter, putative, expressed	'34.6'_'transport.sulphate'
Sulfur	group9194	2.63e-06	5	2.46	0.0299	0.54	0.00286911	0.00286911	LOC_Os04g34010	aluminum-activated malate transporter, putative, expressed	'35.2'_'not assigned.unknown'
Zinc	group22532	3.7e-07	6	3.18	0.0424	0.642	0.00140812	0.00140812	LOC_Os07g48960	OsLonP3 - Putative Lon protease homologue, expressed	'29.5.5'_'protein.degradation.serine protease'
Zinc	group22532	3.7e-07	6	3.18	0.0424	0.642	0.00140812	0.00140812	LOC_Os07g48970	OsPOP17 - Putative Prolyl Oligopeptidase homologue, expressed	'35.2'_'not assigned.unknown'
Zinc	group22532	3.7e-07	6	3.18	0.0424	0.642	0.00140812	0.00140812	LOC_Os07g48930	expressed protein	'35.2'_'not assigned.unknown'
Zinc	group22532	3.7e-07	6	3.18	0.0424	0.642	0.00140812	0.00140812	LOC_Os07g48920	aldehyde dehydrogenase, putative, expressed	'16.4.2.1'_'secondary metabolism.N misc.betaine.betaine-aldehyde dehydrogenase'
Zinc	group22532	3.7e-07	6	3.18	0.0424	0.642	0.00140812	0.00140812	LOC_Os07g49160	retrotransposon protein, putative, unclassified, expressed	'35.2'_'not assigned.unknown'
Zinc	group22532	3.7e-07	6	3.18	0.0424	0.642	0.00140812	0.00140812	LOC_Os05g17000	retrotransposon protein, putative, Ty3-gypsy subclass, expressed	'35.2'_'not assigned.unknown'
Note:
	Also detected in GWAS
