# Supplementary material for: Unraveling the genetics underlying micronutrient signatures of diversity panel present in brown rice through genome–ionome linkages
Source: Plant J. 2023 Jan 18;113(4):749–71. doi: 10.1111/tpj.16080 (PMC10952705; doi:10.1111/tpj.16080)
Supplement: Supplementary file 6 — Table S3. Results of targeted association on the candidate genes for 12 micronutrients of the O. sativa subsp. indica RSQ lines. [file TPJ-113-749-s003.xlsx]

## Sheet: Sheet1
Table S3. Results of targeted association on the candidate genes for 12 micronutrients of the O. sativa subsp. indica RSQ lines.
Trait	SNP	Beta	SE	P	Ref	Alt	Position	Locus
Al	snp_02_34636473	-0.242977	0.0860719	0.00509352	C	T	3_prime_UTR_variant	LOC_Os02g56540
Al	snp_02_34636678	-0.333619	0.0975874	0.000721115	T	G	downstream_gene_variant	LOC_Os02g56540
Al	snp_02_34636740	-0.331187	0.0959686	0.000643098	A	G	upstream_gene_variant	LOC_Os02g56550
Al	snp_02_34637789	-0.326565	0.0960125	0.000766673	G	A	upstream_gene_variant	LOC_Os02g56550
Al	snp_02_34639260	-0.33945	0.0961311	0.000482425	A	G	upstream_gene_variant	LOC_Os02g56550
Al	snp_03_30548465	-0.191836	0.0602946	0.00161943	T	C	upstream_gene_variant	LOC_Os03g53240
Al	snp_03_30548555	-0.197987	0.0600378	0.00109328	T	C	upstream_gene_variant	LOC_Os03g53240
Al	snp_03_30548683	-0.204097	0.060006	0.000762652	T	C	upstream_gene_variant	LOC_Os03g53240
Al	snp_03_30548684	-0.204097	0.060006	0.000762652	G	A	upstream_gene_variant	LOC_Os03g53240
Al	snp_03_30548939	-0.33347	0.0946613	0.000494242	C	T	3_prime_UTR_variant	LOC_Os03g53250
Al	snp_03_30549344	-0.203638	0.0601046	0.000798912	G	C	3_prime_UTR_variant	LOC_Os03g53250
Al	snp_03_30551110	-0.198228	0.0603088	0.00113462	G	A	missense_variant	LOC_Os03g53250
Al	snp_03_30551360	-0.34481	0.0955929	0.000363183	G	A	intron_variant	LOC_Os03g53250
Al	snp_03_30553244	-0.202545	0.0599374	0.000823881	A	G	synonymous_variant	LOC_Os03g53250
Al	snp_03_30555562	-0.201196	0.0601234	0.000924053	C	G	upstream_gene_variant	LOC_Os03g53250
Al	snp_06_22763668	-0.351117	0.111299	0.00177176	C	T	synonymous_variant	LOC_Os06g38420
Al	snp_07_4443671	0.286895	0.0881985	0.00127433	G	A	missense_variant	LOC_Os07g08620
Al	snp_08_16784125	0.357115	0.100003	0.000415426	G	T	upstream_gene_variant	LOC_Os08g27490
Al	snp_10_11191645	0.249192	0.0663924	0.000209632	C	T	downstream_gene_variant	LOC_Os10g21800
Al	snp_10_11192302	0.250456	0.0666132	0.000204475	G	A	3_prime_UTR_variant	LOC_Os10g21810
Al	snp_10_11193954	0.257292	0.0665217	0.000134814	G	C	intron_variant	LOC_Os10g21810
Al	snp_10_11194996	0.238708	0.0674091	0.000461866	C	A	missense_variant	LOC_Os10g21810
Al	snp_10_11195096	0.213554	0.0597307	0.000407813	C	T	missense_variant	LOC_Os10g21810
Al	snp_10_11195773	0.209383	0.0600375	0.000560684	A	C	intron_variant	LOC_Os10g21810
Al	snp_10_11195879	0.242793	0.067017	0.00034224	G	C	intron_variant	LOC_Os10g21810
Al	snp_10_11197798	0.200337	0.0606852	0.00107924	G	A	intron_variant	LOC_Os10g21810
Al	snp_10_11197865	0.245808	0.0665236	0.00026138	A	G	intron_variant	LOC_Os10g21810
Al	snp_10_11198539	0.213856	0.0596332	0.00039179	G	A	intron_variant	LOC_Os10g21810
Al	snp_10_11198712	0.246437	0.0665696	0.00025469	T	C	intron_variant	LOC_Os10g21810
Al	snp_10_11199727	0.202575	0.0601147	0.000850923	A	T	missense_variant	LOC_Os10g21810
Al	snp_10_11200492	0.247672	0.0664419	0.000231113	G	A	intron_variant	LOC_Os10g21810
Al	snp_10_11201353	0.217608	0.0601463	0.000348479	A	G	intron_variant	LOC_Os10g21810
Al	snp_11_18434793	-0.263303	0.0852521	0.00220175	T	A	upstream_gene_variant	LOC_Os11g31540
Al	snp_11_18434824	0.294911	0.0725395	6.14319e-05	A	T	upstream_gene_variant	LOC_Os11g31540
Al	snp_11_18434924	-0.31559	0.0869283	0.000333076	T	C	upstream_gene_variant	LOC_Os11g31540
Al	snp_11_18435220	-0.302982	0.0998901	0.00263385	A	G	upstream_gene_variant	LOC_Os11g31540
Al	snp_11_18435266	0.285691	0.0715394	8.21404e-05	A	G	upstream_gene_variant	LOC_Os11g31540
Al	snp_11_18435456	0.291405	0.0711227	5.39902e-05	C	T	upstream_gene_variant	LOC_Os11g31540
Al	snp_11_18435615	0.268197	0.0745161	0.000373904	T	C	upstream_gene_variant	LOC_Os11g31540
Al	snp_11_18436118	-0.330675	0.0882545	0.000215135	T	G	missense_variant	LOC_Os11g31550
Al	snp_11_18438433	-0.357554	0.0981151	0.000316481	C	T	upstream_gene_variant	LOC_Os11g31550
Al	snp_11_19418137	0.1948	0.0659924	0.00340978	T	C	downstream_gene_variant	LOC_Os11g32880
Al	snp_11_19419110	0.206253	0.066356	0.00206349	A	G	downstream_gene_variant	LOC_Os11g32880
Al	snp_11_19419148	0.20113	0.065108	0.00219639	A	G	downstream_gene_variant	LOC_Os11g32880
Ca	snp_03_1520950	0.174534	0.053798	0.0013111	G	A	upstream_gene_variant	LOC_Os03g03510
Ca	snp_03_178258	-0.238118	0.076513	0.00203701	G	A	upstream_gene_variant	LOC_Os03g01250
Ca	snp_03_178323	-0.24371	0.0766613	0.00163249	G	T	upstream_gene_variant	LOC_Os03g01250
Ca	snp_03_178386	-0.24008	0.0766523	0.00190773	A	G	upstream_gene_variant	LOC_Os03g01250
Ca	snp_03_178421	-0.234453	0.0769499	0.00251901	C	A	upstream_gene_variant	LOC_Os03g01250
Ca	snp_03_178424	-0.234453	0.0769499	0.00251901	A	G	upstream_gene_variant	LOC_Os03g01250
Ca	snp_03_178621	-0.221219	0.0741793	0.00309718	T	C	upstream_gene_variant	LOC_Os03g01250
Ca	snp_03_180852	-0.248416	0.0555354	1.09647e-05	C	T	upstream_gene_variant	LOC_Os03g01260
Ca	snp_03_181555	-0.279597	0.0852245	0.00115797	A	G	upstream_gene_variant	LOC_Os03g01260
Ca	snp_04_20497734	0.293155	0.08385	0.000544012	T	C	upstream_gene_variant	LOC_Os04g33840
Ca	snp_04_20498232	0.306221	0.0831278	0.000273043	T	C	upstream_gene_variant	LOC_Os04g33840
Ca	snp_04_20500779	0.306319	0.0826648	0.000251534	A	G	synonymous_variant	LOC_Os04g33840
Ca	snp_05_17531800	0.377295	0.101708	0.000247576	G	C	synonymous_variant	LOC_Os05g30250
Ca	snp_05_24020350	-0.27484	0.0711229	0.000136482	T	C	upstream_gene_variant	LOC_Os05g40960
Ca	snp_06_3128657	-1.33602	0.391663	0.000736255	G	T	synonymous_variant	LOC_Os06g06660
Ca	snp_06_3128673	-1.33389	0.391716	0.000751732	C	T	missense_variant	LOC_Os06g06660
Ca	snp_06_3128677	-1.33602	0.391663	0.000736255	T	C	missense_variant	LOC_Os06g06660
Ca	snp_06_3128681	-1.70026	0.45304	0.000210018	A	T	missense_variant	LOC_Os06g06660
Ca	snp_06_3128823	-1.70416	0.452998	0.000202966	G	A	upstream_gene_variant	LOC_Os06g06670
Ca	snp_06_3128831	-1.70026	0.45304	0.000210018	A	G	upstream_gene_variant	LOC_Os06g06670
Ca	snp_06_3128871	-1.70026	0.45304	0.000210018	G	T	upstream_gene_variant	LOC_Os06g06670
Ca	snp_06_3129037	-1.70026	0.45304	0.000210018	C	T	upstream_gene_variant	LOC_Os06g06670
Ca	snp_06_3129042	-1.70026	0.45304	0.000210018	G	A	upstream_gene_variant	LOC_Os06g06670
Ca	snp_06_3129074	-1.33602	0.391663	0.000736255	G	C	upstream_gene_variant	LOC_Os06g06670
Ca	snp_06_3129098	-1.70026	0.45304	0.000210018	C	T	upstream_gene_variant	LOC_Os06g06670
Ca	snp_06_3129106	-1.70026	0.45304	0.000210018	G	A	upstream_gene_variant	LOC_Os06g06670
Ca	snp_06_3129107	-1.70026	0.45304	0.000210018	G	A	upstream_gene_variant	LOC_Os06g06670
Ca	snp_06_3129119	-1.70026	0.45304	0.000210018	T	C	upstream_gene_variant	LOC_Os06g06670
Ca	snp_06_3129120	-1.70026	0.45304	0.000210018	A	C	upstream_gene_variant	LOC_Os06g06670
Ca	snp_06_3129158	-1.70221	0.452951	0.000206018	A	T	upstream_gene_variant	LOC_Os06g06670
Ca	snp_06_3129176	-1.70221	0.452951	0.000206018	T	G	upstream_gene_variant	LOC_Os06g06670
Ca	snp_06_3129192	-1.70409	0.452972	0.000202921	T	A	upstream_gene_variant	LOC_Os06g06670
Ca	snp_06_3129223	-1.70026	0.45304	0.000210018	G	A	upstream_gene_variant	LOC_Os06g06670
Ca	snp_06_3129246	-1.70026	0.45304	0.000210018	A	T	upstream_gene_variant	LOC_Os06g06670
Ca	snp_06_3129330	-1.55733	0.386354	7.06351e-05	A	T	synonymous_variant	LOC_Os06g06660
Ca	snp_06_3129806	-1.70416	0.452998	0.000202966	C	T	upstream_gene_variant	LOC_Os06g06670
Ca	snp_06_3129810	-1.70026	0.45304	0.000210018	G	A	upstream_gene_variant	LOC_Os06g06670
Ca	snp_06_3129822	-1.70435	0.453392	0.000205181	T	C	upstream_gene_variant	LOC_Os06g06670
Ca	snp_06_3129976	-1.70026	0.45304	0.000210018	T	G	upstream_gene_variant	LOC_Os06g06670
Ca	snp_06_3130529	-1.69629	0.453077	0.000217392	A	C	upstream_gene_variant	LOC_Os06g06670
Ca	snp_06_3130530	-1.69629	0.453077	0.000217392	G	A	upstream_gene_variant	LOC_Os06g06670
Ca	snp_06_3130531	-1.70151	0.452974	0.000207391	C	T	upstream_gene_variant	LOC_Os06g06670
Ca	snp_06_3130534	-1.69629	0.453077	0.000217392	C	T	upstream_gene_variant	LOC_Os06g06670
Ca	snp_06_3130568	-1.6975	0.453064	0.000215106	A	T	upstream_gene_variant	LOC_Os06g06670
Ca	snp_06_3130615	-1.34615	0.39216	0.000682324	A	G	synonymous_variant	LOC_Os06g06660
Ca	snp_06_3130693	-1.69916	0.453074	0.000212197	G	T	3_prime_UTR_variant	LOC_Os06g06660
Ca	snp_06_3130783	-1.70026	0.45304	0.000210018	C	A	3_prime_UTR_variant	LOC_Os06g06660
Ca	snp_06_3130996	-1.70026	0.45304	0.000210018	A	T	upstream_gene_variant	LOC_Os06g06670
Ca	snp_06_3131012	-1.70026	0.45304	0.000210018	T	G	upstream_gene_variant	LOC_Os06g06670
Ca	snp_06_3131018	-1.70026	0.45304	0.000210018	A	G	upstream_gene_variant	LOC_Os06g06670
Ca	snp_07_28711556	-0.307552	0.0817939	0.000204421	T	C	synonymous_variant	LOC_Os07g48090
Ca	snp_10_10598222	-0.256677	0.0904522	0.00486212	C	G	downstream_gene_variant	LOC_Os10g20920
Ca	snp_11_1605764	0.26226	0.0945242	0.00587616	G	A	missense_variant&splice_region_variant	LOC_Os11g03970
Cu	snp_04_27574671	0.302159	0.0949657	0.00161878	A	G	upstream_gene_variant	LOC_Os04g46480
Cu	snp_04_27575323	-0.348934	0.0777948	1.04172e-05	C	A	upstream_gene_variant	LOC_Os04g46480
Cu	snp_04_27575465	-0.341031	0.0770749	1.35763e-05	C	T	upstream_gene_variant	LOC_Os04g46480
Cu	snp_04_27575478	0.299378	0.0951096	0.00181276	C	G	upstream_gene_variant	LOC_Os04g46480
Cu	snp_04_27576275	-0.318036	0.078433	6.41437e-05	G	A	missense_variant	LOC_Os04g46490
Cu	snp_04_27576840	-0.352124	0.0772899	7.62618e-06	G	A	missense_variant	LOC_Os04g46490
Cu	snp_04_27576881	-0.352124	0.0772899	7.62618e-06	C	T	synonymous_variant	LOC_Os04g46490
Cu	snp_04_27577243	0.324057	0.0923245	0.000517635	G	T	upstream_gene_variant	LOC_Os04g46480
Cu	snp_04_27577250	0.296191	0.0938032	0.0017545	C	T	upstream_gene_variant	LOC_Os04g46480
Cu	snp_04_27577259	0.299075	0.0942683	0.00166909	C	T	upstream_gene_variant	LOC_Os04g46480
Cu	snp_04_27577269	0.302501	0.095022	0.00160958	G	T	upstream_gene_variant	LOC_Os04g46480
Cu	snp_04_27578096	-0.337417	0.0785024	2.33744e-05	G	T	upstream_gene_variant	LOC_Os04g46490
Cu	snp_04_27578271	-0.431149	0.11913	0.000347324	G	T	upstream_gene_variant	LOC_Os04g46490
Cu	snp_04_27578834	0.304543	0.0952512	0.00153705	A	C	upstream_gene_variant	LOC_Os04g46490
Cu	snp_04_27626809	-0.336495	0.0766874	1.59039e-05	C	T	downstream_gene_variant	LOC_Os04g46600
Cu	snp_04_27626946	0.28834	0.0947947	0.00256148	G	A	downstream_gene_variant	LOC_Os04g46600
Cu	snp_04_27627065	0.293876	0.0952047	0.00221363	T	G	downstream_gene_variant	LOC_Os04g46600
Cu	snp_04_27627503	-0.333472	0.0761781	1.66294e-05	C	A	3_prime_UTR_variant	LOC_Os04g46600
Cu	snp_04_27627858	-0.341723	0.0768711	1.23912e-05	A	C	missense_variant	LOC_Os04g46600
Cu	snp_04_27628473	0.293876	0.0952047	0.00221363	T	G	upstream_gene_variant	LOC_Os04g46600
Cu	snp_04_27628474	-0.343301	0.0768533	1.1277e-05	A	G	upstream_gene_variant	LOC_Os04g46600
Cu	snp_04_27628702	0.299112	0.0938617	0.00159165	T	G	upstream_gene_variant	LOC_Os04g46600
Cu	snp_04_27629049	0.296287	0.0943779	0.00186288	A	T	upstream_gene_variant	LOC_Os04g46600
Cu	snp_04_27629113	-0.34397	0.0770825	1.15065e-05	T	A	upstream_gene_variant	LOC_Os04g46600
Cu	snp_04_27629330	0.287508	0.0935241	0.00230639	G	A	upstream_gene_variant	LOC_Os04g46600
Cu	snp_04_27629342	0.289444	0.0934484	0.00213846	C	T	upstream_gene_variant	LOC_Os04g46600
Cu	snp_04_27820374	0.320437	0.0871104	0.000278439	A	G	upstream_gene_variant	LOC_Os04g46894
Cu	snp_04_27821717	-0.343595	0.0751109	7.01955e-06	A	G	synonymous_variant	LOC_Os04g46920
Cu	snp_04_27822034	0.31924	0.0876789	0.000320277	T	C	upstream_gene_variant	LOC_Os04g46910
Cu	snp_04_27822052	-0.343749	0.0758642	8.51246e-06	G	A	upstream_gene_variant	LOC_Os04g46910
Cu	snp_04_27822374	0.348032	0.0870154	8.0131e-05	G	T	3_prime_UTR_variant	LOC_Os04g46920
Cu	snp_04_27822506	0.365894	0.086825	3.32999e-05	G	A	3_prime_UTR_variant	LOC_Os04g46920
Cu	snp_04_27822557	0.357277	0.0876256	5.85553e-05	C	A	3_prime_UTR_variant	LOC_Os04g46920
Cu	snp_04_27822706	0.363826	0.0879543	4.59499e-05	C	T	3_prime_UTR_variant	LOC_Os04g46920
Cu	snp_04_27822724	-0.350029	0.0751913	4.88551e-06	C	A	3_prime_UTR_variant	LOC_Os04g46920
Cu	snp_04_27823389	0.363299	0.0872354	4.0924e-05	G	A	upstream_gene_variant	LOC_Os04g46910
Cu	snp_04_27823395	-0.339872	0.075304	9.20783e-06	G	T	upstream_gene_variant	LOC_Os04g46910
Cu	snp_04_27823476	-0.355254	0.0740009	2.50999e-06	G	A	upstream_gene_variant	LOC_Os04g46910
Cu	snp_04_27823497	0.297267	0.0857352	0.000603454	A	G	upstream_gene_variant	LOC_Os04g46910
Cu	snp_04_27823535	0.377568	0.0867699	1.86286e-05	A	G	upstream_gene_variant	LOC_Os04g46910
Cu	snp_04_27823595	-0.343595	0.0751109	7.01955e-06	C	T	upstream_gene_variant	LOC_Os04g46910
Cu	snp_04_27823607	0.368175	0.0868997	3.02888e-05	T	C	upstream_gene_variant	LOC_Os04g46910
Cu	snp_04_27823616	-0.362769	0.0766363	3.41814e-06	C	T	upstream_gene_variant	LOC_Os04g46910
Cu	snp_04_27823629	-0.361785	0.0765601	3.54799e-06	A	T	upstream_gene_variant	LOC_Os04g46910
Cu	snp_04_27823654	0.354789	0.0862064	5.00818e-05	C	T	upstream_gene_variant	LOC_Os04g46910
Cu	snp_04_27823690	-0.343595	0.0751109	7.01955e-06	G	A	upstream_gene_variant	LOC_Os04g46910
Cu	snp_04_27823706	-0.36088	0.0757597	2.98042e-06	G	T	upstream_gene_variant	LOC_Os04g46910
Cu	snp_04_27823726	-0.364656	0.0752207	2.01579e-06	A	G	upstream_gene_variant	LOC_Os04g46910
Cu	snp_04_27824897	0.358343	0.0873836	5.32053e-05	G	A	upstream_gene_variant	LOC_Os04g46910
Cu	snp_04_27828207	-0.351895	0.0753521	4.56219e-06	C	T	upstream_gene_variant	LOC_Os04g46920
Cu	snp_04_27828416	-0.37318	0.0756467	1.34712e-06	T	C	upstream_gene_variant	LOC_Os04g46930
Cu	snp_04_27830502	0.324623	0.0915346	0.000453302	A	G	upstream_gene_variant	LOC_Os04g46930
Cu	snp_04_27830777	-0.364882	0.0759656	2.47643e-06	G	T	upstream_gene_variant	LOC_Os04g46930
Cu	snp_04_27830944	0.284579	0.090654	0.00186407	G	T	upstream_gene_variant	LOC_Os04g46930
Cu	snp_04_27833889	-0.338127	0.0755117	1.07532e-05	C	G	splice_region_variant&intron_variant	LOC_Os04g46940
Cu	snp_04_27835892	-0.371017	0.0758086	1.61985e-06	C	T	upstream_gene_variant	LOC_Os04g46960
Cu	snp_04_27836391	0.314071	0.0914245	0.000675921	G	A	upstream_gene_variant	LOC_Os04g46960
Cu	snp_04_27542574	0.314882	0.093492	0.000857335	G	A	upstream_gene_variant	LOC_Os04g46444
Cu	snp_04_27542987	0.301982	0.09357	0.00138971	T	G	upstream_gene_variant	LOC_Os04g46444
Cu	snp_04_27543037	-0.299992	0.0767409	0.000114872	C	A	upstream_gene_variant	LOC_Os04g46444
Cu	snp_04_27543070	0.319135	0.0944412	0.000824463	G	C	upstream_gene_variant	LOC_Os04g46444
Cu	snp_04_27543141	0.311548	0.0938794	0.00101776	C	T	upstream_gene_variant	LOC_Os04g46444
Cu	snp_04_27543174	0.322645	0.0942502	0.000705963	C	T	upstream_gene_variant	LOC_Os04g46444
Cu	snp_04_27543298	0.307131	0.0943128	0.00125893	C	T	upstream_gene_variant	LOC_Os04g46444
Cu	snp_04_27543308	0.311952	0.0935757	0.000966023	C	T	upstream_gene_variant	LOC_Os04g46444
Cu	snp_04_27543712	-0.335438	0.0773429	1.98291e-05	A	G	upstream_gene_variant	LOC_Os04g46444
Cu	snp_04_27543737	0.306122	0.0941571	0.00128193	A	G	upstream_gene_variant	LOC_Os04g46444
Cu	snp_04_27543742	0.300899	0.0942437	0.00156084	A	G	upstream_gene_variant	LOC_Os04g46444
Cu	snp_04_27544326	-0.278556	0.0766582	0.000329237	T	G	upstream_gene_variant	LOC_Os04g46444
Cu	snp_04_27545065	-0.33118	0.0779128	2.86016e-05	G	A	3_prime_UTR_variant	LOC_Os04g46444
Cu	snp_04_27545634	0.313392	0.094805	0.00106422	C	T	downstream_gene_variant	LOC_Os04g46440
Cu	snp_04_27545994	0.312879	0.092193	0.000783445	A	G	downstream_gene_variant	LOC_Os04g46444
Cu	snp_04_27546269	-0.299992	0.0767409	0.000114872	G	A	downstream_gene_variant	LOC_Os04g46444
Cu	snp_04_27550649	-0.346348	0.0771841	1.02911e-05	G	C	downstream_gene_variant	LOC_Os04g46450
Cu	snp_04_27551515	-0.341414	0.0772746	1.39182e-05	C	G	3_prime_UTR_variant	LOC_Os04g46450
Cu	snp_04_27555074	0.304892	0.0926797	0.00112231	G	A	synonymous_variant	LOC_Os04g46450
Cu	snp_04_27556903	-0.319298	0.0764912	3.92046e-05	A	T	synonymous_variant	LOC_Os04g46450
Cu	snp_04_27557070	-0.354251	0.0765276	5.47568e-06	T	C	intron_variant	LOC_Os04g46450
Cu	snp_04_27558564	-0.334747	0.0767756	1.78902e-05	C	T	upstream_gene_variant	LOC_Os04g46460
Cu	snp_04_27558782	0.303833	0.0930134	0.00121487	A	G	upstream_gene_variant	LOC_Os04g46460
Cu	snp_04_27561133	0.306344	0.0954271	0.00147005	A	G	upstream_gene_variant	LOC_Os04g46450
Cu	snp_04_27561259	0.307128	0.0934438	0.00113379	G	A	upstream_gene_variant	LOC_Os04g46450
Cu	snp_04_27561660	0.32278	0.093187	0.000610199	T	C	upstream_gene_variant	LOC_Os04g46450
Cu	snp_04_27561259	0.321625	0.0937829	0.000690089	G	A	upstream_gene_variant	LOC_Os04g46450
Cu	snp_04_27561311	0.309721	0.0953274	0.00129042	C	A	upstream_gene_variant	LOC_Os04g46450
Cu	snp_04_27561660	0.3377	0.0935292	0.000358247	T	C	upstream_gene_variant	LOC_Os04g46450
Cu	snp_04_27562030	0.301563	0.0942854	0.00153069	T	C	upstream_gene_variant	LOC_Os04g46450
Cu	snp_04_27562584	0.327943	0.0939531	0.000555001	A	G	upstream_gene_variant	LOC_Os04g46450
Cu	snp_04_27562603	-0.363481	0.0775266	4.19548e-06	A	G	upstream_gene_variant	LOC_Os04g46450
Cu	snp_04_27562798	0.300046	0.0937233	0.00151536	A	G	upstream_gene_variant	LOC_Os04g46450
Cu	snp_04_27562964	0.313049	0.0955654	0.00117817	C	A	upstream_gene_variant	LOC_Os04g46450
Cu	snp_04_27562983	0.304474	0.0952536	0.00154073	T	C	upstream_gene_variant	LOC_Os04g46450
Cu	snp_04_27563681	0.305575	0.0954465	0.00151472	G	A	synonymous_variant	LOC_Os04g46460
Cu	snp_04_27563999	-0.357095	0.0772157	5.59987e-06	C	A	synonymous_variant	LOC_Os04g46460
Cu	snp_04_27564706	0.314952	0.0943395	0.00094932	G	A	upstream_gene_variant	LOC_Os04g46450
Cu	snp_04_27565189	0.358778	0.0906841	9.51791e-05	C	T	upstream_gene_variant	LOC_Os04g46470
Cu	snp_04_27565306	-0.34781	0.0774219	1.00859e-05	C	T	upstream_gene_variant	LOC_Os04g46470
Cu	snp_04_27565700	0.295703	0.0948348	0.00199818	G	A	upstream_gene_variant	LOC_Os04g46470
Cu	snp_04_27566633	-0.353643	0.07688	6.2572e-06	T	C	downstream_gene_variant	LOC_Os04g46460
Cu	snp_04_27566633	-0.353643	0.07688	6.2572e-06	T	C	upstream_gene_variant	LOC_Os04g46470
Cu	snp_04_27566633	-0.342608	0.076652	1.11194e-05	T	C	downstream_gene_variant	LOC_Os04g46460
Cu	snp_04_27566633	-0.342608	0.076652	1.11194e-05	T	C	upstream_gene_variant	LOC_Os04g46470
Cu	snp_04_27567597	-0.35347	0.0762318	5.28833e-06	T	C	upstream_gene_variant	LOC_Os04g46470
Cu	snp_04_27568602	0.304892	0.0942954	0.00135977	G	A	synonymous_variant	LOC_Os04g46470
Cu	snp_04_27568734	0.294191	0.0948446	0.00210634	T	G	downstream_gene_variant	LOC_Os04g46460
Cu	snp_04_27568838	0.310732	0.0939051	0.00105042	A	G	synonymous_variant	LOC_Os04g46470
Cu	snp_04_27569991	0.289136	0.0954018	0.00265231	G	A	synonymous_variant	LOC_Os04g46470
Cu	snp_04_27570958	0.284638	0.0947189	0.00287922	G	C	splice_region_variant&intron_variant	LOC_Os04g46480
Cu	snp_04_27571514	0.287461	0.0938858	0.00239919	C	A	synonymous_variant	LOC_Os04g46480
Cu	snp_04_27595047	-0.313092	0.0766741	5.6981e-05	C	T	upstream_gene_variant	LOC_Os04g46520
Cu	snp_04_27595466	-0.332797	0.0769959	2.10337e-05	C	T	synonymous_variant	LOC_Os04g46530
Cu	snp_04_27596117	-0.332927	0.0772307	2.20855e-05	C	T	5_prime_UTR_variant	LOC_Os04g46530
Cu	snp_04_27596541	-0.379936	0.0768227	1.26599e-06	C	A	upstream_gene_variant	LOC_Os04g46530
Cu	snp_04_27597143	-0.335467	0.0770818	1.85135e-05	C	T	upstream_gene_variant	LOC_Os04g46530
Cu	snp_04_27597301	-0.340602	0.0768806	1.32064e-05	T	G	upstream_gene_variant	LOC_Os04g46530
Cu	snp_04_27597910	-0.350496	0.0763575	6.51969e-06	A	G	upstream_gene_variant	LOC_Os04g46530
Cu	snp_04_27596117	-0.333576	0.077266	2.15101e-05	C	T	5_prime_UTR_variant	LOC_Os04g46530
Cu	snp_04_27596541	-0.380383	0.0768561	1.24616e-06	C	A	upstream_gene_variant	LOC_Os04g46530
Cu	snp_04_27596932	0.304222	0.0942641	0.00138827	T	C	upstream_gene_variant	LOC_Os04g46530
Cu	snp_04_27596973	0.303168	0.0930754	0.00125449	A	G	synonymous_variant	LOC_Os04g46540
Cu	snp_04_27597143	-0.336246	0.0771172	1.78994e-05	C	T	upstream_gene_variant	LOC_Os04g46530
Cu	snp_04_27597301	-0.340754	0.0769189	1.32335e-05	T	G	upstream_gene_variant	LOC_Os04g46530
Cu	snp_04_27597571	0.304255	0.0940546	0.00135335	C	T	synonymous_variant	LOC_Os04g46540
Cu	snp_04_27597910	-0.348333	0.0770443	8.87266e-06	A	G	upstream_gene_variant	LOC_Os04g46530
Cu	snp_04_27598212	0.309333	0.0943669	0.00116882	C	T	upstream_gene_variant	LOC_Os04g46530
Cu	snp_04_27598417	0.306196	0.0944403	0.00132011	T	C	upstream_gene_variant	LOC_Os04g46530
Cu	snp_04_27598964	-0.337331	0.0774676	1.83443e-05	G	A	upstream_gene_variant	LOC_Os04g46530
Cu	snp_04_27599346	-0.316599	0.0788719	7.55054e-05	G	A	upstream_gene_variant	LOC_Os04g46530
Cu	snp_04_27598805	0.294179	0.0950802	0.00216138	T	C	upstream_gene_variant	LOC_Os04g46530
Cu	snp_04_27598890	0.294179	0.0950802	0.00216138	C	T	upstream_gene_variant	LOC_Os04g46530
Cu	snp_04_27598924	0.294179	0.0950802	0.00216138	A	C	upstream_gene_variant	LOC_Os04g46530
Cu	snp_04_27598964	-0.337101	0.0775576	1.89853e-05	G	A	upstream_gene_variant	LOC_Os04g46530
Cu	snp_04_27599346	-0.316992	0.0790566	7.68537e-05	G	A	upstream_gene_variant	LOC_Os04g46530
Cu	snp_04_27599970	0.288023	0.0925829	0.00204473	C	T	synonymous_variant	LOC_Os04g46550
Cu	snp_04_27600009	0.285371	0.0933596	0.00244011	T	C	synonymous_variant	LOC_Os04g46550
Cu	snp_04_27600232	-0.336869	0.0789849	2.68487e-05	A	G	upstream_gene_variant	LOC_Os04g46530
Cu	snp_04_27600341	0.310568	0.0925801	0.000897334	C	T	upstream_gene_variant	LOC_Os04g46530
Cu	snp_04_27601803	0.283268	0.0940942	0.00283078	G	A	upstream_gene_variant	LOC_Os04g46540
Cu	snp_04_27603610	-0.334648	0.0753174	1.24847e-05	G	A	upstream_gene_variant	LOC_Os04g46550
Cu	snp_04_27604124	-0.349542	0.0778278	1.01151e-05	G	A	upstream_gene_variant	LOC_Os04g46550
Cu	snp_04_27606121	-0.354713	0.0771487	6.30205e-06	G	A	downstream_gene_variant	LOC_Os04g46570
Cu	snp_04_27606571	-0.349354	0.0769652	8.18607e-06	A	G	downstream_gene_variant	LOC_Os04g46570
Cu	snp_04_27612796	-0.328229	0.0773972	2.9833e-05	G	A	upstream_gene_variant	LOC_Os04g46570
Cu	snp_04_27613127	-0.333574	0.077587	2.33039e-05	T	A	upstream_gene_variant	LOC_Os04g46570
Cu	snp_04_27614082	-0.361123	0.081874	1.44549e-05	G	C	upstream_gene_variant	LOC_Os04g46570
Cu	snp_04_27614905	-0.348019	0.0772076	9.46734e-06	C	A	5_prime_UTR_variant	LOC_Os04g46580
Cu	snp_04_27616436	-0.34971	0.0772324	8.64998e-06	C	G	upstream_gene_variant	LOC_Os04g46570
Cu	snp_04_27618552	0.305313	0.0940061	0.00129723	G	A	downstream_gene_variant	LOC_Os04g46580
Cu	snp_04_27618571	0.314736	0.0942933	0.000952609	A	G	downstream_gene_variant	LOC_Os04g46580
Cu	snp_04_27618702	-0.3443	0.0775211	1.26533e-05	G	C	downstream_gene_variant	LOC_Os04g46580
Cu	snp_04_27646172	-0.299876	0.0785432	0.000163791	T	A	upstream_gene_variant	LOC_Os04g46639
Cu	snp_04_27646290	-0.331211	0.0777739	2.76291e-05	A	G	upstream_gene_variant	LOC_Os04g46639
Cu	snp_04_27646371	-0.331077	0.0776743	2.71968e-05	C	A	upstream_gene_variant	LOC_Os04g46639
Cu	snp_04_27646908	0.304163	0.0959248	0.00167879	C	T	synonymous_variant	LOC_Os04g46630
Cu	snp_04_27647614	0.301964	0.0953005	0.0016917	G	A	upstream_gene_variant	LOC_Os04g46639
Cu	snp_04_27647736	-0.34505	0.0767125	9.85375e-06	T	C	upstream_gene_variant	LOC_Os04g46639
Cu	snp_04_27647745	-0.334744	0.0775696	2.17224e-05	G	A	upstream_gene_variant	LOC_Os04g46639
Cu	snp_04_27647781	-0.334744	0.0775696	2.17224e-05	A	G	upstream_gene_variant	LOC_Os04g46639
Cu	snp_04_27648056	0.274494	0.0868294	0.00173297	A	G	upstream_gene_variant	LOC_Os04g46639
Cu	snp_04_27648187	-0.347918	0.104721	0.00100438	C	T	upstream_gene_variant	LOC_Os04g46639
Cu	snp_04_27659687	-0.337272	0.0765998	1.49115e-05	A	G	upstream_gene_variant	LOC_Os04g46660
Cu	snp_04_27659693	0.314466	0.0934163	0.000862149	G	A	upstream_gene_variant	LOC_Os04g46660
Cu	snp_04_27660552	-0.326965	0.0764534	2.56049e-05	T	G	upstream_gene_variant	LOC_Os04g46660
Cu	snp_04_27660923	0.283321	0.0949759	0.00309036	T	C	upstream_gene_variant	LOC_Os04g46660
Cu	snp_04_27661253	-0.320225	0.0767705	3.98192e-05	G	T	upstream_gene_variant	LOC_Os04g46660
Cu	snp_04_27661820	-0.308767	0.0763553	6.70801e-05	C	A	5_prime_UTR_variant	LOC_Os04g46660
Cu	snp_04_27663175	0.287581	0.0949621	0.00267455	A	G	upstream_gene_variant	LOC_Os04g46670
Cu	snp_04_27663636	-0.375246	0.0830126	8.92713e-06	C	A	upstream_gene_variant	LOC_Os04g46670
Cu	snp_04_27664716	-0.309069	0.07707	7.66273e-05	C	T	upstream_gene_variant	LOC_Os04g46670
Cu	snp_04_27664764	-0.306085	0.0770864	8.97751e-05	C	T	upstream_gene_variant	LOC_Os04g46670
Cu	snp_04_27664807	0.305398	0.093575	0.00122685	T	C	upstream_gene_variant	LOC_Os04g46670
Cu	snp_04_27664971	-0.360493	0.076895	4.1907e-06	G	A	upstream_gene_variant	LOC_Os04g46670
Cu	snp_04_27664994	-0.357952	0.0765839	4.46899e-06	C	A	upstream_gene_variant	LOC_Os04g46670
Cu	snp_04_27665035	0.304843	0.0934809	0.00123802	C	T	upstream_gene_variant	LOC_Os04g46670
Cu	snp_04_27665037	0.316251	0.0933405	0.00079767	G	A	upstream_gene_variant	LOC_Os04g46670
Cu	snp_04_27666737	0.309369	0.0946011	0.00119968	G	A	synonymous_variant	LOC_Os04g46670
Cu	snp_04_27666877	-0.323528	0.0769915	3.49195e-05	G	A	missense_variant	LOC_Os04g46670
Cu	snp_04_27667677	0.336371	0.094677	0.000442478	A	T	synonymous_variant	LOC_Os04g46670
Cu	snp_04_27667774	0.308104	0.0938658	0.00115092	A	G	synonymous_variant	LOC_Os04g46670
Cu	snp_04_27668287	-0.328264	0.0777255	3.19513e-05	A	T	downstream_gene_variant	LOC_Os04g46670
Cu	snp_04_27705830	0.297084	0.0941098	0.00175917	A	G	upstream_gene_variant	LOC_Os04g46730
Cu	snp_04_27706124	-0.352078	0.0761773	5.67869e-06	G	A	upstream_gene_variant	LOC_Os04g46730
Cu	snp_04_27706131	0.314875	0.0934205	0.000849533	T	A	upstream_gene_variant	LOC_Os04g46730
Cu	snp_04_27707604	-0.327548	0.0770802	2.87198e-05	G	T	synonymous_variant	LOC_Os04g46740
Cu	snp_04_27708805	-0.329795	0.0773629	2.71304e-05	C	T	5_prime_UTR_variant	LOC_Os04g46740
Cu	snp_04_27709382	0.311384	0.0955151	0.00124341	G	A	upstream_gene_variant	LOC_Os04g46740
Cu	snp_04_27709895	0.311384	0.0955151	0.00124341	T	C	upstream_gene_variant	LOC_Os04g46740
Cu	snp_04_27710213	0.300791	0.0952709	0.00175659	T	C	upstream_gene_variant	LOC_Os04g46740
Cu	snp_04_27710389	0.295623	0.0943707	0.00190576	A	G	upstream_gene_variant	LOC_Os04g46740
Cu	snp_04_27710475	-0.354106	0.07684	6.03278e-06	C	T	upstream_gene_variant	LOC_Os04g46740
Cu	snp_04_27710532	-0.333993	0.0773827	2.1657e-05	A	C	upstream_gene_variant	LOC_Os04g46740
Cu	snp_04_27710579	0.311384	0.0955151	0.00124341	T	C	upstream_gene_variant	LOC_Os04g46740
Cu	snp_04_27710602	0.30831	0.095608	0.0014015	A	G	upstream_gene_variant	LOC_Os04g46740
Cu	snp_04_27710623	0.305752	0.0948805	0.00141209	T	G	upstream_gene_variant	LOC_Os04g46740
Cu	snp_04_27710691	-0.354152	0.0780621	8.30068e-06	C	T	upstream_gene_variant	LOC_Os04g46740
Cu	snp_04_27719259	0.306068	0.0973047	0.00182636	G	A	downstream_gene_variant	LOC_Os04g46750
Cu	snp_04_27719405	0.311291	0.0965975	0.00141177	T	A	downstream_gene_variant	LOC_Os04g46750
Cu	snp_04_27719452	-0.315924	0.0774627	5.82957e-05	C	T	downstream_gene_variant	LOC_Os04g46750
Cu	snp_04_27719454	-0.33188	0.0774193	2.45301e-05	G	A	downstream_gene_variant	LOC_Os04g46750
Cu	snp_04_27719483	-0.328895	0.0773234	2.82337e-05	G	A	downstream_gene_variant	LOC_Os04g46750
Cu	snp_04_27720347	0.300794	0.0953677	0.00177517	T	G	3_prime_UTR_variant	LOC_Os04g46750
Cu	snp_04_27721931	0.310772	0.0980674	0.00168937	T	A	downstream_gene_variant	LOC_Os04g46760
Cu	snp_04_27722774	0.306068	0.0973047	0.00182636	T	C	synonymous_variant	LOC_Os04g46750
Cu	snp_04_27722981	0.315162	0.0966674	0.00124249	T	C	_UTR_premature_start_codon_gain_variant	LOC_Os04g46750
Cu	snp_04_27724341	0.308892	0.0957395	0.00139369	A	G	upstream_gene_variant	LOC_Os04g46750
Cu	snp_04_27725736	0.310411	0.0957395	0.00132092	C	G	upstream_gene_variant	LOC_Os04g46750
Cu	snp_04_27726232	0.316848	0.0969417	0.00120839	G	A	upstream_gene_variant	LOC_Os04g46750
Cu	snp_04_27771398	0.292105	0.0883192	0.0010567	G	A	downstream_gene_variant	LOC_Os04g46860
Cu	snp_04_27771443	0.303063	0.0886197	0.00071375	T	C	downstream_gene_variant	LOC_Os04g46860
Cu	snp_04_27771860	0.296736	0.0878511	0.000827721	T	C	downstream_gene_variant	LOC_Os04g46860
Cu	snp_04_27771878	-0.312434	0.0749977	4.06282e-05	G	T	downstream_gene_variant	LOC_Os04g46860
Cu	snp_04_27771968	0.299266	0.0883389	0.000799247	T	C	downstream_gene_variant	LOC_Os04g46860
Cu	snp_04_27771991	0.327896	0.0882508	0.000241985	T	A	downstream_gene_variant	LOC_Os04g46860
Cu	snp_04_27772020	0.311982	0.0884339	0.000484747	C	T	downstream_gene_variant	LOC_Os04g46860
Cu	snp_04_27772530	0.306121	0.0885424	0.0006247	T	G	intron_variant	LOC_Os04g46870
Cu	snp_04_27772538	0.303412	0.088305	0.000674083	G	A	intron_variant	LOC_Os04g46870
Cu	snp_04_27772736	0.319772	0.0942834	0.000788381	G	A	intron_variant	LOC_Os04g46870
Cu	snp_04_27772763	-0.340757	0.0805001	3.07166e-05	C	T	intron_variant	LOC_Os04g46870
Cu	snp_04_27772990	-0.362207	0.0799778	8.57773e-06	C	T	synonymous_variant	LOC_Os04g46870
Cu	snp_04_27773863	0.309008	0.0884163	0.000545985	T	C	upstream_gene_variant	LOC_Os04g46870
Cu	snp_04_27773950	-0.394995	0.109736	0.000373096	G	A	upstream_gene_variant	LOC_Os04g46870
Cu	snp_04_27774087	0.29854	0.0890032	0.000898359	C	T	upstream_gene_variant	LOC_Os04g46870
Cu	snp_04_27774244	-0.406016	0.115837	0.000526414	C	T	upstream_gene_variant	LOC_Os04g46870
Cu	snp_04_27774368	-0.329392	0.0971358	0.000789908	T	A	upstream_gene_variant	LOC_Os04g46870
Cu	snp_04_27798829	-0.308391	0.0755123	5.68481e-05	G	A	upstream_gene_variant	LOC_Os04g46892
Cu	snp_04_27798858	0.304302	0.0892337	0.000738178	T	C	upstream_gene_variant	LOC_Os04g46892
Cu	snp_04_27798956	0.326101	0.0892286	0.000303907	A	T	upstream_gene_variant	LOC_Os04g46892
Cu	snp_04_27799597	0.33635	0.0884618	0.000173731	G	A	upstream_gene_variant	LOC_Os04g46892
Cu	snp_04_27799846	0.357499	0.0888448	7.25378e-05	T	C	upstream_gene_variant	LOC_Os04g46892
Cu	snp_04_27800192	0.34393	0.0878281	0.000111529	C	T	synonymous_variant	LOC_Os04g46894
Cu	snp_04_27800509	-0.31661	0.075476	3.59964e-05	C	T	upstream_gene_variant	LOC_Os04g46892
Cu	snp_04_27800614	-0.308161	0.0756445	5.92551e-05	A	G	synonymous_variant	LOC_Os04g46894
Cu	snp_04_27801185	0.331561	0.088745	0.000223681	C	T	upstream_gene_variant	LOC_Os04g46892
Cu	snp_04_27801215	0.340265	0.0888138	0.000155315	G	A	synonymous_variant	LOC_Os04g46894
Cu	snp_04_27801733	0.340448	0.0888878	0.000155993	C	T	upstream_gene_variant	LOC_Os04g46892
Cu	snp_04_27802171	-0.320784	0.0760899	3.29731e-05	G	A	upstream_gene_variant	LOC_Os04g46892
Cu	snp_04_27802275	0.309889	0.0873576	0.000451375	C	T	upstream_gene_variant	LOC_Os04g46892
Cu	snp_04_27802295	-0.321891	0.0754892	2.69261e-05	C	T	upstream_gene_variant	LOC_Os04g46892
Cu	snp_04_27803795	0.306561	0.0892482	0.00067625	A	C	synonymous_variant	LOC_Os04g46894
Cu	snp_04_27805093	-0.32132	0.0756262	2.87175e-05	C	A	missense_variant	LOC_Os04g46894
Cu	snp_04_27805200	-0.290963	0.074664	0.000120179	T	A	missense_variant	LOC_Os04g46894
Cu	snp_04_27805329	-0.321534	0.0754558	2.72513e-05	G	C	intron_variant	LOC_Os04g46894
Cu	snp_04_27805659	0.334234	0.088757	0.000199825	C	A	intron_variant	LOC_Os04g46894
Cu	snp_04_27806149	0.325338	0.0894889	0.000326367	A	G	intron_variant	LOC_Os04g46894
Cu	snp_04_27806172	0.325112	0.0895535	0.000332675	G	T	intron_variant	LOC_Os04g46894
Cu	snp_04_27806652	-0.320968	0.0755411	2.87011e-05	T	C	synonymous_variant	LOC_Os04g46894
Cu	snp_04_27806709	0.356546	0.0884379	7.03108e-05	A	G	synonymous_variant	LOC_Os04g46894
Cu	snp_04_27807752	0.334877	0.0877673	0.000165042	T	A	intron_variant	LOC_Os04g46894
Cu	snp_04_27808836	0.335479	0.0867807	0.000135758	C	T	intron_variant	LOC_Os04g46894
Cu	snp_04_27810572	0.340885	0.0886589	0.000147281	T	C	synonymous_variant	LOC_Os04g46894
Cu	snp_04_27811036	0.348551	0.0890887	0.000113095	A	G	intron_variant	LOC_Os04g46894
Cu	snp_04_27811122	-0.3181	0.0760987	3.8274e-05	T	C	intron_variant	LOC_Os04g46894
Cu	snp_04_27811937	0.349378	0.0890247	0.000107823	A	G	intron_variant	LOC_Os04g46894
Cu	snp_04_27812497	0.338871	0.0883002	0.000151447	A	G	intron_variant	LOC_Os04g46894
Cu	snp_04_27813406	0.31822	0.089015	0.000408166	T	C	intron_variant	LOC_Os04g46894
Cu	snp_04_27813482	0.326044	0.0896068	0.000322639	A	G	intron_variant	LOC_Os04g46894
Cu	snp_04_27814908	0.333772	0.0877197	0.000171885	G	A	synonymous_variant	LOC_Os04g46894
Cu	snp_04_27815597	0.340431	0.0892678	0.000166271	C	T	upstream_gene_variant	LOC_Os04g46894
Cu	snp_04_27816431	-0.340695	0.0751643	8.42359e-06	C	T	upstream_gene_variant	LOC_Os04g46894
Cu	snp_04_27816498	0.309582	0.0861202	0.000379442	G	A	upstream_gene_variant	LOC_Os04g46894
Cu	snp_04_27817070	-0.336088	0.0753195	1.14901e-05	G	A	upstream_gene_variant	LOC_Os04g46894
Cu	snp_04_27817204	0.368158	0.086247	2.64114e-05	C	T	upstream_gene_variant	LOC_Os04g46894
Cu	snp_04_27817352	-0.336911	0.0754081	1.12089e-05	T	C	upstream_gene_variant	LOC_Os04g46894
Cu	snp_04_27818324	-0.319117	0.0750858	2.86486e-05	C	A	upstream_gene_variant	LOC_Os04g46894
Cu	snp_04_27818686	0.286208	0.0854106	0.00090944	T	A	upstream_gene_variant	LOC_Os04g46894
Cu	snp_04_27818693	0.290472	0.086918	0.000938516	C	T	upstream_gene_variant	LOC_Os04g46894
Cu	snp_04_27818714	-0.325809	0.0756374	2.24652e-05	G	A	upstream_gene_variant	LOC_Os04g46894
Cu	snp_04_27818826	0.302357	0.0854347	0.000465927	T	C	upstream_gene_variant	LOC_Os04g46894
Cu	snp_04_27818850	0.301905	0.0854101	0.000473211	T	C	upstream_gene_variant	LOC_Os04g46894
Cu	snp_04_27818889	0.335701	0.0874815	0.000151935	G	A	upstream_gene_variant	LOC_Os04g46894
Cu	snp_04_27820374	0.292784	0.0872579	0.000895552	A	G	upstream_gene_variant	LOC_Os04g46894
Cu	snp_04_27821717	-0.335367	0.0750024	1.10717e-05	A	G	synonymous_variant	LOC_Os04g46920
Cu	snp_04_27822034	0.316603	0.0868004	0.000312673	T	C	upstream_gene_variant	LOC_Os04g46910
Cu	snp_04_27822052	-0.345624	0.0756641	7.22988e-06	G	A	upstream_gene_variant	LOC_Os04g46910
Cu	snp_04_27823389	0.346392	0.0885732	0.000114133	G	A	upstream_gene_variant	LOC_Os04g46910
Cu	snp_04_27823395	-0.33896	0.0757511	1.09287e-05	G	T	upstream_gene_variant	LOC_Os04g46910
Cu	snp_04_27823476	-0.353634	0.0743402	3.07548e-06	G	A	upstream_gene_variant	LOC_Os04g46910
Cu	snp_04_27823535	0.360883	0.0880453	5.36805e-05	A	G	upstream_gene_variant	LOC_Os04g46910
Cu	snp_04_27823595	-0.343295	0.0755317	8.01206e-06	C	T	upstream_gene_variant	LOC_Os04g46910
Cu	snp_04_27823607	0.340474	0.0884505	0.000145154	T	C	upstream_gene_variant	LOC_Os04g46910
Cu	snp_04_27823616	-0.364586	0.0770602	3.46173e-06	C	T	upstream_gene_variant	LOC_Os04g46910
Cu	snp_04_27823629	-0.363503	0.0769677	3.59722e-06	A	T	upstream_gene_variant	LOC_Os04g46910
Cu	snp_04_27823654	0.326887	0.0875058	0.000224642	C	T	upstream_gene_variant	LOC_Os04g46910
Cu	snp_04_27823690	-0.343295	0.0755317	8.01206e-06	G	A	upstream_gene_variant	LOC_Os04g46910
Cu	snp_04_27823706	-0.362225	0.0761825	3.10767e-06	G	T	upstream_gene_variant	LOC_Os04g46910
Cu	snp_04_27823726	-0.366193	0.0756476	2.08625e-06	A	G	upstream_gene_variant	LOC_Os04g46910
Cu	snp_04_27824897	0.340185	0.088751	0.000154624	G	A	upstream_gene_variant	LOC_Os04g46910
Cu	snp_04_27825578	-0.350849	0.076507	6.681e-06	A	T	synonymous_variant	LOC_Os04g46930
Cu	snp_04_27826490	-0.34482	0.0753216	6.92017e-06	G	T	5_prime_UTR_variant	LOC_Os04g46930
Cu	snp_04_27826536	-0.329877	0.0763193	2.11126e-05	G	A	_UTR_premature_start_codon_gain_variant	LOC_Os04g46930
Cu	snp_04_27826595	-0.341323	0.0753954	8.67497e-06	C	G	5_prime_UTR_variant	LOC_Os04g46930
Cu	snp_04_27826680	0.331457	0.0891609	0.000240574	T	A	upstream_gene_variant	LOC_Os04g46920
Cu	snp_04_27827407	0.343784	0.0888695	0.000134753	A	C	upstream_gene_variant	LOC_Os04g46920
Cu	snp_04_27827439	0.337201	0.088753	0.000176109	G	T	upstream_gene_variant	LOC_Os04g46920
Cu	snp_04_27827754	0.358744	0.0882034	6.10553e-05	G	A	upstream_gene_variant	LOC_Os04g46920
Cu	snp_04_27828207	-0.346141	0.0755589	6.82502e-06	C	T	upstream_gene_variant	LOC_Os04g46920
Cu	snp_04_27828416	-0.366183	0.0758519	2.21821e-06	T	C	upstream_gene_variant	LOC_Os04g46930
Cu	snp_04_27835892	-0.364655	0.0760255	2.55152e-06	C	T	upstream_gene_variant	LOC_Os04g46960
Cu	snp_04_27836391	0.291427	0.0910412	0.00151665	G	A	upstream_gene_variant	LOC_Os04g46960
Cu	snp_04_27836590	0.320236	0.0906973	0.000479568	C	T	upstream_gene_variant	LOC_Os04g46960
Cu	snp_04_27836612	0.317605	0.0904455	0.000514201	C	T	splice_region_variant	LOC_Os04g46950
Cu	snp_04_27836679	-0.339823	0.0754481	9.57017e-06	C	T	3_prime_UTR_variant	LOC_Os04g46950
Cu	snp_04_27836713	-0.32307	0.0746067	2.03444e-05	G	T	3_prime_UTR_variant	LOC_Os04g46950
Cu	snp_04_27836947	-0.359391	0.0762061	3.69459e-06	C	T	3_prime_UTR_variant	LOC_Os04g46950
Cu	snp_04_27837084	0.288124	0.0904496	0.00159791	C	T	3_prime_UTR_variant	LOC_Os04g46950
Cu	snp_04_27837726	0.304351	0.0894208	0.000755851	T	C	synonymous_variant	LOC_Os04g46950
Cu	snp_04_27837742	0.283597	0.0905894	0.00191715	G	A	synonymous_variant	LOC_Os04g46950
Cu	snp_04_27838077	0.300722	0.0909484	0.00105985	T	C	upstream_gene_variant	LOC_Os04g46950
Cu	snp_04_27838146	0.313893	0.0904165	0.000593575	G	T	upstream_gene_variant	LOC_Os04g46950
Cu	snp_04_27838335	0.299136	0.0909442	0.00112467	G	A	upstream_gene_variant	LOC_Os04g46950
Cu	snp_04_27839415	0.299691	0.0911656	0.00113203	T	G	upstream_gene_variant	LOC_Os04g46950
Cu	snp_04_27839632	-0.31725	0.0754657	3.46942e-05	T	A	upstream_gene_variant	LOC_Os04g46950
Cu	snp_04_27842270	0.314855	0.0903923	0.000569201	C	T	upstream_gene_variant	LOC_Os04g46950
Cu	snp_04_27842278	-0.33003	0.0742237	1.23086e-05	T	C	upstream_gene_variant	LOC_Os04g46950
Cu	snp_04_27842724	-0.339975	0.0741278	6.63341e-06	C	T	upstream_gene_variant	LOC_Os04g46950
Cu	snp_04_27842789	0.324185	0.0899138	0.000364719	A	G	upstream_gene_variant	LOC_Os04g46950
Cu	snp_04_27842816	-0.310979	0.0752482	4.65594e-05	G	A	upstream_gene_variant	LOC_Os04g46950
Cu	snp_04_27843721	-0.325579	0.0742849	1.62193e-05	G	A	3_prime_UTR_variant	LOC_Os04g46970
Cu	snp_04_27843943	0.32597	0.0895327	0.000320039	G	A	3_prime_UTR_variant	LOC_Os04g46970
Cu	snp_04_27843952	0.329723	0.0900666	0.000296944	G	A	3_prime_UTR_variant	LOC_Os04g46970
Cu	snp_04_27844027	0.323516	0.0915066	0.000471379	C	A	3_prime_UTR_variant	LOC_Os04g46970
Cu	snp_04_27844109	-0.306055	0.0747452	5.44282e-05	A	G	3_prime_UTR_variant	LOC_Os04g46970
Cu	snp_04_27844136	-0.306055	0.0747452	5.44282e-05	A	T	3_prime_UTR_variant	LOC_Os04g46970
Cu	snp_04_27844137	-0.306055	0.0747452	5.44282e-05	G	C	3_prime_UTR_variant	LOC_Os04g46970
Cu	snp_04_27844224	0.32339	0.0900124	0.00038231	T	A	3_prime_UTR_variant	LOC_Os04g46970
Cu	snp_04_27844256	0.32889	0.089974	0.000303094	C	A	3_prime_UTR_variant	LOC_Os04g46970
Cu	snp_04_27846015	0.342866	0.0876085	0.000112557	C	T	downstream_gene_variant	LOC_Os04g46980
Cu	snp_04_27846077	-0.324199	0.0743413	1.78222e-05	G	A	downstream_gene_variant	LOC_Os04g46980
Cu	snp_04_27846081	-0.311077	0.0741207	3.56888e-05	G	A	downstream_gene_variant	LOC_Os04g46980
Cu	snp_04_27846275	-0.331179	0.0744789	1.22982e-05	A	G	downstream_gene_variant	LOC_Os04g46980
Cu	snp_04_27846335	-0.314101	0.0740806	2.98006e-05	G	A	downstream_gene_variant	LOC_Os04g46980
Cu	snp_04_27846389	-0.311725	0.0744974	3.75991e-05	T	C	downstream_gene_variant	LOC_Os04g46980
Cu	snp_04_27846426	-0.324049	0.0746007	1.91852e-05	C	A	downstream_gene_variant	LOC_Os04g46980
Cu	snp_04_27846750	-0.312178	0.0753326	4.44445e-05	A	C	missense_variant	LOC_Os04g46970
Cu	snp_04_27846807	-0.281212	0.074691	0.000200375	T	C	missense_variant	LOC_Os04g46970
Cu	snp_04_27846960	-0.313649	0.0748046	3.62879e-05	C	T	downstream_gene_variant	LOC_Os04g46980
Cu	snp_04_27846966	-0.313649	0.0748046	3.62879e-05	G	A	downstream_gene_variant	LOC_Os04g46980
Cu	snp_04_27847004	-0.315132	0.0740499	2.78969e-05	T	C	downstream_gene_variant	LOC_Os04g46980
Cu	snp_04_27847058	-0.284531	0.0743796	0.000158853	C	G	downstream_gene_variant	LOC_Os04g46980
Cu	snp_04_27847148	-0.312382	0.0751889	4.25335e-05	C	A	downstream_gene_variant	LOC_Os04g46980
Cu	snp_04_27847161	-0.304031	0.0741533	5.32397e-05	C	T	splice_donor_variant&intron_variant	LOC_Os04g46970
Cu	snp_04_27848718	-0.299378	0.0731229	5.45329e-05	G	A	3_prime_UTR_variant	LOC_Os04g46980
Cu	snp_04_27849582	-0.297818	0.0739128	7.09587e-05	A	T	missense_variant	LOC_Os04g46980
Cu	snp_06_12907813	0.560023	0.134407	4.05787e-05	C	T	synonymous_variant	LOC_Os06g22240
Cu	snp_04_27396542	0.231391	0.0728724	0.00165863	G	A	upstream_gene_variant	LOC_Os04g46240
Cu	snp_04_27398056	0.265279	0.0723729	0.000293729	T	A	upstream_gene_variant	LOC_Os04g46240
Cu	snp_04_27398418	0.266982	0.0725216	0.000276712	C	T	synonymous_variant	LOC_Os04g46240
Cu	snp_04_27399139	-0.317389	0.0773801	5.33779e-05	G	T	synonymous_variant	LOC_Os04g46240
Cu	snp_04_27399363	0.279568	0.0717305	0.00012087	T	A	downstream_gene_variant	LOC_Os04g46240
Cu	snp_04_27399650	0.266636	0.0724265	0.000276652	G	T	downstream_gene_variant	LOC_Os04g46240
Cu	snp_04_27399652	0.257233	0.072367	0.000442116	G	T	downstream_gene_variant	LOC_Os04g46240
Cu	snp_04_27407246	-0.262365	0.0758994	0.000626301	G	A	upstream_gene_variant	LOC_Os04g46250
Cu	snp_04_27407698	-0.273555	0.0760147	0.000374356	G	A	upstream_gene_variant	LOC_Os04g46250
Cu	snp_04_27408699	-0.258555	0.0771968	0.000914379	G	A	upstream_gene_variant	LOC_Os04g46250
Cu	snp_04_27408757	0.24614	0.0708745	0.000591174	G	A	upstream_gene_variant	LOC_Os04g46250
Cu	snp_04_27408779	0.239969	0.0708629	0.000803296	A	G	upstream_gene_variant	LOC_Os04g46250
Cu	snp_04_27408787	-0.281762	0.0769592	0.000296925	G	A	upstream_gene_variant	LOC_Os04g46250
Cu	snp_04_27408789	-0.272072	0.0763471	0.000425789	G	A	upstream_gene_variant	LOC_Os04g46250
Cu	snp_04_27409430	0.234931	0.0704295	0.000958592	C	G	synonymous_variant	LOC_Os04g46250
Cu	snp_04_27410248	-0.310559	0.075863	5.4731e-05	G	A	3_prime_UTR_variant	LOC_Os04g46250
Cu	snp_04_27410493	0.225775	0.0705031	0.00151061	C	T	downstream_gene_variant	LOC_Os04g46250
Cu	snp_04_27410720	0.229915	0.0708017	0.00129799	G	A	downstream_gene_variant	LOC_Os04g46250
Cu	snp_04_27410827	0.229241	0.0707808	0.00133619	A	G	downstream_gene_variant	LOC_Os04g46250
Cu	snp_04_27411278	-0.252966	0.0808078	0.00191842	A	T	upstream_gene_variant	LOC_Os04g46260
Cu	snp_04_27411282	-0.248029	0.0810712	0.00241946	T	G	upstream_gene_variant	LOC_Os04g46260
Cu	snp_04_27411371	-0.272379	0.0759696	0.000393181	G	A	upstream_gene_variant	LOC_Os04g46260
Cu	snp_04_27655102	-0.337194	0.0767707	1.56593e-05	G	A	upstream_gene_variant	LOC_Os04g46650
Cu	snp_04_27655114	-0.337194	0.0767707	1.56593e-05	G	A	upstream_gene_variant	LOC_Os04g46650
Cu	snp_04_27655241	0.302336	0.0952011	0.00165266	A	G	upstream_gene_variant	LOC_Os04g46650
Cu	snp_04_27655677	0.303803	0.0954623	0.00161627	G	C	5_prime_UTR_variant	LOC_Os04g46650
Cu	snp_04_27655701	0.303803	0.0954623	0.00161627	G	A	5_prime_UTR_variant	LOC_Os04g46650
Cu	snp_04_27655964	-0.317944	0.0769143	4.65604e-05	T	G	intron_variant	LOC_Os04g46650
Cu	snp_04_27656814	-0.258611	0.0760818	0.000769112	G	A	3_prime_UTR_variant	LOC_Os04g46650
Cu	snp_04_27656907	-0.321346	0.077347	4.27238e-05	C	T	3_prime_UTR_variant	LOC_Os04g46650
Cu	snp_04_27656973	0.289772	0.0935631	0.00214248	G	A	3_prime_UTR_variant	LOC_Os04g46650
Cu	snp_04_27657113	-0.312418	0.0773927	6.91228e-05	C	G	upstream_gene_variant	LOC_Os04g46660
Cu	snp_04_27657136	-0.326809	0.0770417	2.96917e-05	G	A	upstream_gene_variant	LOC_Os04g46660
Cu	snp_04_27657450	0.303803	0.0954623	0.00161627	G	T	upstream_gene_variant	LOC_Os04g46660
Cu	snp_04_27657875	0.304235	0.0953814	0.00157771	C	T	upstream_gene_variant	LOC_Os04g46660
Cu	snp_04_27657929	0.286839	0.0956853	0.00295133	C	G	upstream_gene_variant	LOC_Os04g46660
Cu	snp_04_27698206	-0.310529	0.0777698	8.28353e-05	A	G	upstream_gene_variant	LOC_Os04g46710
Cu	snp_04_27699628	-0.306487	0.0775034	9.65285e-05	C	T	synonymous_variant	LOC_Os04g46720
Cu	snp_04_27701318	0.281758	0.0966431	0.00382975	T	C	upstream_gene_variant	LOC_Os04g46720
Cu	snp_04_27752708	-0.301466	0.0775406	0.000124554	C	T	upstream_gene_variant	LOC_Os04g46830
Cu	snp_04_27754421	-0.309822	0.077107	7.42461e-05	A	T	3_prime_UTR_variant	LOC_Os04g46830
Cu	snp_04_27755308	-0.319071	0.0768979	4.34841e-05	G	A	start_lost	LOC_Os04g46840
Cu	snp_04_27755388	-0.324509	0.0778087	3.98113e-05	C	T	missense_variant	LOC_Os04g46840
Cu	snp_04_27794174	0.336997	0.0877192	0.000149084	T	A	downstream_gene_variant	LOC_Os04g46892
Cu	snp_04_27795317	-0.322737	0.0753952	2.51085e-05	A	T	3_prime_UTR_variant	LOC_Os04g46892
Cu	snp_04_27795530	0.339355	0.0885339	0.00015421	A	G	3_prime_UTR_variant	LOC_Os04g46892
Cu	snp_04_27795869	0.339217	0.08915	0.000171863	C	T	3_prime_UTR_variant	LOC_Os04g46892
Cu	snp_04_27797522	0.325357	0.0895723	0.000330242	T	G	downstream_gene_variant	LOC_Os04g46894
Cu	snp_04_27797812	0.339217	0.08915	0.000171863	A	G	downstream_gene_variant	LOC_Os04g46894
Cu	snp_04_27798181	-0.319533	0.0756639	3.19945e-05	C	T	missense_variant	LOC_Os04g46892
Cu	snp_04_27799599	0.284924	0.0871449	0.00120255	C	T	upstream_gene_variant	LOC_Os04g46892
Cu	snp_04_27800587	0.2957	0.0896701	0.00109228	A	G	synonymous_variant	LOC_Os04g46894
Cu	snp_04_27841094	-0.308946	0.0745226	4.41767e-05	G	A	upstream_gene_variant	LOC_Os04g46950
Cu	snp_04_27841180	0.296811	0.0882431	0.000869713	C	A	upstream_gene_variant	LOC_Os04g46950
Cu	snp_04_27841293	-0.319855	0.0743346	2.28644e-05	G	A	upstream_gene_variant	LOC_Os04g46950
Cu	snp_04_27841369	0.298794	0.0902439	0.00104374	G	A	upstream_gene_variant	LOC_Os04g46950
Fe	snp_02_8157651	0.411065	0.0961754	2.58071e-05	G	T	missense_variant	LOC_Os02g14750
Fe	snp_02_8157859	0.386379	0.110009	0.000512703	C	T	intron_variant	LOC_Os02g14750
Fe	snp_02_8158054	0.299007	0.08864	0.000840339	G	A	intron_variant	LOC_Os02g14750
Fe	snp_02_8158228	0.415603	0.112378	0.000258089	G	T	intron_variant	LOC_Os02g14750
Fe	snp_02_8158460	0.282993	0.0876805	0.00138677	C	T	intron_variant	LOC_Os02g14750
Fe	snp_02_8160275	0.292727	0.087707	0.000951663	A	T	upstream_gene_variant	LOC_Os02g14750
Fe	snp_02_12039544	-0.357646	0.121512	0.00350102	C	A	synonymous_variant	LOC_Os02g20420
Fe	snp_02_12039879	-0.444535	0.120432	0.000265072	A	G	synonymous_variant	LOC_Os02g20420
Fe	snp_02_12040223	-0.359509	0.11999	0.00296222	T	C	intron_variant	LOC_Os02g20420
Fe	snp_02_12047449	-0.388787	0.118712	0.0011802	A	T	intron_variant	LOC_Os02g20420
Fe	snp_05_782052	-0.264415	0.0682107	0.000130416	G	T	downstream_gene_variant	LOC_Os05g02390
Fe	snp_05_782053	-0.267942	0.0683147	0.000108976	T	C	downstream_gene_variant	LOC_Os05g02390
Fe	snp_05_782072	-0.261458	0.0686786	0.000170775	G	T	downstream_gene_variant	LOC_Os05g02390
Fe	snp_05_782073	-0.259652	0.0686393	0.000187378	C	A	downstream_gene_variant	LOC_Os05g02390
Fe	snp_05_782117	-0.262499	0.0679875	0.000138524	T	A	downstream_gene_variant	LOC_Os05g02390
Fe	snp_05_782230	-0.255894	0.0644927	9.09401e-05	G	T	downstream_gene_variant	LOC_Os05g02390
Fe	snp_05_782271	-0.2708	0.067983	8.54714e-05	C	T	downstream_gene_variant	LOC_Os05g02390
Fe	snp_05_782275	-0.271786	0.0679965	8.09085e-05	G	A	downstream_gene_variant	LOC_Os05g02390
Fe	snp_05_782317	-0.251302	0.0683654	0.000281061	A	T	downstream_gene_variant	LOC_Os05g02390
Fe	snp_05_782324	-0.254441	0.0685147	0.000243803	T	G	downstream_gene_variant	LOC_Os05g02390
Fe	snp_05_782850	-0.246652	0.0681445	0.000346651	T	A	downstream_gene_variant	LOC_Os05g02390
Fe	snp_05_782946	-0.252027	0.068616	0.000284086	T	C	downstream_gene_variant	LOC_Os05g02390
Fe	snp_05_783188	-0.271634	0.0680761	8.31763e-05	C	T	3_prime_UTR_variant	LOC_Os05g02390
Fe	snp_05_783283	-0.253298	0.0686078	0.000264579	G	C	3_prime_UTR_variant	LOC_Os05g02390
Fe	snp_05_783774	-0.270179	0.068196	9.3138e-05	G	T	synonymous_variant	LOC_Os05g02390
Fe	snp_05_783951	-0.254078	0.0683907	0.000242493	C	T	synonymous_variant	LOC_Os05g02390
Fe	snp_05_784139	-0.251919	0.0681775	0.000261537	A	G	upstream_gene_variant	LOC_Os05g02390
Fe	snp_05_784191	-0.267714	0.0684454	0.000113722	G	C	upstream_gene_variant	LOC_Os05g02390
Fe	snp_05_784204	-0.265253	0.068086	0.000120872	G	T	upstream_gene_variant	LOC_Os05g02390
Fe	snp_05_784208	-0.260118	0.0680807	0.000161955	G	C	upstream_gene_variant	LOC_Os05g02390
Fe	snp_05_784221	-0.363566	0.0757639	2.52957e-06	G	A	upstream_gene_variant	LOC_Os05g02390
Fe	snp_05_784228	-0.362604	0.0761493	2.99986e-06	T	G	upstream_gene_variant	LOC_Os05g02390
Fe	snp_05_784236	-0.36653	0.0771409	3.14565e-06	A	G	upstream_gene_variant	LOC_Os05g02390
Fe	snp_05_784249	-0.36309	0.0754493	2.37387e-06	A	T	upstream_gene_variant	LOC_Os05g02390
Fe	snp_05_784294	-0.238709	0.0691308	0.000634686	G	A	upstream_gene_variant	LOC_Os05g02390
Fe	snp_05_784322	-0.26033	0.0684742	0.000174169	A	T	upstream_gene_variant	LOC_Os05g02390
Fe	snp_05_784420	-0.257101	0.0684665	0.00020831	T	A	upstream_gene_variant	LOC_Os05g02390
Fe	snp_05_784667	-0.247408	0.0639049	0.000132956	A	G	upstream_gene_variant	LOC_Os05g02390
Fe	snp_05_784826	-0.25752	0.0687677	0.000216687	A	G	upstream_gene_variant	LOC_Os05g02390
Fe	snp_05_785014	-0.263861	0.0682998	0.000137294	G	A	upstream_gene_variant	LOC_Os05g02390
Fe	snp_05_785021	-0.256115	0.063398	6.81278e-05	T	C	upstream_gene_variant	LOC_Os05g02390
Fe	snp_05_785051	-0.260947	0.0682417	0.000160007	T	C	upstream_gene_variant	LOC_Os05g02390
Fe	snp_05_785080	-0.27008	0.0683732	9.75753e-05	G	A	upstream_gene_variant	LOC_Os05g02390
Fe	snp_05_785112	-0.256846	0.0683204	0.000204921	G	T	upstream_gene_variant	LOC_Os05g02390
Fe	snp_05_785147	-0.263458	0.0680638	0.000133349	T	C	upstream_gene_variant	LOC_Os05g02390
Fe	snp_05_785363	-0.269252	0.0679279	9.24046e-05	A	C	upstream_gene_variant	LOC_Os05g02390
Fe	snp_05_785364	-0.237225	0.0637184	0.000235332	C	A	upstream_gene_variant	LOC_Os05g02390
Fe	snp_05_785476	-0.264087	0.0678397	0.000122321	A	C	upstream_gene_variant	LOC_Os05g02390
Fe	snp_05_785855	-0.26629	0.0686037	0.000127829	C	A	upstream_gene_variant	LOC_Os05g02390
Fe	snp_05_29905633	-0.32799	0.112073	0.00369285	C	G	splice_region_variant&intron_variant	LOC_Os05g52070
Fe	snp_06_3957696	0.40478	0.102637	0.000100044	T	A	synonymous_variant	LOC_Os06g08154
Fe	snp_06_18975137	0.455213	0.123286	0.000264215	G	A	downstream_gene_variant	LOC_Os06g32630
Fe	snp_06_18975452	0.409932	0.11681	0.000518472	T	G	downstream_gene_variant	LOC_Os06g32630
Fe	snp_06_18975526	0.563319	0.160933	0.000535694	G	A	downstream_gene_variant	LOC_Os06g32630
Fe	snp_06_18977263	-0.310432	0.0862821	0.000375522	T	C	intron_variant	LOC_Os06g32630
Fe	snp_06_18977266	-0.310432	0.0862821	0.000375522	T	C	intron_variant	LOC_Os06g32630
Fe	snp_06_18977576	-0.428183	0.130847	0.00119178	A	G	intron_variant	LOC_Os06g32630
Fe	snp_07_29289369	-0.420533	0.0840651	9.70401e-07	G	A	downstream_gene_variant	LOC_Os07g48960
Fe	snp_07_29289540	-0.388843	0.0836382	5.02157e-06	C	T	downstream_gene_variant	LOC_Os07g48960
Fe	snp_07_29289554	-0.412427	0.0834807	1.30414e-06	T	C	downstream_gene_variant	LOC_Os07g48960
Fe	snp_07_29291044	-0.389959	0.0839824	5.15407e-06	C	T	downstream_gene_variant	LOC_Os07g48960
Fe	snp_07_29291051	-0.407709	0.0842116	2.07624e-06	A	T	downstream_gene_variant	LOC_Os07g48960
Fe	snp_07_29291101	-0.433529	0.104604	4.44671e-05	C	T	downstream_gene_variant	LOC_Os07g48960
Fe	snp_07_29291165	-0.422079	0.105988	8.58763e-05	C	T	downstream_gene_variant	LOC_Os07g48960
Fe	snp_07_29291198	-0.42901	0.104634	5.33573e-05	G	A	downstream_gene_variant	LOC_Os07g48960
Fe	snp_07_29291257	-0.41536	0.0837304	1.18441e-06	G	A	downstream_gene_variant	LOC_Os07g48960
Fe	snp_07_29292312	-0.427835	0.0835801	5.53216e-07	T	G	3_prime_UTR_variant	LOC_Os07g48960
Fe	snp_07_29292377	-0.402808	0.0848906	3.24432e-06	G	A	3_prime_UTR_variant	LOC_Os07g48960
Fe	snp_07_29292583	-0.409246	0.105085	0.000121624	A	C	3_prime_UTR_variant	LOC_Os07g48960
Fe	snp_07_29292706	-0.431949	0.0836665	4.46439e-07	A	C	3_prime_UTR_variant	LOC_Os07g48960
Fe	snp_07_29293568	-0.412248	0.0856196	2.34987e-06	C	T	synonymous_variant	LOC_Os07g48960
Fe	snp_07_29293597	-0.404531	0.10501	0.000143386	G	T	synonymous_variant	LOC_Os07g48960
Fe	snp_07_29338230	-0.401726	0.10997	0.000305751	G	A	upstream_gene_variant	LOC_Os07g49000
Fe	snp_07_29338775	-0.360241	0.111597	0.0013844	T	A	5_prime_UTR_variant	LOC_Os07g49000
Fe	snp_07_29339085	-0.440324	0.0876363	8.68808e-07	A	C	synonymous_variant	LOC_Os07g49000
Fe	snp_07_29339089	-0.444696	0.0875937	6.74906e-07	T	C	synonymous_variant	LOC_Os07g49000
Fe	snp_07_29339124	-0.394828	0.109545	0.000366411	C	T	synonymous_variant	LOC_Os07g49000
Fe	snp_07_29339289	-0.401528	0.0849186	3.48691e-06	C	T	synonymous_variant	LOC_Os07g49000
Fe	snp_07_29340541	-0.367062	0.0851275	2.19831e-05	A	G	synonymous_variant	LOC_Os07g49000
Fe	snp_08_7964878	-0.272967	0.0798817	0.000721445	G	A	synonymous_variant	LOC_Os08g13390
Fe	snp_08_7967226	-0.432516	0.108157	8.04194e-05	T	C	intron_variant	LOC_Os08g13390
Fe	snp_08_7967290	-0.419461	0.109959	0.000165969	C	T	intron_variant	LOC_Os08g13390
Fe	snp_08_7969840	-0.297626	0.0844881	0.000494614	A	C	upstream_gene_variant	LOC_Os08g13390
Fe	snp_11_6230732	-0.259308	0.0748969	0.000613672	T	C	missense_variant	LOC_Os11g11256
Fe	snp_11_6232657	-0.259328	0.0754439	0.000670448	G	A	upstream_gene_variant	LOC_Os11g11262
Fe	snp_11_6232661	-0.263332	0.075319	0.000543194	G	A	upstream_gene_variant	LOC_Os11g11262
Fe	snp_11_6232863	-0.268066	0.0753427	0.000434258	G	A	missense_variant	LOC_Os11g11262
Fe	snp_11_6232973	-0.265753	0.0755748	0.000505003	C	T	missense_variant	LOC_Os11g11262
Fe	snp_11_6233269	-0.274106	0.0751453	0.00031194	C	A	downstream_gene_variant	LOC_Os11g11256
Fe	snp_11_6233647	-0.257402	0.0748416	0.00066586	G	A	missense_variant	LOC_Os11g11262
Fe	snp_11_6233910	-0.235207	0.0680053	0.000621495	C	T	downstream_gene_variant	LOC_Os11g11256
Fe	snp_11_6234226	-0.263173	0.0755455	0.000568316	G	A	downstream_gene_variant	LOC_Os11g11256
Fe	snp_07_29279318	-0.268923	0.0861287	0.00197041	C	T	upstream_gene_variant	LOC_Os07g48920
Fe	snp_07_29279407	-0.291618	0.0854929	0.000736593	G	T	upstream_gene_variant	LOC_Os07g48920
Fe	snp_07_29279417	-0.271528	0.0860054	0.00175666	C	G	upstream_gene_variant	LOC_Os07g48920
Fe	snp_07_29279438	-0.261309	0.0849378	0.00228912	T	C	upstream_gene_variant	LOC_Os07g48920
Fe	snp_07_29279439	-0.272469	0.0856929	0.00163	T	C	upstream_gene_variant	LOC_Os07g48920
Fe	snp_07_29279452	-0.270834	0.0861171	0.00182885	G	T	upstream_gene_variant	LOC_Os07g48920
Fe	snp_07_29279582	-0.291616	0.0855674	0.000744387	T	G	upstream_gene_variant	LOC_Os07g48920
Fe	snp_07_29279688	-0.290244	0.0854875	0.000778881	G	C	upstream_gene_variant	LOC_Os07g48920
Fe	snp_07_29279954	-0.295005	0.0844176	0.000546899	A	C	upstream_gene_variant	LOC_Os07g48920
Fe	snp_07_29280452	-0.291719	0.0854421	0.000728273	C	T	synonymous_variant	LOC_Os07g48940
Fe	snp_07_29281096	-0.295492	0.0845389	0.000545427	A	C	synonymous_variant	LOC_Os07g48940
Fe	snp_07_29282083	-0.33599	0.105575	0.00161437	C	G	upstream_gene_variant	LOC_Os07g48920
Fe	snp_07_29294530	-0.423505	0.103376	5.39593e-05	C	A	synonymous_variant	LOC_Os07g48960
Fe	snp_07_29294874	-0.386033	0.0843704	6.96392e-06	T	C	upstream_gene_variant	LOC_Os07g48950
Fe	snp_07_29295111	-0.423282	0.103854	5.8794e-05	T	G	upstream_gene_variant	LOC_Os07g48950
Fe	snp_07_29295567	-0.392377	0.083454	3.93911e-06	A	T	upstream_gene_variant	LOC_Os07g48950
Fe	snp_07_29295748	-0.402642	0.0835388	2.28629e-06	T	C	upstream_gene_variant	LOC_Os07g48950
Fe	snp_07_29296176	-0.404448	0.0835439	2.07e-06	T	C	upstream_gene_variant	LOC_Os07g48950
Fe	snp_07_29296392	-0.383725	0.084326	7.78284e-06	T	G	upstream_gene_variant	LOC_Os07g48950
Fe	snp_07_29296570	-0.416691	0.0795751	3.08556e-07	A	G	upstream_gene_variant	LOC_Os07g48950
Fe	snp_07_29296595	-0.376779	0.0834795	9.17176e-06	G	A	upstream_gene_variant	LOC_Os07g48950
Fe	snp_07_29297016	-0.383595	0.0846777	8.52158e-06	C	T	intron_variant	LOC_Os07g48960
Fe	snp_07_29297056	-0.391506	0.0833372	4.009e-06	T	C	intron_variant	LOC_Os07g48960
Fe	snp_07_29297061	-0.39729	0.0827558	2.498e-06	C	T	intron_variant	LOC_Os07g48960
Fe	snp_07_29298014	0.270075	0.0809304	0.000953111	C	T	missense_variant	LOC_Os07g48960
Fe	snp_07_29298355	-0.412463	0.0830591	1.14965e-06	G	A	intron_variant	LOC_Os07g48960
Fe	snp_07_29298927	-0.369793	0.0844638	1.65533e-05	G	A	upstream_gene_variant	LOC_Os07g48970
Fe	snp_07_29299571	-0.385547	0.0824559	4.43222e-06	C	G	upstream_gene_variant	LOC_Os07g48970
Fe	snp_07_29299610	-0.405988	0.0832093	1.73291e-06	C	T	upstream_gene_variant	LOC_Os07g48970
Fe	snp_07_29299899	-0.424226	0.102331	4.41446e-05	G	C	upstream_gene_variant	LOC_Os07g48970
Fe	snp_07_29300551	-0.394303	0.0844315	4.54852e-06	A	G	upstream_gene_variant	LOC_Os07g48970
Fe	snp_07_29301150	-0.383555	0.0840762	7.39493e-06	G	A	upstream_gene_variant	LOC_Os07g48970
Fe	snp_07_29301786	-0.393778	0.0835962	3.78459e-06	G	A	upstream_gene_variant	LOC_Os07g48970
Fe	snp_07_29301846	-0.398753	0.0837406	2.99112e-06	T	C	upstream_gene_variant	LOC_Os07g48970
Fe	snp_07_29301878	-0.425902	0.103971	5.40436e-05	G	T	upstream_gene_variant	LOC_Os07g48970
Fe	snp_07_29301953	-0.37338	0.0838817	1.20513e-05	A	G	upstream_gene_variant	LOC_Os07g48970
Fe	snp_07_29302222	-0.419568	0.103392	6.31819e-05	T	G	upstream_gene_variant	LOC_Os07g48970
Fe	snp_07_29304026	-0.423605	0.103238	5.25591e-05	T	C	upstream_gene_variant	LOC_Os07g48960
Fe	snp_07_29304498	-0.419985	0.105904	9.15644e-05	G	A	synonymous_variant	LOC_Os07g48970
Fe	snp_07_29304808	-0.400443	0.0835353	2.581e-06	G	C	upstream_gene_variant	LOC_Os07g48960
Fe	snp_07_29301786	-0.39382	0.0835764	3.75671e-06	G	A	upstream_gene_variant	LOC_Os07g48970
Fe	snp_07_29301846	-0.400431	0.0835165	2.56988e-06	T	C	upstream_gene_variant	LOC_Os07g48970
Fe	snp_07_29301878	-0.425979	0.10388	5.3097e-05	G	T	upstream_gene_variant	LOC_Os07g48970
Fe	snp_07_29301953	-0.371781	0.0840424	1.35877e-05	A	G	upstream_gene_variant	LOC_Os07g48970
Fe	snp_07_29302222	-0.419637	0.10331	6.21909e-05	T	G	upstream_gene_variant	LOC_Os07g48970
Fe	snp_07_29304026	-0.423824	0.103198	5.17681e-05	T	C	upstream_gene_variant	LOC_Os07g48960
Fe	snp_07_29304498	-0.419996	0.105784	8.98955e-05	G	A	synonymous_variant	LOC_Os07g48970
Fe	snp_07_29304808	-0.400431	0.0835165	2.56988e-06	G	C	upstream_gene_variant	LOC_Os07g48960
Fe	snp_07_29304882	-0.386573	0.105188	0.000281603	T	C	synonymous_variant	LOC_Os07g48970
Fe	snp_07_29305844	-0.402928	0.0834437	2.19334e-06	C	A	upstream_gene_variant	LOC_Os07g48960
Fe	snp_07_29306027	-0.366156	0.0832826	1.52867e-05	T	C	upstream_gene_variant	LOC_Os07g48960
Fe	snp_07_29306140	-0.393095	0.0822611	2.76739e-06	A	C	synonymous_variant	LOC_Os07g48970
Fe	snp_07_29306501	-0.401099	0.082951	2.12653e-06	T	C	synonymous_variant	LOC_Os07g48970
Fe	snp_07_29307195	-0.388019	0.103513	0.000213375	G	A	synonymous_variant	LOC_Os07g48970
Fe	snp_07_29308008	-0.400431	0.0835165	2.56988e-06	A	G	synonymous_variant	LOC_Os07g48970
Fe	snp_07_29308044	-0.381102	0.0834435	7.22548e-06	C	T	splice_region_variant&intron_variant	LOC_Os07g48970
Fe	snp_07_29308096	-0.3873	0.0828496	4.45353e-06	C	T	downstream_gene_variant	LOC_Os07g48970
Fe	snp_07_29308571	-0.338978	0.103858	0.00122611	C	T	3_prime_UTR_variant	LOC_Os07g48970
Fe	snp_07_29308704	-0.425825	0.103878	5.34092e-05	G	T	downstream_gene_variant	LOC_Os07g48970
Fe	snp_07_29309234	-0.374947	0.0833131	9.71193e-06	C	T	3_prime_UTR_variant	LOC_Os07g48970
Fe	snp_07_29309262	-0.35962	0.083356	2.1763e-05	T	C	3_prime_UTR_variant	LOC_Os07g48970
Fe	snp_07_29309603	-0.375628	0.083489	9.769e-06	C	T	downstream_gene_variant	LOC_Os07g48970
Fe	snp_07_29321553	-0.332759	0.102773	0.00133952	A	G	upstream_gene_variant	LOC_Os07g48980
Fe	snp_07_29321565	-0.339838	0.102146	0.000987159	C	T	upstream_gene_variant	LOC_Os07g48980
Fe	snp_07_29321700	-0.344727	0.103791	0.00100656	A	T	upstream_gene_variant	LOC_Os07g48980
Fe	snp_07_29321779	-0.324961	0.104735	0.00210017	G	A	upstream_gene_variant	LOC_Os07g48980
Fe	snp_07_29321839	-0.337981	0.10497	0.00142351	C	T	upstream_gene_variant	LOC_Os07g48980
Fe	snp_07_29322020	-0.337071	0.104526	0.00139996	C	T	upstream_gene_variant	LOC_Os07g48980
Fe	snp_07_29322073	-0.353887	0.0827435	2.55035e-05	A	G	upstream_gene_variant	LOC_Os07g48980
Fe	snp_07_29322079	-0.34081	0.105408	0.00136034	T	C	upstream_gene_variant	LOC_Os07g48980
Fe	snp_07_29322082	-0.348062	0.0830988	3.69542e-05	G	A	upstream_gene_variant	LOC_Os07g48980
Fe	snp_07_29324818	-0.344238	0.083148	4.51704e-05	C	T	downstream_gene_variant	LOC_Os07g48980
Fe	snp_07_29324876	-0.418197	0.0862791	2.01393e-06	A	G	downstream_gene_variant	LOC_Os07g48980
Fe	snp_07_29324994	-0.424265	0.0853771	1.13113e-06	T	C	downstream_gene_variant	LOC_Os07g48980
Fe	snp_07_29325571	-0.359947	0.104649	0.000665229	C	T	downstream_gene_variant	LOC_Os07g48980
Fe	snp_07_29325594	-0.343927	0.105308	0.00121746	C	A	downstream_gene_variant	LOC_Os07g48980
Fe	snp_07_29325598	-0.418902	0.0868157	2.23e-06	T	C	downstream_gene_variant	LOC_Os07g48980
Fe	snp_07_29325663	-0.350632	0.106008	0.00105545	C	T	downstream_gene_variant	LOC_Os07g48980
Fe	snp_07_29325670	-0.357293	0.0831892	2.36277e-05	T	G	downstream_gene_variant	LOC_Os07g48980
Fe	snp_07_29343026	-0.359376	0.088142	5.8621e-05	T	C	3_prime_UTR_variant	LOC_Os07g49010
Fe	snp_07_29343120	-0.372659	0.0885594	3.41966e-05	G	A	3_prime_UTR_variant	LOC_Os07g49010
Fe	snp_07_29343553	-0.353519	0.0882413	7.80919e-05	T	C	3_prime_UTR_variant	LOC_Os07g49010
Fe	snp_07_29344544	-0.394209	0.115129	0.000704045	G	T	downstream_gene_variant	LOC_Os07g49000
Fe	snp_07_29344753	-0.378356	0.0876249	2.15139e-05	C	G	synonymous_variant	LOC_Os07g49010
Fe	snp_07_29345329	-0.359556	0.0880784	5.74445e-05	T	C	synonymous_variant	LOC_Os07g49010
Fe	snp_07_29345664	-0.351953	0.0883039	8.47975e-05	T	C	synonymous_variant	LOC_Os07g49010
Fe	snp_07_29345754	-0.365751	0.0882573	4.45702e-05	A	C	synonymous_variant	LOC_Os07g49010
Fe	snp_07_29345808	-0.383988	0.0877272	1.66986e-05	T	C	synonymous_variant	LOC_Os07g49010
Fe	snp_07_29346523	-0.371969	0.115058	0.00136392	A	G	synonymous_variant	LOC_Os07g49010
Fe	snp_07_29347180	-0.389619	0.0888686	1.61921e-05	A	C	synonymous_variant	LOC_Os07g49010
Fe	snp_07_29347995	-0.384472	0.0876293	1.59649e-05	C	T	downstream_gene_variant	LOC_Os07g49020
Fe	snp_07_29349845	-0.401711	0.0863399	4.948e-06	A	C	downstream_gene_variant	LOC_Os07g49020
Fe	snp_07_29351211	-0.431936	0.0902502	2.69035e-06	C	T	upstream_gene_variant	LOC_Os07g49010
Fe	snp_07_29351211	-0.447393	0.0869553	4.8311e-07	C	T	upstream_gene_variant	LOC_Os07g49010
Fe	snp_07_29353364	-0.301431	0.0949216	0.00165041	C	A	synonymous_variant	LOC_Os07g49030
Mn	snp_02_31157986	-0.24064	0.0762681	0.0017662	C	T	downstream_gene_variant	LOC_Os02g50960
Mn	snp_02_31161049	-0.262401	0.088776	0.00336556	G	A	synonymous_variant	LOC_Os02g50960
Mn	snp_02_31161310	-0.229979	0.0704855	0.00123014	A	G	synonymous_variant	LOC_Os02g50960
Mn	snp_02_31162023	-0.239357	0.0766259	0.0019598	G	A	5_prime_UTR_variant	LOC_Os02g50960
Mn	snp_02_31162025	-0.218517	0.0701839	0.00202666	A	G	5_prime_UTR_variant	LOC_Os02g50960
Mn	snp_02_31162464	-0.257423	0.0886763	0.00396982	C	T	upstream_gene_variant	LOC_Os02g50960
Mn	snp_02_31163210	-0.254698	0.087407	0.00383656	T	A	upstream_gene_variant	LOC_Os02g50960
Mn	snp_02_31163273	-0.22952	0.070647	0.00128993	G	C	upstream_gene_variant	LOC_Os02g50960
Mn	snp_03_23077088	0.426109	0.120523	0.000471711	G	C	upstream_gene_variant	LOC_Os03g41470
Mn	snp_03_23077229	0.437	0.121676	0.0003844	T	A	upstream_gene_variant	LOC_Os03g41470
Mn	snp_03_23077467	0.431431	0.118743	0.000329397	T	A	upstream_gene_variant	LOC_Os03g41470
Mn	snp_03_23077668	0.453025	0.11731	0.000138093	G	T	upstream_gene_variant	LOC_Os03g41470
Mn	snp_03_23077778	0.288316	0.0954246	0.00273426	G	C	upstream_gene_variant	LOC_Os03g41470
Mn	snp_03_23077896	0.440751	0.119635	0.000272469	T	C	upstream_gene_variant	LOC_Os03g41470
Mn	snp_03_23078151	0.441279	0.120358	0.000291207	A	G	upstream_gene_variant	LOC_Os03g41470
Mn	snp_03_23079581	0.435862	0.120293	0.000341826	A	G	synonymous_variant	LOC_Os03g41480
Mn	snp_06_15409550	-0.810848	0.199932	6.39517e-05	T	C	splice_acceptor_variant&intron_variant	LOC_Os06g26320
Mn	snp_07_7258845	-0.393085	0.111363	0.000481855	C	T	synonymous_variant	LOC_Os07g12710
Mn	snp_07_7258974	-0.350937	0.113949	0.00226533	C	A	synonymous_variant	LOC_Os07g12710
Mn	snp_07_7258977	-0.268098	0.106446	0.0123068	T	C	synonymous_variant	LOC_Os07g12710
Mn	snp_07_8600720	-0.323892	0.104259	0.00207426	A	G	upstream_gene_variant	LOC_Os07g14990
Mn	snp_07_8600875	-0.33578	0.102909	0.00123068	G	A	upstream_gene_variant	LOC_Os07g14990
Mn	snp_07_8601344	-0.297211	0.0883791	0.000871666	A	T	upstream_gene_variant	LOC_Os07g14990
Mn	snp_07_8601837	-0.368222	0.103775	0.000450114	A	G	upstream_gene_variant	LOC_Os07g14990
Mn	snp_07_8601884	-0.345603	0.105467	0.00117326	T	G	upstream_gene_variant	LOC_Os07g14990
Mn	snp_07_8601976	-0.341829	0.103878	0.00111913	A	C	upstream_gene_variant	LOC_Os07g14990
Mn	snp_07_8603216	-0.362554	0.109029	0.00099336	A	T	upstream_gene_variant	LOC_Os07g14990
Mn	snp_07_8603680	-0.344029	0.105271	0.00120921	A	G	upstream_gene_variant	LOC_Os07g15000
Mn	snp_07_8603713	-0.369346	0.106381	0.000592991	G	A	upstream_gene_variant	LOC_Os07g15000
Mn	snp_07_8701460	-0.323214	0.107286	0.00281278	T	G	downstream_gene_variant	LOC_Os07g15160
Mn	snp_07_8701931	-0.333233	0.111263	0.00297557	G	A	upstream_gene_variant	LOC_Os07g15150
Mn	snp_07_8702584	-0.335704	0.111585	0.00285029	T	G	3_prime_UTR_variant	LOC_Os07g15160
Mn	snp_07_8703686	-0.280942	0.0957352	0.00360058	T	G	upstream_gene_variant	LOC_Os07g15150
Mn	snp_07_8973143	-0.318375	0.102932	0.00216742	T	C	upstream_gene_variant	LOC_Os07g15470
Mn	snp_07_8975705	-0.47597	0.0979394	1.89677e-06	A	G	synonymous_variant	LOC_Os07g15470
Mn	snp_07_8975812	-0.34851	0.102182	0.000736818	A	G	synonymous_variant	LOC_Os07g15470
Mn	snp_07_8978162	-0.37106	0.10447	0.000444082	A	G	synonymous_variant	LOC_Os07g15470
Mn	snp_07_8978672	-0.304762	0.0956332	0.00159035	A	G	synonymous_variant	LOC_Os07g15470
Mn	snp_11_27839912	-0.230444	0.0660147	0.000553646	A	T	upstream_gene_variant	LOC_Os11g46000
Mn	snp_11_27841985	-0.212749	0.063608	0.000928027	A	C	5_prime_UTR_variant	LOC_Os11g46000
Mn	snp_11_27842075	-0.226741	0.0658964	0.000661859	T	C	missense_variant&splice_region_variant	LOC_Os11g46000
Mn	snp_11_27842085	-0.236651	0.0659079	0.000385067	T	A	synonymous_variant	LOC_Os11g46000
Mn	snp_11_27842115	-0.246831	0.0653172	0.00018984	A	C	synonymous_variant	LOC_Os11g46000
Mn	snp_11_27842208	-0.216301	0.0630883	0.000691448	G	A	synonymous_variant	LOC_Os11g46000
Mn	snp_11_27842322	-0.24913	0.0665935	0.000219393	C	T	synonymous_variant	LOC_Os11g46000
Mn	snp_11_27843717	0.20682	0.0621072	0.000976372	G	A	synonymous_variant	LOC_Os11g46000
Mn	snp_11_27843740	-0.287764	0.0760461	0.000186154	T	C	synonymous_variant	LOC_Os11g46000
Mn	snp_11_27843946	0.20683	0.0621319	0.000980298	T	G	synonymous_variant	LOC_Os11g46000
Mn	snp_11_27843952	0.20683	0.0621319	0.000980298	C	T	synonymous_variant	LOC_Os11g46000
Mn	snp_11_27844016	0.209639	0.062804	0.00094989	T	G	synonymous_variant	LOC_Os11g46000
Mn	snp_11_27844361	-0.391475	0.116277	0.000859431	G	C	synonymous_variant	LOC_Os11g46000
Mn	snp_01_24912665	-0.311934	0.0817195	0.000163905	C	T	downstream_gene_variant	LOC_Os01g43500
Mn	snp_01_24912813	-0.307327	0.0823196	0.000225913	G	A	downstream_gene_variant	LOC_Os01g43510
Mn	snp_01_24912869	-0.312996	0.0820652	0.000165911	C	T	downstream_gene_variant	LOC_Os01g43510
Mn	snp_01_24914604	-0.307629	0.0812603	0.000184984	C	T	downstream_gene_variant	LOC_Os01g43510
Mn	snp_01_24914629	-0.308242	0.0811549	0.000176327	A	G	downstream_gene_variant	LOC_Os01g43510
Mn	snp_01_24918317	-0.315206	0.0820374	0.000148731	C	G	intron_variant	LOC_Os01g43520
Mn	snp_01_24920124	-0.313396	0.0817252	0.000153103	C	A	synonymous_variant	LOC_Os01g43520
Mn	snp_01_24921012	-0.286065	0.0823732	0.000590612	C	T	intron_variant	LOC_Os01g43520
Mn	snp_01_24921125	-0.311044	0.0825246	0.000197141	G	A	intron_variant	LOC_Os01g43520
Mn	snp_01_24923020	-0.31071	0.0820236	0.000183335	G	A	intron_variant	LOC_Os01g43520
Mn	snp_01_24924259	-0.31371	0.0810209	0.000132453	G	A	upstream_gene_variant	LOC_Os01g43520
Mn	snp_01_24924799	-0.292629	0.0814238	0.000380468	C	T	upstream_gene_variant	LOC_Os01g43520
Mn	snp_01_24924884	-0.252086	0.074138	0.000764188	A	G	upstream_gene_variant	LOC_Os01g43520
Mn	snp_01_24925110	-0.314582	0.08145	0.000137562	C	T	upstream_gene_variant	LOC_Os01g43520
Mn	snp_01_24925414	-0.314322	0.0813744	0.000137353	G	A	upstream_gene_variant	LOC_Os01g43520
Mn	snp_01_24925819	-0.232867	0.0722507	0.00140758	T	C	upstream_gene_variant	LOC_Os01g43520
Mn	snp_07_8870749	-0.416693	0.100395	4.32947e-05	C	T	downstream_gene_variant	LOC_Os07g15370
Mn	snp_07_8870931	-0.392098	0.101588	0.000139148	A	G	downstream_gene_variant	LOC_Os07g15370
Mn	snp_07_8872318	-0.42269	0.101342	3.97953e-05	T	A	intron_variant	LOC_Os07g15370
Mn	snp_07_8872788	-0.28897	0.0764251	0.000188523	A	C	intron_variant	LOC_Os07g15370
Mn	snp_07_8872971	-0.302613	0.0793956	0.000167744	T	A	intron_variant	LOC_Os07g15370
Mn	snp_07_8873032	-0.350429	0.0880878	8.71892e-05	C	T	intron_variant	LOC_Os07g15370
Mn	snp_07_8876815	-0.260783	0.0784014	0.000990039	T	A	5_prime_UTR_variant	LOC_Os07g15370
Mn	snp_07_8965262	-0.262856	0.0900782	0.00379651	C	T	upstream_gene_variant	LOC_Os07g15460
Mn	snp_07_8966532	-0.266547	0.0911759	0.00373378	G	T	intron_variant	LOC_Os07g15460
Mn	snp_07_8967192	-0.272359	0.0905832	0.00287122	G	C	intron_variant	LOC_Os07g15460
Mn	snp_07_8970044	-0.419614	0.100069	3.65373e-05	A	G	upstream_gene_variant	LOC_Os07g15470
Mn	snp_06_13551084	0.302639	0.0992593	0.00250233	A	G	synonymous_variant	LOC_Os06g23200
Mn	snp_06_13553002	0.742621	0.163763	8.36732e-06	A	G	upstream_gene_variant	LOC_Os06g23200
Mn	snp_06_13553041	0.40785	0.120624	0.000818114	C	A	upstream_gene_variant	LOC_Os06g23200
Mn	snp_06_13552939	0.336074	0.121422	0.00599522	T	C	upstream_gene_variant	LOC_Os06g23200
Mn	snp_06_13553002	0.74516	0.161329	5.73933e-06	A	G	upstream_gene_variant	LOC_Os06g23200
Mn	snp_06_13553041	0.413649	0.119535	0.000617731	C	A	upstream_gene_variant	LOC_Os06g23200
Mn	snp_06_13553045	0.334961	0.123187	0.00692793	A	T	upstream_gene_variant	LOC_Os06g23200
Mn	snp_06_15723591	0.362908	0.102804	0.00048227	G	T	upstream_gene_variant	LOC_Os06g27760
Mn	snp_06_15723953	0.56498	0.110332	5.52388e-07	G	C	upstream_gene_variant	LOC_Os06g27760
Mn	snp_07_8357614	-0.390673	0.100329	0.00012248	T	C	downstream_gene_variant	LOC_Os07g14650
Mn	snp_07_8357658	-0.378205	0.103598	0.000310165	C	T	downstream_gene_variant	LOC_Os07g14650
Mn	snp_07_8357671	-0.378205	0.103598	0.000310165	A	C	downstream_gene_variant	LOC_Os07g14650
Mn	snp_07_8357872	-0.379788	0.100679	0.000196102	T	C	downstream_gene_variant	LOC_Os07g14650
Mn	snp_07_8358189	-0.35425	0.103537	0.000712323	A	G	downstream_gene_variant	LOC_Os07g14650
Mn	snp_07_8359116	-0.307807	0.106182	0.00403119	C	G	synonymous_variant	LOC_Os07g14660
Mn	snp_07_8467102	-0.335354	0.103438	0.00132168	G	T	upstream_gene_variant	LOC_Os07g14820
Mn	snp_07_8467474	-0.330741	0.0906037	0.000309266	A	G	upstream_gene_variant	LOC_Os07g14820
Mn	snp_07_8468006	-0.30525	0.0938737	0.00127917	T	C	upstream_gene_variant	LOC_Os07g14820
Mn	snp_07_8468020	-0.451176	0.099302	8.05821e-06	T	A	upstream_gene_variant	LOC_Os07g14820
Mn	snp_07_8469639	-0.325646	0.0970302	0.000893253	T	C	synonymous_variant	LOC_Os07g14820
Mn	snp_07_8470099	-0.310129	0.101067	0.00234954	C	T	synonymous_variant	LOC_Os07g14820
Mn	snp_07_8470433	-0.342938	0.103447	0.00102971	A	T	intron_variant	LOC_Os07g14820
Mn	snp_07_8470614	-0.342938	0.103447	0.00102971	T	C	intron_variant	LOC_Os07g14820
Mn	snp_07_8470957	-0.330101	0.102683	0.00144936	G	A	synonymous_variant	LOC_Os07g14820
Mn	snp_07_8471971	-0.326587	0.0969164	0.000851706	A	G	synonymous_variant	LOC_Os07g14820
Mn	snp_07_8472149	-0.340219	0.0964145	0.000483717	G	C	downstream_gene_variant	LOC_Os07g14820
Mn	snp_07_8472329	-0.253398	0.0847512	0.00302417	T	A	downstream_gene_variant	LOC_Os07g14820
Mn	snp_07_8472702	-0.325034	0.0839493	0.000132902	G	A	upstream_gene_variant	LOC_Os07g14830
Mn	snp_11_22882383	-0.251949	0.0653013	0.000139733	C	A	synonymous_variant	LOC_Os11g38610
Mn	snp_11_22882529	0.478191	0.104656	7.15332e-06	G	T	upstream_gene_variant	LOC_Os11g38620
Mn	snp_11_22882606	0.404715	0.101855	8.87258e-05	G	A	upstream_gene_variant	LOC_Os11g38620
Mn	snp_11_22883051	0.328299	0.0908069	0.000351515	G	A	upstream_gene_variant	LOC_Os11g38620
Mo	snp_08_19401	0.232601	0.0696837	0.000949993	G	A	intron_variant	LOC_Os08g01030
Mo	snp_08_85990	0.254808	0.0828191	0.00228625	A	T	upstream_gene_variant	LOC_Os08g01120
Mo	snp_11_22548820	0.429814	0.095144	9.00783e-06	T	A	upstream_gene_variant	LOC_Os11g38010
Mo	snp_11_22549474	0.274304	0.0751853	0.000311126	A	C	upstream_gene_variant	LOC_Os11g38010
Mo	snp_11_22549481	0.271936	0.0751246	0.000345963	T	C	upstream_gene_variant	LOC_Os11g38010
Mo	snp_11_22549484	0.423587	0.0952198	1.21969e-05	A	G	upstream_gene_variant	LOC_Os11g38010
Mo	snp_11_22549819	0.387709	0.0899941	2.23365e-05	A	G	upstream_gene_variant	LOC_Os11g38010
Mo	snp_11_22549951	0.40028	0.0903432	1.31839e-05	G	T	upstream_gene_variant	LOC_Os11g38010
Mo	snp_11_22549986	0.435236	0.0963184	8.95992e-06	T	G	upstream_gene_variant	LOC_Os11g38010
Mo	snp_11_22550051	0.390735	0.090605	2.1927e-05	T	C	upstream_gene_variant	LOC_Os11g38010
Mo	snp_11_22550060	0.42019	0.0954829	1.50159e-05	T	A	upstream_gene_variant	LOC_Os11g38010
Mo	snp_11_22550062	0.422001	0.0954579	1.3761e-05	T	A	upstream_gene_variant	LOC_Os11g38010
Mo	snp_11_22550374	0.438415	0.0953906	6.35258e-06	G	C	5_prime_UTR_variant	LOC_Os11g38010
Mo	snp_11_22550425	0.429362	0.095145	9.20111e-06	A	T	intron_variant	LOC_Os11g38010
Mo	snp_11_22550510	0.267576	0.0775617	0.000641311	A	G	intron_variant	LOC_Os11g38010
Mo	snp_11_22551568	0.453146	0.0966876	4.21782e-06	C	T	upstream_gene_variant	LOC_Os11g38020
Mo	snp_11_22552447	0.352604	0.0851784	4.52581e-05	T	C	synonymous_variant	LOC_Os11g38010
Mo	snp_01_30945570	-0.549394	0.113962	2.27526e-06	T	C	downstream_gene_variant	LOC_Os01g53830
Mo	snp_11_22490405	0.455646	0.100435	8.29281e-06	G	A	upstream_gene_variant	LOC_Os11g37920
Mo	snp_11_22490405	0.44991	0.100568	1.09381e-05	G	A	upstream_gene_variant	LOC_Os11g37920
Mo	snp_11_22493219	0.205868	0.0622802	0.00106347	A	T	downstream_gene_variant	LOC_Os11g37910
Mo	snp_11_22493660	0.449231	0.10059	1.13129e-05	A	C	upstream_gene_variant	LOC_Os11g37940
Mo	snp_11_22494013	0.449231	0.10059	1.13129e-05	G	C	upstream_gene_variant	LOC_Os11g37940
Mo	snp_11_22498406	0.448712	0.0999093	1.01164e-05	T	C	upstream_gene_variant	LOC_Os11g37930
Mo	snp_11_22498570	0.455761	0.0998021	7.2429e-06	C	T	_UTR_premature_start_codon_gain_variant	LOC_Os11g37940
Mo	snp_11_22498588	0.456467	0.099806	7.02358e-06	T	C	5_prime_UTR_variant	LOC_Os11g37940
Mo	snp_11_22498754	0.210119	0.0587468	0.000405504	A	C	upstream_gene_variant	LOC_Os11g37930
Mo	snp_11_22498774	0.452523	0.0998704	8.48228e-06	A	T	upstream_gene_variant	LOC_Os11g37930
Mo	snp_11_22498803	0.452479	0.0999451	8.62733e-06	C	G	upstream_gene_variant	LOC_Os11g37930
Mo	snp_11_22498810	0.452523	0.0998704	8.48228e-06	G	A	upstream_gene_variant	LOC_Os11g37930
Mo	snp_11_22498814	0.452523	0.0998704	8.48228e-06	G	A	upstream_gene_variant	LOC_Os11g37930
Mo	snp_11_22499077	0.451849	0.099916	8.81965e-06	G	T	upstream_gene_variant	LOC_Os11g37930
Mo	snp_11_22499476	0.449884	0.100262	1.03013e-05	C	A	splice_region_variant&intron_variant	LOC_Os11g37940
Mo	snp_11_22499646	0.190349	0.0592261	0.0014519	A	G	upstream_gene_variant	LOC_Os11g37930
Mo	snp_11_22499681	0.452523	0.0998704	8.48228e-06	T	C	upstream_gene_variant	LOC_Os11g37930
Mo	snp_11_22499697	0.452523	0.0998704	8.48228e-06	A	G	upstream_gene_variant	LOC_Os11g37930
Mo	snp_11_22499719	0.452354	0.0998832	8.56801e-06	G	A	upstream_gene_variant	LOC_Os11g37930
Mo	snp_11_22499742	0.195364	0.0584136	0.000929031	T	C	upstream_gene_variant	LOC_Os11g37930
Mo	snp_11_22500044	0.201394	0.058675	0.00068244	T	C	synonymous_variant	LOC_Os11g37940
Mo	snp_11_22519765	0.26796	0.082862	0.00135964	C	T	upstream_gene_variant	LOC_Os11g37980
Mo	snp_11_22519776	0.264615	0.082918	0.0015687	T	C	upstream_gene_variant	LOC_Os11g37980
Mo	snp_11_22519781	0.264615	0.082918	0.0015687	G	T	upstream_gene_variant	LOC_Os11g37980
Mo	snp_11_22522908	0.35717	0.085809	4.11906e-05	C	G	upstream_gene_variant	LOC_Os11g37980
Mo	snp_01_1753711	-0.248497	0.067324	0.000265191	A	G	upstream_gene_variant	LOC_Os01g04030
Mo	snp_01_1754782	-0.25287	0.0671527	0.000199916	A	G	downstream_gene_variant	LOC_Os01g04040
Mo	snp_01_1754798	-0.249337	0.0673942	0.000256722	A	G	downstream_gene_variant	LOC_Os01g04040
Mo	snp_01_1755222	-0.266246	0.0675427	0.000100656	T	G	downstream_gene_variant	LOC_Os01g04040
Mo	snp_01_1755325	-0.245182	0.067329	0.000319128	G	A	downstream_gene_variant	LOC_Os01g04040
Mo	snp_01_1755761	-0.272674	0.0664592	5.26236e-05	T	C	downstream_gene_variant	LOC_Os01g04040
Mo	snp_01_1756173	-0.249077	0.0673408	0.000257618	T	A	downstream_gene_variant	LOC_Os01g04040
Mo	snp_01_1756304	-0.237121	0.0674131	0.000503165	A	G	downstream_gene_variant	LOC_Os01g04040
Mo	snp_01_1803168	-0.222014	0.0676196	0.00114743	A	C	5_prime_UTR_variant	LOC_Os01g04120
Mo	snp_01_1804504	-0.228837	0.0677772	0.000831463	G	A	intron_variant	LOC_Os01g04120
Mo	snp_01_1804539	-0.226031	0.0712225	0.00166194	A	T	intron_variant	LOC_Os01g04120
Mo	snp_01_1804574	-0.238207	0.0718283	0.00102416	T	G	intron_variant	LOC_Os01g04120
Mo	snp_01_1804922	-0.237863	0.0719575	0.00106276	G	A	intron_variant	LOC_Os01g04120
Mo	snp_01_1805045	-0.233856	0.0674429	0.000602208	C	G	intron_variant	LOC_Os01g04120
Mo	snp_01_1805157	-0.237605	0.0677408	0.000521431	G	C	intron_variant	LOC_Os01g04120
Mo	snp_01_1805207	-0.239652	0.0720493	0.000989768	G	A	intron_variant	LOC_Os01g04120
Mo	snp_01_1805516	-0.228605	0.0677241	0.000833724	G	A	intron_variant	LOC_Os01g04120
Mo	snp_01_1805687	-0.237133	0.0721128	0.00112761	A	G	intron_variant	LOC_Os01g04120
Mo	snp_01_1806069	-0.245884	0.072442	0.000780855	C	T	5_prime_UTR_variant	LOC_Os01g04120
Mo	snp_01_1806581	-0.237863	0.0719575	0.00106276	G	T	upstream_gene_variant	LOC_Os01g04120
Mo	snp_01_1808043	-0.228605	0.0677241	0.000833724	G	A	upstream_gene_variant	LOC_Os01g04120
Mo	snp_01_1838500	-0.237599	0.0677329	0.00052131	C	G	3_prime_UTR_variant	LOC_Os01g04170
Mo	snp_01_1839281	-0.257032	0.0714519	0.000376335	G	C	upstream_gene_variant	LOC_Os01g04170
Mo	snp_01_1839642	-0.237548	0.06735	0.000486383	T	G	synonymous_variant	LOC_Os01g04180
Mo	snp_01_1840024	-0.234454	0.0671829	0.000556415	A	C	upstream_gene_variant	LOC_Os01g04170
Mo	snp_01_1840288	-0.23918	0.0670818	0.000422872	C	T	upstream_gene_variant	LOC_Os01g04170
Mo	snp_01_1840291	-0.264461	0.0717039	0.000268318	G	C	upstream_gene_variant	LOC_Os01g04170
Mo	snp_01_1840327	-0.226221	0.0679335	0.000977557	A	G	upstream_gene_variant	LOC_Os01g04170
Mo	snp_01_1840396	-0.23687	0.0673119	0.000500802	T	C	upstream_gene_variant	LOC_Os01g04170
Mo	snp_01_1840548	-0.246856	0.0708947	0.000572181	C	T	upstream_gene_variant	LOC_Os01g04170
Mo	snp_01_1840642	-0.247337	0.0672868	0.000281065	A	C	upstream_gene_variant	LOC_Os01g04170
Mo	snp_01_1840661	-0.233224	0.067446	0.000623618	C	T	upstream_gene_variant	LOC_Os01g04170
Mo	snp_01_1840694	-0.246785	0.0711942	0.000605161	G	A	upstream_gene_variant	LOC_Os01g04170
Mo	snp_01_1840706	-0.244781	0.0707993	0.000624859	A	G	upstream_gene_variant	LOC_Os01g04170
Mo	snp_01_1842149	-0.265906	0.0717521	0.000251065	C	T	upstream_gene_variant	LOC_Os01g04170
Mo	snp_01_1843348	-0.23687	0.0673119	0.000500802	T	C	upstream_gene_variant	LOC_Os01g04170
Mo	snp_01_1843354	-0.265578	0.0717375	0.000254708	G	A	upstream_gene_variant	LOC_Os01g04170
Mo	snp_01_1843358	-0.271803	0.0697932	0.000121557	T	C	upstream_gene_variant	LOC_Os01g04170
Mo	snp_01_1843378	-0.238879	0.0673821	0.000455465	A	C	upstream_gene_variant	LOC_Os01g04170
Mo	snp_01_1843390	-0.23687	0.0673119	0.000500802	G	A	upstream_gene_variant	LOC_Os01g04170
Mo	snp_01_1843393	-0.23687	0.0673119	0.000500802	T	C	upstream_gene_variant	LOC_Os01g04170
Mo	snp_01_1843408	-0.23687	0.0673119	0.000500802	T	C	upstream_gene_variant	LOC_Os01g04170
Mo	snp_01_1842149	-0.273362	0.0718912	0.00017357	C	T	upstream_gene_variant	LOC_Os01g04170
Mo	snp_01_1843348	-0.240691	0.0673326	0.000408531	T	C	upstream_gene_variant	LOC_Os01g04170
Mo	snp_01_1843354	-0.25358	0.0717041	0.000469606	G	A	upstream_gene_variant	LOC_Os01g04170
Mo	snp_01_1843358	-0.266067	0.0698057	0.000167596	T	C	upstream_gene_variant	LOC_Os01g04170
Mo	snp_01_1843378	-0.242924	0.0673927	0.00036594	A	C	upstream_gene_variant	LOC_Os01g04170
Mo	snp_01_1843390	-0.240691	0.0673326	0.000408531	G	A	upstream_gene_variant	LOC_Os01g04170
Mo	snp_01_1843393	-0.240691	0.0673326	0.000408531	T	C	upstream_gene_variant	LOC_Os01g04170
Mo	snp_01_1843408	-0.240691	0.0673326	0.000408531	T	C	upstream_gene_variant	LOC_Os01g04170
Mo	snp_01_1843939	-0.258218	0.0715433	0.000359714	T	C	5_prime_UTR_variant	LOC_Os01g04190
Mo	snp_01_1844122	-0.24485	0.0722928	0.000801121	C	T	upstream_gene_variant	LOC_Os01g04170
Mo	snp_01_1844850	-0.240691	0.0673326	0.000408531	T	G	upstream_gene_variant	LOC_Os01g04180
Mo	snp_01_1845241	-0.243283	0.0678254	0.000390588	T	C	upstream_gene_variant	LOC_Os01g04180
Mo	snp_01_1845296	-0.241527	0.0674622	0.000400341	G	A	upstream_gene_variant	LOC_Os01g04180
Mo	snp_01_1845382	-0.252144	0.0672652	0.000213388	A	G	upstream_gene_variant	LOC_Os01g04180
Mo	snp_01_1845850	-0.238342	0.0677847	0.000505475	T	C	synonymous_variant	LOC_Os01g04190
Mo	snp_01_1846012	-0.248009	0.0721849	0.000674286	A	G	upstream_gene_variant	LOC_Os01g04180
Mo	snp_01_1846277	-0.273273	0.0708562	0.000140662	C	T	synonymous_variant	LOC_Os01g04190
Mo	snp_01_1848517	-0.257082	0.0721035	0.000422523	T	C	upstream_gene_variant	LOC_Os01g04200
Mo	snp_01_1849294	-0.248039	0.0672781	0.000269499	T	C	upstream_gene_variant	LOC_Os01g04200
Mo	snp_01_1849477	-0.244135	0.0670726	0.000321139	A	G	upstream_gene_variant	LOC_Os01g04200
Mo	snp_01_1849489	-0.23952	0.0712546	0.000875754	C	G	upstream_gene_variant	LOC_Os01g04200
Mo	snp_01_1849664	-0.259618	0.0709604	0.000299444	C	T	upstream_gene_variant	LOC_Os01g04200
Mo	snp_01_1849676	-0.251222	0.071457	0.000506319	T	C	upstream_gene_variant	LOC_Os01g04200
Mo	snp_03_26602655	0.292618	0.0866154	0.000825184	G	T	3_prime_UTR_variant	LOC_Os03g47034
Mo	snp_03_26602663	0.296645	0.0861618	0.000657131	A	G	3_prime_UTR_variant	LOC_Os03g47034
Mo	snp_03_26602782	0.312296	0.0867143	0.000370052	C	T	downstream_gene_variant	LOC_Os03g47034
Mo	snp_03_26603390	0.334934	0.0852276	0.000105485	C	A	missense_variant	LOC_Os03g47036
Mo	snp_03_26603474	0.341009	0.0851285	7.7941e-05	C	T	downstream_gene_variant	LOC_Os03g47034
Mo	snp_03_26603616	0.368121	0.0927355	9.00986e-05	G	A	downstream_gene_variant	LOC_Os03g47034
Mo	snp_03_26603634	0.351643	0.0868765	6.58499e-05	C	T	downstream_gene_variant	LOC_Os03g47034
Mo	snp_03_26604791	0.351747	0.0862529	5.81839e-05	T	G	downstream_gene_variant	LOC_Os03g47034
Mo	snp_03_26604795	0.346014	0.0860016	7.26347e-05	A	G	downstream_gene_variant	LOC_Os03g47034
Mo	snp_03_26604828	0.330065	0.0917671	0.000376472	C	A	downstream_gene_variant	LOC_Os03g47034
Mo	snp_03_26604929	0.339456	0.086694	0.000111619	C	T	downstream_gene_variant	LOC_Os03g47034
Mo	snp_03_26605740	0.309092	0.0901612	0.000692237	T	C	splice_region_variant&intron_variant	LOC_Os03g47036
Mo	snp_03_26606629	0.292489	0.0896574	0.00123218	A	G	upstream_gene_variant	LOC_Os03g47036
Mo	snp_03_26606697	0.297614	0.089654	0.00101237	G	A	upstream_gene_variant	LOC_Os03g47036
Mo	snp_08_20529605	0.233909	0.06344	0.000269029	A	C	upstream_gene_variant	LOC_Os08g33045
Mo	snp_08_20530700	0.246663	0.064719	0.000167648	A	G	upstream_gene_variant	LOC_Os08g33045
Mo	snp_08_20531275	-0.247211	0.0656847	0.000201329	A	T	intron_variant	LOC_Os08g33050
Mo	snp_08_20531373	0.243045	0.0628449	0.000134848	T	G	intron_variant	LOC_Os08g33050
Mo	snp_08_20534576	-0.247243	0.0673268	0.000284395	G	A	upstream_gene_variant	LOC_Os08g33060
Mo	snp_08_20534888	-0.259791	0.0675091	0.000145291	C	A	3_prime_UTR_variant	LOC_Os08g33050
Mo	snp_09_13303480	-0.334936	0.097706	0.000693383	G	A	synonymous_variant	LOC_Os09g21980
Mo	snp_10_15969872	0.48196	0.136517	0.000481008	C	T	intron_variant	LOC_Os10g30670
Mo	snp_11_646419	0.234549	0.0695352	0.000841174	G	A	upstream_gene_variant	LOC_Os11g02250
Mo	snp_11_646630	0.236431	0.0771502	0.00237878	G	A	upstream_gene_variant	LOC_Os11g02250
Mo	snp_11_647039	0.225621	0.0672092	0.00088983	A	G	_UTR_premature_start_codon_gain_variant	LOC_Os11g02270
Mo	snp_11_647315	0.291459	0.0734251	9.02685e-05	G	A	upstream_gene_variant	LOC_Os11g02290
Mo	snp_11_648023	0.233426	0.0634097	0.000275313	C	G	missense_variant	LOC_Os11g02270
Mo	snp_11_648550	0.226982	0.0627511	0.000349501	T	C	missense_variant	LOC_Os11g02270
Mo	snp_11_649058	0.234421	0.0623061	0.000202489	C	T	3_prime_UTR_variant	LOC_Os11g02270
Mo	snp_11_649201	0.22819	0.0624829	0.000307073	A	G	upstream_gene_variant	LOC_Os11g02290
Mo	snp_11_649224	0.231601	0.0623904	0.000245094	G	A	upstream_gene_variant	LOC_Os11g02290
Mo	snp_11_649436	0.231798	0.0623974	0.000242563	A	G	upstream_gene_variant	LOC_Os11g02290
Mo	snp_11_649473	0.234366	0.0622083	0.000198636	A	G	upstream_gene_variant	LOC_Os11g02290
Mo	snp_11_649477	0.234421	0.0623061	0.000202489	T	C	upstream_gene_variant	LOC_Os11g02290
Mo	snp_11_649527	0.230273	0.0623563	0.000263558	T	C	upstream_gene_variant	LOC_Os11g02290
Mo	snp_11_649561	0.218473	0.0630182	0.000603887	T	A	upstream_gene_variant	LOC_Os11g02290
Mo	snp_11_649562	0.218986	0.0626486	0.000544921	A	C	upstream_gene_variant	LOC_Os11g02290
Mo	snp_11_6108701	-0.266299	0.0696082	0.000158574	C	T	upstream_gene_variant	LOC_Os11g11060
Mo	snp_11_6109027	-0.260871	0.0693439	0.000202577	G	A	upstream_gene_variant	LOC_Os11g11060
Mo	snp_11_6109177	-0.255013	0.0696195	0.000294504	G	A	upstream_gene_variant	LOC_Os11g11060
Mo	snp_11_6109718	-0.254559	0.0699094	0.000319287	C	A	upstream_gene_variant	LOC_Os11g11060
Mo	snp_11_6109921	-0.244741	0.0734816	0.000974365	G	A	upstream_gene_variant	LOC_Os11g11060
Mo	snp_11_6110305	-0.252266	0.0694768	0.000331792	T	G	upstream_gene_variant	LOC_Os11g11060
Mo	snp_11_6110404	-0.271881	0.0693135	0.000108612	G	A	missense_variant	LOC_Os11g11060
Mo	snp_11_6110453	-0.257026	0.0692518	0.000245418	C	T	synonymous_variant	LOC_Os11g11060
Mo	snp_11_6110802	-0.266602	0.0693788	0.000148448	A	G	downstream_gene_variant	LOC_Os11g11070
Mo	snp_11_6111725	-0.259043	0.0697353	0.000242486	C	T	downstream_gene_variant	LOC_Os11g11070
Mo	snp_11_6113164	-0.261887	0.069263	0.000188323	C	T	missense_variant	LOC_Os11g11060
Zn	snp_05_1674647	-0.199336	0.0974896	0.0417583	T	C	downstream_gene_variant	LOC_Os05g03780
Zn	snp_05_23202659	-0.297805	0.0684436	1.85742e-05	G	A	upstream_gene_variant	LOC_Os05g39530
Zn	snp_05_23202733	-0.282297	0.0682379	4.57153e-05	C	A	upstream_gene_variant	LOC_Os05g39530
Zn	snp_05_23203115	-0.236497	0.0674405	0.000522714	A	G	upstream_gene_variant	LOC_Os05g39530
Zn	snp_05_23203425	-0.294478	0.0678577	1.95087e-05	A	T	upstream_gene_variant	LOC_Os05g39530
Zn	snp_05_23203485	-0.258715	0.0677015	0.000161221	T	C	upstream_gene_variant	LOC_Os05g39530
Zn	snp_05_23203685	-0.271609	0.0683803	8.92229e-05	A	G	upstream_gene_variant	LOC_Os05g39530
Zn	snp_05_23203824	-0.285746	0.0679701	3.46163e-05	G	A	upstream_gene_variant	LOC_Os05g39530
Zn	snp_05_23203845	-0.264542	0.0676045	0.000112718	T	C	upstream_gene_variant	LOC_Os05g39530
Zn	snp_05_23204079	-0.281852	0.0678818	4.29448e-05	C	T	upstream_gene_variant	LOC_Os05g39530
Zn	snp_05_23204153	-0.297394	0.0694286	2.47842e-05	G	A	upstream_gene_variant	LOC_Os05g39530
Zn	snp_05_23204341	-0.320212	0.0684194	4.33996e-06	G	A	upstream_gene_variant	LOC_Os05g39530
Zn	snp_05_23204442	-0.302756	0.0686059	1.42223e-05	G	A	upstream_gene_variant	LOC_Os05g39530
Zn	snp_05_23204486	-0.256594	0.0678473	0.00018769	A	G	upstream_gene_variant	LOC_Os05g39530
Zn	snp_05_23207341	-0.304782	0.0676471	9.4889e-06	G	A	intron_variant	LOC_Os05g39540
Zn	snp_05_23212412	-0.277359	0.0672487	4.81446e-05	A	G	upstream_gene_variant	LOC_Os05g39560
Zn	snp_05_23212494	-0.279368	0.0669989	3.9921e-05	A	G	synonymous_variant	LOC_Os05g39540
Zn	snp_05_23212578	-0.292433	0.0670809	1.7923e-05	T	C	synonymous_variant	LOC_Os05g39540
Zn	snp_05_23212725	-0.249866	0.0674208	0.000250473	A	G	synonymous_variant	LOC_Os05g39540
Zn	snp_05_23212830	-0.274518	0.0670388	5.43239e-05	T	C	3_prime_UTR_variant	LOC_Os05g39540
Zn	snp_05_23213609	-0.209658	0.0654781	0.001511	G	T	upstream_gene_variant	LOC_Os05g39560
Zn	snp_05_23213987	-0.303219	0.0676554	1.05304e-05	C	T	upstream_gene_variant	LOC_Os05g39560
Zn	snp_05_23214013	-0.299617	0.0673615	1.22162e-05	G	A	upstream_gene_variant	LOC_Os05g39560
Zn	snp_05_23214692	-0.205864	0.0658086	0.0019344	T	C	upstream_gene_variant	LOC_Os05g39560
Zn	snp_05_23214968	-0.205887	0.0658685	0.00195038	T	C	upstream_gene_variant	LOC_Os05g39560
Zn	snp_05_23214972	-0.31106	0.0684255	7.98905e-06	C	T	upstream_gene_variant	LOC_Os05g39560
Zn	snp_05_23215451	-0.308256	0.0676509	7.62166e-06	C	T	upstream_gene_variant	LOC_Os05g39560
Zn	snp_05_23215498	-0.278619	0.0674981	4.77094e-05	T	C	upstream_gene_variant	LOC_Os05g39560
Zn	snp_05_23215520	-0.277389	0.0673554	4.9612e-05	T	C	upstream_gene_variant	LOC_Os05g39560
Zn	snp_05_23215522	-0.230777	0.0658784	0.000531198	T	C	upstream_gene_variant	LOC_Os05g39560
Zn	snp_05_23215547	-0.298429	0.0676143	1.42699e-05	C	A	upstream_gene_variant	LOC_Os05g39560
Zn	snp_05_23215865	-0.273408	0.0673456	6.29823e-05	T	C	upstream_gene_variant	LOC_Os05g39560
Zn	snp_05_23216283	-0.270095	0.0675575	8.07899e-05	T	C	upstream_gene_variant	LOC_Os05g39560
Zn	snp_05_23216752	-0.274966	0.0673412	5.72693e-05	G	A	synonymous_variant	LOC_Os05g39560
Zn	snp_05_23217245	-0.251574	0.0735487	0.000713222	C	G	downstream_gene_variant	LOC_Os05g39540
Zn	snp_05_23217264	-0.268911	0.0677355	9.0339e-05	A	T	downstream_gene_variant	LOC_Os05g39540
Zn	snp_05_23218584	-0.27396	0.0675144	6.34902e-05	A	C	synonymous_variant	LOC_Os05g39560
Zn	snp_05_23218617	-0.283635	0.0674559	3.4697e-05	C	A	synonymous_variant	LOC_Os05g39560
Zn	snp_07_29270618	-0.42968	0.0811257	2.28321e-07	T	G	upstream_gene_variant	LOC_Os07g48910
Zn	snp_07_29270755	-0.426172	0.0814664	3.15974e-07	G	A	upstream_gene_variant	LOC_Os07g48910
Zn	snp_07_29270936	-0.426438	0.0808907	2.58307e-07	T	G	upstream_gene_variant	LOC_Os07g48910
Zn	snp_07_29271015	-0.400983	0.0815549	1.44928e-06	A	G	upstream_gene_variant	LOC_Os07g48910
Zn	snp_07_29271035	-0.447484	0.0810011	7.15836e-08	C	A	upstream_gene_variant	LOC_Os07g48910
Zn	snp_07_29271044	-0.446028	0.0810029	7.85936e-08	A	G	upstream_gene_variant	LOC_Os07g48910
Zn	snp_07_29271675	-0.341738	0.101265	0.000835862	T	A	3_prime_UTR_variant	LOC_Os07g48920
Zn	snp_07_29272571	-0.434501	0.0812875	1.78703e-07	T	C	synonymous_variant	LOC_Os07g48920
Zn	snp_07_29272745	-0.36698	0.103911	0.000477614	C	A	upstream_gene_variant	LOC_Os07g48910
Zn	snp_07_29273198	-0.449261	0.0806949	5.72845e-08	C	T	upstream_gene_variant	LOC_Os07g48910
Zn	snp_07_29274557	-0.356314	0.102304	0.000569597	G	A	upstream_gene_variant	LOC_Os07g48910
Zn	snp_07_29274866	-0.441997	0.0808456	9.61282e-08	T	C	synonymous_variant	LOC_Os07g48920
Zn	snp_07_29275039	-0.445755	0.0825261	1.34506e-07	A	G	upstream_gene_variant	LOC_Os07g48930
Zn	snp_07_29275788	-0.427319	0.08178	3.25562e-07	G	A	upstream_gene_variant	LOC_Os07g48930
Zn	snp_07_29276553	-0.428028	0.0813307	2.70119e-07	A	G	upstream_gene_variant	LOC_Os07g48930
Zn	snp_07_29276733	-0.459418	0.079706	2.03387e-08	G	A	upstream_gene_variant	LOC_Os07g48930
Zn	snp_07_29276793	-0.453788	0.0802056	3.56932e-08	A	C	upstream_gene_variant	LOC_Os07g48930
Zn	snp_07_29276854	-0.472565	0.0798793	8.95954e-09	G	C	upstream_gene_variant	LOC_Os07g48930
Zn	snp_07_29277080	-0.420193	0.100963	4.12477e-05	G	A	upstream_gene_variant	LOC_Os07g48930
Zn	snp_07_29277429	-0.428778	0.103127	4.19487e-05	G	A	synonymous_variant	LOC_Os07g48920
Zn	snp_07_29277690	-0.348559	0.103697	0.000875814	C	G	5_prime_UTR_variant	LOC_Os07g48920
Zn	snp_07_29278144	-0.437396	0.0804264	1.11348e-07	T	C	upstream_gene_variant	LOC_Os07g48920
Zn	snp_07_29278273	-0.466808	0.0794027	1.09531e-08	T	C	upstream_gene_variant	LOC_Os07g48920
Zn	snp_07_29278404	-0.438002	0.0801423	9.70504e-08	A	G	synonymous_variant	LOC_Os07g48930
Zn	snp_07_29278486	-0.375615	0.101049	0.000240199	A	G	synonymous_variant	LOC_Os07g48930
Zn	snp_07_29278587	-0.416926	0.103179	6.76907e-05	C	T	upstream_gene_variant	LOC_Os07g48920
Zn	snp_07_29278634	-0.479123	0.0802948	6.77949e-09	T	C	upstream_gene_variant	LOC_Os07g48920
Zn	snp_07_29278717	-0.452726	0.0802909	3.94917e-08	G	A	upstream_gene_variant	LOC_Os07g48920
Zn	snp_07_29278737	-0.433432	0.0802036	1.32621e-07	A	G	upstream_gene_variant	LOC_Os07g48920
Zn	snp_07_29279318	-0.467435	0.0801857	1.43161e-08	C	T	upstream_gene_variant	LOC_Os07g48920
Zn	snp_07_29279358	-0.406528	0.101794	8.18382e-05	G	A	upstream_gene_variant	LOC_Os07g48920
Zn	snp_07_29279407	-0.456344	0.0801406	2.94423e-08	G	T	upstream_gene_variant	LOC_Os07g48920
Zn	snp_07_29279417	-0.472596	0.0799853	9.33027e-09	C	G	upstream_gene_variant	LOC_Os07g48920
Zn	snp_07_29279428	-0.406528	0.101794	8.18382e-05	A	G	upstream_gene_variant	LOC_Os07g48920
Zn	snp_07_29279438	-0.406089	0.0807841	8.57428e-07	T	C	upstream_gene_variant	LOC_Os07g48920
Zn	snp_07_29279439	-0.449432	0.0806749	5.6248e-08	T	C	upstream_gene_variant	LOC_Os07g48920
Zn	snp_07_29279452	-0.458745	0.0808866	3.32161e-08	G	T	upstream_gene_variant	LOC_Os07g48920
Zn	snp_07_29279546	-0.365456	0.102883	0.000443318	C	T	upstream_gene_variant	LOC_Os07g48920
Zn	snp_07_29279582	-0.435485	0.0816805	1.91451e-07	T	G	upstream_gene_variant	LOC_Os07g48920
Zn	snp_07_29279679	-0.402075	0.102269	0.000104799	G	A	upstream_gene_variant	LOC_Os07g48920
Zn	snp_07_29279688	-0.455026	0.0801463	3.21827e-08	G	C	upstream_gene_variant	LOC_Os07g48920
Zn	snp_07_29276553	-0.405784	0.0830231	1.67292e-06	A	G	upstream_gene_variant	LOC_Os07g48930
Zn	snp_07_29276733	-0.438945	0.0813422	1.39276e-07	G	A	upstream_gene_variant	LOC_Os07g48930
Zn	snp_07_29276793	-0.433243	0.081843	2.33582e-07	A	C	upstream_gene_variant	LOC_Os07g48930
Zn	snp_07_29276854	-0.452508	0.0815366	6.34092e-08	G	C	upstream_gene_variant	LOC_Os07g48930
Zn	snp_07_29277080	-0.397117	0.103033	0.000142293	G	A	upstream_gene_variant	LOC_Os07g48930
Zn	snp_07_29277429	-0.40533	0.10537	0.000146521	G	A	synonymous_variant	LOC_Os07g48920
Zn	snp_07_29278144	-0.415951	0.082116	7.1702e-07	T	C	upstream_gene_variant	LOC_Os07g48920
Zn	snp_07_29278273	-0.446537	0.0809959	7.66412e-08	T	C	upstream_gene_variant	LOC_Os07g48920
Zn	snp_07_29278404	-0.416887	0.0818321	6.23052e-07	A	G	synonymous_variant	LOC_Os07g48930
Zn	snp_07_29278486	-0.351089	0.103029	0.000745697	A	G	synonymous_variant	LOC_Os07g48930
Zn	snp_07_29278587	-0.392599	0.105545	0.000238432	C	T	upstream_gene_variant	LOC_Os07g48920
Zn	snp_07_29278634	-0.461501	0.0820327	4.26672e-08	T	C	upstream_gene_variant	LOC_Os07g48920
Zn	snp_07_29278717	-0.431655	0.0819193	2.63715e-07	G	A	upstream_gene_variant	LOC_Os07g48920
Zn	snp_07_29278737	-0.411981	0.0818909	8.46905e-07	A	G	upstream_gene_variant	LOC_Os07g48920
Zn	snp_07_29279318	-0.446996	0.0818434	9.98435e-08	C	T	upstream_gene_variant	LOC_Os07g48920
Zn	snp_07_29279358	-0.382302	0.103891	0.000277072	G	A	upstream_gene_variant	LOC_Os07g48920
Zn	snp_07_29279407	-0.435429	0.0818553	2.05158e-07	G	T	upstream_gene_variant	LOC_Os07g48920
Zn	snp_07_29279417	-0.452145	0.0816541	6.76253e-08	C	G	upstream_gene_variant	LOC_Os07g48920
Zn	snp_07_29279428	-0.382302	0.103891	0.000277072	A	G	upstream_gene_variant	LOC_Os07g48920
Zn	snp_07_29279438	-0.39692	0.0817202	1.93049e-06	T	C	upstream_gene_variant	LOC_Os07g48920
Zn	snp_07_29279439	-0.440547	0.0815546	1.35383e-07	T	C	upstream_gene_variant	LOC_Os07g48920
Zn	snp_07_29279452	-0.45018	0.0817896	8.02633e-08	G	T	upstream_gene_variant	LOC_Os07g48920
Zn	snp_07_29279546	-0.366969	0.102372	0.000394391	C	T	upstream_gene_variant	LOC_Os07g48920
Zn	snp_07_29279582	-0.428674	0.0820301	3.27218e-07	T	G	upstream_gene_variant	LOC_Os07g48920
Zn	snp_07_29279679	-0.377221	0.104421	0.000355964	G	A	upstream_gene_variant	LOC_Os07g48920
Zn	snp_07_29279688	-0.434106	0.0818566	2.22562e-07	G	C	upstream_gene_variant	LOC_Os07g48920
Zn	snp_07_29279954	-0.453449	0.0803263	3.85676e-08	A	C	upstream_gene_variant	LOC_Os07g48920
Zn	snp_07_29292312	-0.53002	0.07795	5.67921e-11	T	G	3_prime_UTR_variant	LOC_Os07g48960
Zn	snp_07_29292377	-0.519166	0.0791702	2.38827e-10	G	A	3_prime_UTR_variant	LOC_Os07g48960
Zn	snp_07_29292583	-0.455891	0.100057	7.58329e-06	A	C	3_prime_UTR_variant	LOC_Os07g48960
Zn	snp_07_29292706	-0.526619	0.0782058	8.42035e-11	A	C	3_prime_UTR_variant	LOC_Os07g48960
Zn	snp_07_29293568	-0.544776	0.0792673	3.65173e-11	C	T	synonymous_variant	LOC_Os07g48960
Zn	snp_07_29293597	-0.478687	0.0995818	2.42689e-06	G	T	synonymous_variant	LOC_Os07g48960
Zn	snp_07_29294530	-0.473529	0.0997075	3.16954e-06	C	A	synonymous_variant	LOC_Os07g48960
Zn	snp_07_29294874	-0.49874	0.0798836	1.46037e-09	T	C	upstream_gene_variant	LOC_Os07g48950
Zn	snp_07_29295111	-0.475406	0.100175	3.2197e-06	T	G	upstream_gene_variant	LOC_Os07g48950
Zn	snp_07_29295567	-0.528928	0.0783766	7.70815e-11	A	T	upstream_gene_variant	LOC_Os07g48950
Zn	snp_07_29295748	-0.532319	0.0785241	6.42061e-11	T	C	upstream_gene_variant	LOC_Os07g48950
Zn	snp_07_29296176	-0.535342	0.0784762	4.96799e-11	T	C	upstream_gene_variant	LOC_Os07g48950
Zn	snp_07_29296392	-0.511463	0.079502	4.92418e-10	T	G	upstream_gene_variant	LOC_Os07g48950
Zn	snp_07_29296570	-0.475182	0.0764254	1.68914e-09	A	G	upstream_gene_variant	LOC_Os07g48950
Zn	snp_07_29296595	-0.511036	0.0785788	3.27691e-10	G	A	upstream_gene_variant	LOC_Os07g48950
Zn	snp_07_29297016	-0.554921	0.0788574	1.33815e-11	C	T	intron_variant	LOC_Os07g48960
Zn	snp_07_29297056	-0.534809	0.0781047	4.25614e-11	T	C	intron_variant	LOC_Os07g48960
Zn	snp_07_29297061	-0.537791	0.0775982	2.57015e-11	C	T	intron_variant	LOC_Os07g48960
Zn	snp_07_29298355	-0.528883	0.0782944	7.41343e-11	G	A	intron_variant	LOC_Os07g48960
Zn	snp_07_29298927	-0.514884	0.0794152	3.68228e-10	G	A	upstream_gene_variant	LOC_Os07g48970
Zn	snp_07_29299571	-0.506064	0.0778485	3.33199e-10	C	G	upstream_gene_variant	LOC_Os07g48970
Zn	snp_07_29299610	-0.513762	0.0787699	2.93586e-10	C	T	upstream_gene_variant	LOC_Os07g48970
Zn	snp_07_29299899	-0.458787	0.098935	5.27694e-06	G	C	upstream_gene_variant	LOC_Os07g48970
Zn	snp_07_29300551	-0.525178	0.079448	1.7516e-10	A	G	upstream_gene_variant	LOC_Os07g48970
Zn	snp_07_29301150	-0.519166	0.0791702	2.38827e-10	G	A	upstream_gene_variant	LOC_Os07g48970
Zn	snp_07_29301786	-0.528241	0.0785328	8.79985e-11	G	A	upstream_gene_variant	LOC_Os07g48970
Zn	snp_07_29301846	-0.530725	0.0786926	7.90714e-11	T	C	upstream_gene_variant	LOC_Os07g48970
Zn	snp_07_29301878	-0.481512	0.100185	2.43522e-06	G	T	upstream_gene_variant	LOC_Os07g48970
Zn	snp_07_29301953	-0.524274	0.0786882	1.28539e-10	A	G	upstream_gene_variant	LOC_Os07g48970
Zn	snp_07_29302222	-0.463104	0.099856	5.26603e-06	T	G	upstream_gene_variant	LOC_Os07g48970
Zn	snp_07_29304026	-0.437323	0.100252	1.77254e-05	T	C	upstream_gene_variant	LOC_Os07g48960
Zn	snp_07_29304498	-0.478557	0.102045	4.16161e-06	G	A	synonymous_variant	LOC_Os07g48970
Zn	snp_07_29304808	-0.532264	0.078479	6.29828e-11	G	C	upstream_gene_variant	LOC_Os07g48960
Zn	snp_07_29301786	-0.532587	0.0786595	6.74665e-11	G	A	upstream_gene_variant	LOC_Os07g48970
Zn	snp_07_29301846	-0.536573	0.0786062	4.83818e-11	T	C	upstream_gene_variant	LOC_Os07g48970
Zn	snp_07_29301878	-0.490188	0.10025	1.64924e-06	G	T	upstream_gene_variant	LOC_Os07g48970
Zn	snp_07_29301953	-0.52319	0.079087	1.70024e-10	A	G	upstream_gene_variant	LOC_Os07g48970
Zn	snp_07_29302222	-0.471728	0.0999322	3.61546e-06	T	G	upstream_gene_variant	LOC_Os07g48970
Zn	snp_07_29304026	-0.44586	0.100374	1.25505e-05	T	C	upstream_gene_variant	LOC_Os07g48960
Zn	snp_07_29304498	-0.48768	0.102084	2.7852e-06	G	A	synonymous_variant	LOC_Os07g48970
Zn	snp_07_29304808	-0.536573	0.0786062	4.83818e-11	G	C	upstream_gene_variant	LOC_Os07g48960
Zn	snp_07_29304882	-0.50888	0.100556	7.29779e-07	T	C	synonymous_variant	LOC_Os07g48970
Zn	snp_07_29305844	-0.53936	0.078467	3.62819e-11	C	A	upstream_gene_variant	LOC_Os07g48960
Zn	snp_07_29306027	-0.542522	0.0777084	1.88163e-11	T	C	upstream_gene_variant	LOC_Os07g48960
Zn	snp_07_29306140	-0.514499	0.0778314	1.75065e-10	A	C	synonymous_variant	LOC_Os07g48970
Zn	snp_07_29306501	-0.537106	0.0781098	3.5719e-11	T	C	synonymous_variant	LOC_Os07g48970
Zn	snp_07_29307195	-0.509416	0.0988114	4.60079e-07	G	A	synonymous_variant	LOC_Os07g48970
Zn	snp_07_29308008	-0.536573	0.0786062	4.83818e-11	A	G	synonymous_variant	LOC_Os07g48970
Zn	snp_07_29308044	-0.529949	0.0783938	7.19379e-11	C	T	splice_region_variant&intron_variant	LOC_Os07g48970
Zn	snp_07_29308096	-0.535386	0.0778163	3.48981e-11	C	T	downstream_gene_variant	LOC_Os07g48970
Zn	snp_07_29308571	-0.444086	0.100217	1.3151e-05	C	T	3_prime_UTR_variant	LOC_Os07g48970
Zn	snp_07_29308704	-0.492468	0.100219	1.47085e-06	G	T	downstream_gene_variant	LOC_Os07g48970
Zn	snp_07_29309234	-0.531578	0.0781905	5.71287e-11	C	T	3_prime_UTR_variant	LOC_Os07g48970
Zn	snp_07_29309262	-0.526115	0.0782841	9.10912e-11	T	C	3_prime_UTR_variant	LOC_Os07g48970
Zn	snp_07_29309603	-0.540743	0.0782878	2.96231e-11	C	T	downstream_gene_variant	LOC_Os07g48970
Zn	snp_07_29321433	-0.400752	0.100607	8.53439e-05	T	C	upstream_gene_variant	LOC_Os07g48980
Zn	snp_07_29321461	-0.390592	0.100392	0.000123189	A	C	upstream_gene_variant	LOC_Os07g48980
Zn	snp_07_29321473	-0.43548	0.0974382	1.11375e-05	G	C	upstream_gene_variant	LOC_Os07g48980
Zn	snp_07_29321553	-0.431069	0.0988188	1.77261e-05	A	G	upstream_gene_variant	LOC_Os07g48980
Zn	snp_07_29321565	-0.424446	0.0984677	2.21144e-05	C	T	upstream_gene_variant	LOC_Os07g48980
Zn	snp_07_29321700	-0.43413	0.0998449	1.8838e-05	A	T	upstream_gene_variant	LOC_Os07g48980
Zn	snp_07_29321779	-0.422653	0.100653	3.53644e-05	G	A	upstream_gene_variant	LOC_Os07g48980
Zn	snp_07_29321839	-0.425203	0.100955	3.35387e-05	C	T	upstream_gene_variant	LOC_Os07g48980
Zn	snp_07_29322020	-0.435449	0.1003	1.93755e-05	C	T	upstream_gene_variant	LOC_Os07g48980
Zn	snp_07_29322073	-0.451991	0.0786553	2.23815e-08	A	G	upstream_gene_variant	LOC_Os07g48980
Zn	snp_07_29322079	-0.438803	0.10123	1.99456e-05	T	C	upstream_gene_variant	LOC_Os07g48980
Zn	snp_07_29322082	-0.449068	0.078966	3.07053e-08	G	A	upstream_gene_variant	LOC_Os07g48980
Zn	snp_07_29324818	-0.460371	0.0787511	1.31382e-08	C	T	downstream_gene_variant	LOC_Os07g48980
Zn	snp_07_29324876	-0.46244	0.0829073	5.44007e-08	A	G	downstream_gene_variant	LOC_Os07g48980
Zn	snp_07_29324994	-0.497741	0.081358	2.95477e-09	T	C	downstream_gene_variant	LOC_Os07g48980
Zn	snp_07_29325571	-0.457055	0.100467	7.82437e-06	C	T	downstream_gene_variant	LOC_Os07g48980
Zn	snp_07_29325594	-0.441977	0.101115	1.70676e-05	C	A	downstream_gene_variant	LOC_Os07g48980
Zn	snp_07_29325598	-0.458042	0.0835916	9.04373e-08	T	C	downstream_gene_variant	LOC_Os07g48980
Zn	snp_07_29325663	-0.462806	0.101472	7.42961e-06	C	T	downstream_gene_variant	LOC_Os07g48980
Zn	snp_07_29325670	-0.456876	0.0790077	1.845e-08	T	G	downstream_gene_variant	LOC_Os07g48980
Zn	snp_07_29439821	-0.427313	0.0881885	2.02883e-06	A	G	synonymous_variant	LOC_Os07g49150
Zn	snp_07_29440140	-0.351397	0.0885488	9.05917e-05	G	T	upstream_gene_variant	LOC_Os07g49150
Zn	snp_07_29440529	-0.354233	0.0886292	8.08705e-05	C	T	upstream_gene_variant	LOC_Os07g49150
Zn	snp_07_29440550	-0.366082	0.0884692	4.55644e-05	T	C	upstream_gene_variant	LOC_Os07g49150
Zn	snp_07_29440611	-0.324512	0.0898177	0.000354752	A	T	upstream_gene_variant	LOC_Os07g49150
Zn	snp_07_29440725	-0.412719	0.0877816	3.94018e-06	A	C	upstream_gene_variant	LOC_Os07g49150
Zn	snp_07_29441018	-0.362477	0.0875943	4.55309e-05	A	C	upstream_gene_variant	LOC_Os07g49150
Zn	snp_07_29441094	-0.366783	0.0892691	5.13778e-05	T	C	upstream_gene_variant	LOC_Os07g49150
Zn	snp_07_29441373	-0.331027	0.0860049	0.000144996	T	C	synonymous_variant	LOC_Os07g49160
Zn	snp_07_29441384	-0.324369	0.0856862	0.000185217	A	G	synonymous_variant	LOC_Os07g49160
Zn	snp_07_29441461	-0.374185	0.0880596	2.86647e-05	A	G	synonymous_variant	LOC_Os07g49160
Zn	snp_07_29441467	-0.374245	0.0881669	2.9211e-05	C	A	synonymous_variant	LOC_Os07g49160
Zn	snp_07_29441786	-0.352896	0.0887511	8.78028e-05	T	C	synonymous_variant	LOC_Os07g49160
Zn	snp_07_29441966	-0.289132	0.0812869	0.0004359	A	G	synonymous_variant	LOC_Os07g49160
Zn	snp_07_29441986	-0.340748	0.0818024	4.06621e-05	A	G	synonymous_variant	LOC_Os07g49160
Zn	snp_07_29442096	-0.295543	0.0821741	0.000376974	A	G	upstream_gene_variant	LOC_Os07g49150
Zn	snp_07_29442110	-0.355091	0.0847142	3.64798e-05	A	G	upstream_gene_variant	LOC_Os07g49150
Zn	snp_07_29442187	-0.353661	0.0883392	7.87431e-05	C	T	upstream_gene_variant	LOC_Os07g49150
Zn	snp_07_29442290	-0.339617	0.0846495	7.6071e-05	T	C	upstream_gene_variant	LOC_Os07g49150
Zn	snp_07_29442481	-0.312115	0.0795675	0.000108621	A	G	synonymous_variant	LOC_Os07g49160
Zn	snp_07_29443241	-0.300861	0.0844294	0.000425609	A	G	synonymous_variant	LOC_Os07g49160
Zn	snp_07_29443444	-0.381871	0.0861523	1.30781e-05	T	C	synonymous_variant	LOC_Os07g49160
Zn	snp_07_29443498	-0.36867	0.0890216	4.49297e-05	T	C	synonymous_variant	LOC_Os07g49160
Zn	snp_07_29443517	-0.370304	0.0857124	2.12106e-05	A	G	synonymous_variant	LOC_Os07g49160
Zn	snp_07_29443529	-0.359397	0.0855862	3.53418e-05	A	G	synonymous_variant	LOC_Os07g49160
Zn	snp_07_29443579	-0.339808	0.0873679	0.000123805	A	G	synonymous_variant	LOC_Os07g49160
Zn	snp_07_29443660	-0.405118	0.0899302	9.52762e-06	A	G	synonymous_variant	LOC_Os07g49160
Zn	snp_02_9190614	1.61709	0.478866	0.000830398	C	A	upstream_gene_variant	LOC_Os02g16150
Zn	snp_02_9190943	-2.43637	0.540023	9.26806e-06	A	T	upstream_gene_variant	LOC_Os02g16150
Zn	snp_02_9190958	1.16964	0.390155	0.00294746	A	G	upstream_gene_variant	LOC_Os02g16150
Zn	snp_02_9191008	1.12154	0.364522	0.0022872	A	G	upstream_gene_variant	LOC_Os02g16150
Zn	snp_04_14404497	-2.58803	0.618602	3.77761e-05	T	C	upstream_gene_variant	LOC_Os04g25010
Zn	snp_05_23184396	-0.291971	0.0685637	2.75533e-05	G	A	downstream_gene_variant	LOC_Os05g39510
Zn	snp_05_23184503	-0.287462	0.0681145	3.2339e-05	C	T	downstream_gene_variant	LOC_Os05g39510
Zn	snp_05_23184578	-0.268058	0.068166	0.000104426	C	A	downstream_gene_variant	LOC_Os05g39510
Zn	snp_05_23184829	-0.288273	0.0677243	2.77663e-05	G	A	downstream_gene_variant	LOC_Os05g39510
Zn	snp_05_23184856	-0.290119	0.0677583	2.49718e-05	G	A	downstream_gene_variant	LOC_Os05g39510
Zn	snp_05_23184860	-0.263083	0.0684158	0.000146925	A	G	downstream_gene_variant	LOC_Os05g39510
Zn	snp_05_23184942	-0.28	0.0704811	8.89865e-05	G	A	downstream_gene_variant	LOC_Os05g39510
Zn	snp_05_23185025	-0.269836	0.0680348	9.13409e-05	G	A	synonymous_variant	LOC_Os05g39510
Zn	snp_05_23185046	-0.284511	0.0676026	3.39608e-05	T	C	synonymous_variant	LOC_Os05g39510
Zn	snp_05_23185227	-0.278525	0.0683957	5.95834e-05	A	G	intron_variant	LOC_Os05g39510
Zn	snp_05_23185228	-0.282642	0.0682881	4.5337e-05	G	A	intron_variant	LOC_Os05g39510
Zn	snp_05_23185313	-0.282037	0.0715335	0.000100251	A	G	intron_variant	LOC_Os05g39510
Zn	snp_05_23185361	-0.287931	0.0679396	3.00179e-05	A	G	intron_variant	LOC_Os05g39510
Zn	snp_05_23185396	-0.291517	0.0684209	2.72927e-05	G	A	intron_variant	LOC_Os05g39510
Zn	snp_05_23185455	-0.29428	0.0712458	4.69484e-05	G	A	intron_variant	LOC_Os05g39510
Zn	snp_05_23185611	-0.290899	0.068524	2.91254e-05	A	G	intron_variant	LOC_Os05g39510
Zn	snp_05_23185901	-0.26998	0.0677536	8.48127e-05	C	T	downstream_gene_variant	LOC_Os05g39520
Zn	snp_05_23185992	-0.27534	0.0678612	6.32903e-05	A	G	downstream_gene_variant	LOC_Os05g39520
Zn	snp_05_23186141	-0.255137	0.068711	0.000243832	T	G	downstream_gene_variant	LOC_Os05g39520
Zn	snp_05_23186194	-0.284418	0.0684305	4.2206e-05	A	T	downstream_gene_variant	LOC_Os05g39520
Zn	snp_05_23186375	-0.254768	0.068314	0.000229346	T	C	synonymous_variant	LOC_Os05g39510
Zn	snp_05_23186449	-0.305036	0.0685067	1.1966e-05	C	T	upstream_gene_variant	LOC_Os05g39510
Zn	snp_05_23186525	-0.264397	0.0682968	0.000132803	T	C	upstream_gene_variant	LOC_Os05g39510
Zn	snp_05_23186531	-0.264397	0.0682968	0.000132803	G	A	upstream_gene_variant	LOC_Os05g39510
Zn	snp_05_23186677	-0.294318	0.0681571	2.13782e-05	C	T	upstream_gene_variant	LOC_Os05g39510
Zn	snp_05_23186683	-0.27301	0.0679241	7.38154e-05	T	G	upstream_gene_variant	LOC_Os05g39510
Zn	snp_05_23186701	-0.304858	0.0684705	1.19786e-05	G	A	upstream_gene_variant	LOC_Os05g39510
Zn	snp_05_23187120	-0.274207	0.0681902	7.32592e-05	A	G	upstream_gene_variant	LOC_Os05g39510
Zn	snp_05_23187169	-0.290822	0.0681307	2.63926e-05	C	T	upstream_gene_variant	LOC_Os05g39510
Zn	snp_05_23187289	-0.274174	0.0678083	6.6992e-05	A	G	upstream_gene_variant	LOC_Os05g39510
Zn	snp_05_23187756	-0.276021	0.067931	6.18043e-05	C	T	upstream_gene_variant	LOC_Os05g39510
Zn	snp_05_23187757	-0.239871	0.0660762	0.000332678	G	A	upstream_gene_variant	LOC_Os05g39510
Zn	snp_05_23189712	-0.268679	0.0683441	0.000104978	C	T	upstream_gene_variant	LOC_Os05g39510
Zn	snp_05_23189810	-0.295534	0.0683262	2.07594e-05	G	A	upstream_gene_variant	LOC_Os05g39510
Zn	snp_05_23189884	-0.287973	0.0687348	3.67863e-05	G	A	upstream_gene_variant	LOC_Os05g39510
Zn	snp_05_23190013	-0.291048	0.067934	2.47216e-05	G	A	upstream_gene_variant	LOC_Os05g39510
Zn	snp_05_23190035	-0.272822	0.0678139	7.27622e-05	T	C	upstream_gene_variant	LOC_Os05g39510
Zn	snp_05_23190682	-0.25932	0.0681077	0.00017022	C	G	3_prime_UTR_variant	LOC_Os05g39520
Zn	snp_05_23191092	-0.303462	0.068262	1.23563e-05	T	G	missense_variant	LOC_Os05g39520
Zn	snp_05_23192557	-0.265555	0.0680334	0.000117223	C	T	synonymous_variant	LOC_Os05g39520
Zn	snp_05_23192995	-0.266673	0.0684275	0.000120085	C	G	downstream_gene_variant	LOC_Os05g39530
Zn	snp_05_23193096	-0.295294	0.0679202	1.88683e-05	C	A	synonymous_variant	LOC_Os05g39520
Zn	snp_05_23193523	-0.289461	0.0681635	2.89876e-05	T	A	downstream_gene_variant	LOC_Os05g39530
Zn	snp_05_23194279	-0.270975	0.0684248	9.36006e-05	A	G	synonymous_variant	LOC_Os05g39520
Zn	snp_05_23195492	-0.27159	0.068152	8.47618e-05	T	C	upstream_gene_variant	LOC_Os05g39520
Zn	snp_05_23195615	-0.279715	0.0678974	4.9123e-05	T	G	upstream_gene_variant	LOC_Os05g39520
Zn	snp_05_23196191	-0.300384	0.0683788	1.55271e-05	G	A	3_prime_UTR_variant	LOC_Os05g39530
Zn	snp_05_23196368	-0.284597	0.0685914	4.35057e-05	C	T	synonymous_variant	LOC_Os05g39530
Zn	snp_05_23196471	-0.244047	0.0683792	0.000417049	T	C	upstream_gene_variant	LOC_Os05g39520
Zn	snp_05_23196632	-0.287618	0.0681206	3.21105e-05	T	C	upstream_gene_variant	LOC_Os05g39520
Zn	snp_06_18999270	-0.346835	0.0727807	2.94878e-06	A	C	upstream_gene_variant	LOC_Os06g32674
Zn	snp_07_29260237	-0.336497	0.105748	0.00161774	T	C	downstream_gene_variant	LOC_Os07g48890
Zn	snp_07_29262381	-0.339954	0.105814	0.00145975	C	T	upstream_gene_variant	LOC_Os07g48900
Zn	snp_07_29262475	-0.419613	0.0821812	5.90212e-07	G	A	upstream_gene_variant	LOC_Os07g48900
Zn	snp_07_29262702	-0.427086	0.0835958	5.81686e-07	G	A	upstream_gene_variant	LOC_Os07g48900
Zn	snp_07_29262987	-0.338308	0.108273	0.0019571	A	G	upstream_gene_variant	LOC_Os07g48900
Zn	snp_07_29263379	-0.413446	0.083338	1.18415e-06	G	A	upstream_gene_variant	LOC_Os07g48900
Zn	snp_07_29263424	-0.440989	0.0817336	1.40185e-07	G	A	upstream_gene_variant	LOC_Os07g48900
Zn	snp_07_29263481	-0.375635	0.106463	0.000484647	A	G	upstream_gene_variant	LOC_Os07g48900
Zn	snp_07_29263630	-0.352258	0.108834	0.00134665	C	T	upstream_gene_variant	LOC_Os07g48900
Zn	snp_07_29267243	-0.46218	0.0824083	4.68537e-08	A	T	downstream_gene_variant	LOC_Os07g48910
Zn	snp_07_29267244	-0.46036	0.0823916	5.22615e-08	C	A	downstream_gene_variant	LOC_Os07g48910
Zn	snp_07_29267270	-0.352863	0.105075	0.000887215	A	G	downstream_gene_variant	LOC_Os07g48910
Zn	snp_07_29269726	-0.375375	0.0789129	3.07734e-06	G	A	splice_region_variant&intron_variant	LOC_Os07g48910
Zn	snp_07_29269732	-0.453732	0.0824063	7.96709e-08	A	T	synonymous_variant	LOC_Os07g48910
Zn	snp_07_29269756	-0.450313	0.0824978	1.01692e-07	A	T	synonymous_variant	LOC_Os07g48910
Zn	snp_07_29269945	-0.437648	0.0826907	2.35256e-07	A	G	upstream_gene_variant	LOC_Os07g48910
Zn	snp_07_29269977	-0.348807	0.105581	0.00107138	A	C	upstream_gene_variant	LOC_Os07g48910
Zn	snp_07_29270089	-0.455759	0.0819773	6.04139e-08	G	C	upstream_gene_variant	LOC_Os07g48910
Zn	snp_07_29270385	-0.331999	0.103866	0.00154188	C	G	upstream_gene_variant	LOC_Os07g48910
Zn	snp_07_29270618	-0.453199	0.0824175	8.26872e-08	T	G	upstream_gene_variant	LOC_Os07g48910
Zn	snp_07_29270755	-0.435088	0.0823528	2.46522e-07	G	A	upstream_gene_variant	LOC_Os07g48910
Zn	snp_07_29270936	-0.429044	0.0820298	3.20614e-07	T	G	upstream_gene_variant	LOC_Os07g48910
Zn	snp_07_29271015	-0.422715	0.0828991	6.10033e-07	A	G	upstream_gene_variant	LOC_Os07g48910
Zn	snp_07_29271035	-0.450209	0.082114	8.98126e-08	C	A	upstream_gene_variant	LOC_Os07g48910
Zn	snp_07_29271044	-0.448767	0.0821165	9.8356e-08	A	G	upstream_gene_variant	LOC_Os07g48910
Zn	snp_07_29271675	-0.357601	0.103261	0.000612815	T	A	3_prime_UTR_variant	LOC_Os07g48920
Zn	snp_07_29279318	-0.447014	0.0816529	9.32036e-08	C	T	upstream_gene_variant	LOC_Os07g48920
Zn	snp_07_29279358	-0.382465	0.103628	0.000265806	G	A	upstream_gene_variant	LOC_Os07g48920
Zn	snp_07_29279407	-0.435537	0.0816869	1.92471e-07	G	T	upstream_gene_variant	LOC_Os07g48920
Zn	snp_07_29279417	-0.452148	0.0814669	6.31408e-08	C	G	upstream_gene_variant	LOC_Os07g48920
Zn	snp_07_29279428	-0.382465	0.103628	0.000265806	A	G	upstream_gene_variant	LOC_Os07g48920
Zn	snp_07_29279438	-0.397034	0.081553	1.82777e-06	T	C	upstream_gene_variant	LOC_Os07g48920
Zn	snp_07_29279439	-0.440575	0.0813699	1.26693e-07	T	C	upstream_gene_variant	LOC_Os07g48920
Zn	snp_07_29279452	-0.450196	0.081602	7.49354e-08	G	T	upstream_gene_variant	LOC_Os07g48920
Zn	snp_07_29279546	-0.36702	0.102071	0.000378466	C	T	upstream_gene_variant	LOC_Os07g48920
Zn	snp_07_29279582	-0.428786	0.0818608	3.07457e-07	T	G	upstream_gene_variant	LOC_Os07g48920
Zn	snp_07_29279679	-0.377399	0.104158	0.000341834	G	A	upstream_gene_variant	LOC_Os07g48920
Zn	snp_07_29279688	-0.434221	0.0816886	2.08796e-07	G	C	upstream_gene_variant	LOC_Os07g48920
Zn	snp_07_29279954	-0.453444	0.0801422	3.5944e-08	A	C	upstream_gene_variant	LOC_Os07g48920
Zn	snp_07_29280187	-0.424733	0.104394	6.06309e-05	C	A	synonymous_variant	LOC_Os07g48940
Zn	snp_07_29280452	-0.496238	0.0802812	2.08791e-09	C	T	synonymous_variant	LOC_Os07g48940
Zn	snp_07_29280527	-0.445324	0.101862	1.70429e-05	C	T	synonymous_variant	LOC_Os07g48940
Zn	snp_07_29280530	-0.442386	0.102557	2.18728e-05	G	A	synonymous_variant	LOC_Os07g48940
Zn	snp_07_29280674	-0.450939	0.10316	1.70839e-05	G	A	synonymous_variant	LOC_Os07g48940
Zn	snp_07_29281096	-0.476617	0.0798301	6.72137e-09	A	C	synonymous_variant	LOC_Os07g48940
Zn	snp_07_29281820	-0.442386	0.102557	2.18728e-05	G	T	synonymous_variant	LOC_Os07g48940
Zn	snp_07_29282083	-0.417376	0.102715	6.19076e-05	C	G	upstream_gene_variant	LOC_Os07g48920
Zn	snp_07_29289369	-0.534576	0.0792306	7.89396e-11	G	A	downstream_gene_variant	LOC_Os07g48960
Zn	snp_07_29289540	-0.494356	0.0792828	1.54535e-09	C	T	downstream_gene_variant	LOC_Os07g48960
Zn	snp_07_29289554	-0.506478	0.0791922	6.20085e-10	T	C	downstream_gene_variant	LOC_Os07g48960
Zn	snp_07_29291044	-0.517983	0.0790707	2.51799e-10	C	T	downstream_gene_variant	LOC_Os07g48960
Zn	snp_07_29291051	-0.533421	0.0791715	8.35647e-11	A	T	downstream_gene_variant	LOC_Os07g48960
Zn	snp_07_29291101	-0.500375	0.100439	1.07063e-06	C	T	downstream_gene_variant	LOC_Os07g48960
Zn	snp_07_29291165	-0.502446	0.101526	1.25226e-06	C	T	downstream_gene_variant	LOC_Os07g48960
Zn	snp_07_29291198	-0.506962	0.100289	7.53883e-07	G	A	downstream_gene_variant	LOC_Os07g48960
Zn	snp_07_29291257	-0.513726	0.0793918	4.0158e-10	G	A	downstream_gene_variant	LOC_Os07g48960
Zn	snp_07_29292312	-0.534293	0.0788867	6.76377e-11	T	G	3_prime_UTR_variant	LOC_Os07g48960
Zn	snp_07_29292377	-0.521921	0.0801654	3.18652e-10	G	A	3_prime_UTR_variant	LOC_Os07g48960
Zn	snp_07_29292583	-0.480149	0.100872	3.02843e-06	A	C	3_prime_UTR_variant	LOC_Os07g48960
Zn	snp_07_29292706	-0.530946	0.0791498	9.95781e-11	A	C	3_prime_UTR_variant	LOC_Os07g48960
Zn	snp_07_29293568	-0.548036	0.0802569	4.84348e-11	C	T	synonymous_variant	LOC_Os07g48960
Zn	snp_07_29293597	-0.502425	0.100381	9.57991e-07	G	T	synonymous_variant	LOC_Os07g48960
Zn	snp_07_29338230	-0.404579	0.107218	0.000194028	G	A	upstream_gene_variant	LOC_Os07g49000
Zn	snp_07_29338775	-0.381248	0.108687	0.000521063	T	A	5_prime_UTR_variant	LOC_Os07g49000
Zn	snp_07_29339085	-0.46137	0.0847892	1.09952e-07	A	C	synonymous_variant	LOC_Os07g49000
Zn	snp_07_29339089	-0.462985	0.0847723	9.91883e-08	T	C	synonymous_variant	LOC_Os07g49000
Zn	snp_07_29339124	-0.405941	0.106827	0.000175218	C	T	synonymous_variant	LOC_Os07g49000
Zn	snp_07_29339289	-0.44243	0.0818811	1.33484e-07	C	T	synonymous_variant	LOC_Os07g49000
Zn	snp_07_29340541	-0.405342	0.0823443	1.41234e-06	A	G	synonymous_variant	LOC_Os07g49000
Zn	snp_07_29341180	-0.395152	0.100249	0.000100726	G	T	downstream_gene_variant	LOC_Os07g49000
Zn	snp_07_29343026	-0.411321	0.0847365	1.96029e-06	T	C	3_prime_UTR_variant	LOC_Os07g49010
Zn	snp_07_29343120	-0.420061	0.0851682	1.35833e-06	G	A	3_prime_UTR_variant	LOC_Os07g49010
Zn	snp_07_29343553	-0.420139	0.0846186	1.16177e-06	T	C	3_prime_UTR_variant	LOC_Os07g49010
Zn	snp_07_29344544	-0.372068	0.112279	0.00103482	G	T	downstream_gene_variant	LOC_Os07g49000
Zn	snp_07_29344753	-0.414108	0.084512	1.5808e-06	C	G	synonymous_variant	LOC_Os07g49010
Zn	snp_07_29345329	-0.444154	0.0841587	2.53556e-07	T	C	synonymous_variant	LOC_Os07g49010
Zn	snp_07_29345664	-0.438672	0.0843538	3.71768e-07	T	C	synonymous_variant	LOC_Os07g49010
Zn	snp_07_29345754	-0.43448	0.0845556	5.03904e-07	A	C	synonymous_variant	LOC_Os07g49010
Zn	snp_07_29345808	-0.415099	0.0846288	1.54441e-06	T	C	synonymous_variant	LOC_Os07g49010
Zn	snp_07_29346523	-0.423117	0.111451	0.000178073	A	G	synonymous_variant	LOC_Os07g49010
Zn	snp_07_29346931	-0.362078	0.112521	0.00143484	A	G	synonymous_variant	LOC_Os07g49010
Zn	snp_07_29347180	-0.43928	0.085431	4.9528e-07	A	C	synonymous_variant	LOC_Os07g49010
Zn	snp_07_29347995	-0.432497	0.0842701	5.19201e-07	C	T	downstream_gene_variant	LOC_Os07g49020
Zn	snp_07_29349845	-0.42307	0.0834701	7.07572e-07	A	C	downstream_gene_variant	LOC_Os07g49020
Zn	snp_07_29351211	-0.451506	0.0871719	4.12017e-07	C	T	upstream_gene_variant	LOC_Os07g49010
Zn	snp_07_29351211	-0.460794	0.0842562	9.52481e-08	C	T	upstream_gene_variant	LOC_Os07g49010
Zn	snp_07_29353364	-0.4243	0.090533	4.21258e-06	C	A	synonymous_variant	LOC_Os07g49030
Zn	snp_07_29356867	-0.409503	0.108904	0.000203947	C	G	5_prime_UTR_variant	LOC_Os07g49030
Zn	snp_07_29361843	-0.396535	0.0913107	1.92937e-05	A	G	upstream_gene_variant	LOC_Os07g49030
Zn	snp_07_29361875	-0.395626	0.0959692	4.86119e-05	G	A	upstream_gene_variant	LOC_Os07g49030
Zn	snp_07_29362274	-0.407001	0.0918699	1.32251e-05	T	A	upstream_gene_variant	LOC_Os07g49030
Zn	snp_07_29362876	-0.4109	0.0917631	1.07402e-05	T	A	upstream_gene_variant	LOC_Os07g49040
Zn	snp_07_29363392	-0.410258	0.0907612	8.91246e-06	A	G	upstream_gene_variant	LOC_Os07g49040
Zn	snp_07_29365843	-0.399535	0.0916536	1.79768e-05	A	G	downstream_gene_variant	LOC_Os07g49050
Zn	snp_07_29366232	-0.382044	0.091642	4.01331e-05	T	C	downstream_gene_variant	LOC_Os07g49050
Zn	snp_07_29369556	-0.337897	0.0856886	0.000100164	G	A	upstream_gene_variant	LOC_Os07g49060
Zn	snp_07_29371948	-0.335109	0.0965512	0.000596446	A	G	upstream_gene_variant	LOC_Os07g49050
Zn	snp_07_29372350	-0.375643	0.099632	0.000196958	A	G	upstream_gene_variant	LOC_Os07g49050
Zn	snp_07_29372569	-0.382812	0.0925479	4.60607e-05	A	C	upstream_gene_variant	LOC_Os07g49050
Zn	snp_07_29372575	-0.363642	0.0915753	9.00026e-05	A	G	upstream_gene_variant	LOC_Os07g49050
Zn	snp_07_29373153	-0.345762	0.096797	0.00041352	T	C	upstream_gene_variant	LOC_Os07g49050
Zn	snp_07_29373171	-0.358116	0.100197	0.000410379	G	A	upstream_gene_variant	LOC_Os07g49050
Zn	snp_07_29374976	-0.421	0.091248	5.86475e-06	C	A	upstream_gene_variant	LOC_Os07g49050
Zn	snp_07_29375048	-0.287099	0.087281	0.00112373	A	G	upstream_gene_variant	LOC_Os07g49050
Zn	snp_07_29375133	-0.271993	0.0852971	0.00157982	T	C	upstream_gene_variant	LOC_Os07g49050
Zn	snp_07_29375300	-0.468473	0.0936733	9.71611e-07	T	C	upstream_gene_variant	LOC_Os07g49050
Zn	snp_07_29375629	-0.401552	0.0972272	4.70743e-05	C	T	upstream_gene_variant	LOC_Os07g49050
Zn	snp_07_29377151	-0.431808	0.0934581	5.69495e-06	A	C	downstream_gene_variant	LOC_Os07g49060
Zn	snp_07_29377939	-0.409473	0.0982772	4.04931e-05	G	A	downstream_gene_variant	LOC_Os07g49060
Zn	snp_07_29378188	-0.356293	0.0988749	0.000367472	A	C	synonymous_variant	LOC_Os07g49070
Zn	snp_07_29378312	-0.417305	0.0932816	1.09287e-05	A	G	synonymous_variant	LOC_Os07g49070
Zn	snp_07_29379326	-0.418885	0.0969076	2.10108e-05	C	A	downstream_gene_variant	LOC_Os07g49080
Zn	snp_07_29380749	-0.399757	0.0919484	1.88718e-05	A	G	downstream_gene_variant	LOC_Os07g49080
Zn	snp_07_29385308	-0.38148	0.0916052	4.08506e-05	T	C	upstream_gene_variant	LOC_Os07g49080
Zn	snp_07_29385463	-0.409394	0.0923528	1.30543e-05	C	A	upstream_gene_variant	LOC_Os07g49080
Zn	snp_07_29385490	-0.381402	0.0968995	0.000103008	T	C	upstream_gene_variant	LOC_Os07g49080
Zn	snp_07_29385535	-0.381402	0.0968995	0.000103008	A	G	upstream_gene_variant	LOC_Os07g49080
Zn	snp_07_29385554	-0.405766	0.0967338	3.60227e-05	T	G	upstream_gene_variant	LOC_Os07g49080
Zn	snp_07_29385668	-0.375447	0.0920611	5.81961e-05	A	G	upstream_gene_variant	LOC_Os07g49080
Zn	snp_07_29386275	-0.399435	0.0907069	1.48287e-05	C	G	synonymous_variant	LOC_Os07g49090
Zn	snp_07_29386341	-0.402874	0.0967837	4.11497e-05	T	C	synonymous_variant	LOC_Os07g49090
Zn	snp_07_29386450	-0.401587	0.096191	3.9109e-05	C	T	synonymous_variant	LOC_Os07g49090
Zn	snp_07_29386816	-0.356895	0.0897057	8.70086e-05	A	G	upstream_gene_variant	LOC_Os07g49080
Zn	snp_07_29388585	-0.450824	0.0962808	4.3014e-06	A	G	synonymous_variant	LOC_Os07g49100
Zn	snp_07_29386275	-0.422113	0.0914902	5.90392e-06	C	G	synonymous_variant	LOC_Os07g49090
Zn	snp_07_29386341	-0.433041	0.0978395	1.35261e-05	T	C	synonymous_variant	LOC_Os07g49090
Zn	snp_07_29386450	-0.427829	0.0973146	1.53822e-05	C	T	synonymous_variant	LOC_Os07g49090
Zn	snp_07_29386816	-0.381711	0.0905095	3.29167e-05	A	G	upstream_gene_variant	LOC_Os07g49080
Zn	snp_07_29388585	-0.45374	0.0969039	4.33088e-06	A	G	synonymous_variant	LOC_Os07g49100
Zn	snp_07_29389017	-0.464148	0.0943329	1.43868e-06	A	G	synonymous_variant	LOC_Os07g49100
Zn	snp_07_29389461	-0.468091	0.0948733	1.34959e-06	C	T	synonymous_variant	LOC_Os07g49100
Zn	snp_07_29391278	-0.445782	0.0940183	3.27982e-06	A	G	upstream_gene_variant	LOC_Os07g49090
Zn	snp_07_29391422	-0.459627	0.0926279	1.1688e-06	G	C	upstream_gene_variant	LOC_Os07g49090
Zn	snp_07_29391676	-0.369646	0.0970555	0.000169395	T	C	upstream_gene_variant	LOC_Os07g49110
Zn	snp_07_29393998	-0.411948	0.0932323	1.38841e-05	T	C	downstream_gene_variant	LOC_Os07g49100
Zn	snp_07_29394347	-0.411249	0.0932596	1.44241e-05	T	C	downstream_gene_variant	LOC_Os07g49100
Zn	snp_07_29395152	-0.394375	0.0947771	4.1379e-05	A	G	intron_variant	LOC_Os07g49110
Zn	snp_07_29395455	-0.414186	0.0927184	1.12304e-05	G	A	intron_variant	LOC_Os07g49110
Zn	snp_07_29396078	-0.411249	0.0932596	1.44241e-05	C	A	intron_variant	LOC_Os07g49110
Zn	snp_07_29396369	-0.406743	0.0939213	2.0271e-05	C	T	synonymous_variant	LOC_Os07g49110
Zn	snp_07_29396445	-0.403755	0.0921266	1.62188e-05	T	G	intron_variant	LOC_Os07g49110
Zn	snp_07_29396599	-0.419298	0.0927769	8.92173e-06	G	A	intron_variant	LOC_Os07g49110
Zn	snp_07_29397144	-0.375631	0.0931461	6.9942e-05	T	G	intron_variant	LOC_Os07g49110
Zn	snp_07_29398133	-0.361339	0.0931943	0.000129737	G	A	intron_variant	LOC_Os07g49110
Zn	snp_07_29398816	-0.37954	0.0931523	5.90638e-05	A	G	synonymous_variant	LOC_Os07g49110
Zn	snp_07_29399862	-0.39779	0.0927066	2.4018e-05	C	G	synonymous_variant	LOC_Os07g49110
Zn	snp_07_29400861	-0.432762	0.0937854	5.84206e-06	A	C	upstream_gene_variant	LOC_Os07g49114
Zn	snp_07_29400905	-0.379351	0.0969745	0.000113259	A	C	upstream_gene_variant	LOC_Os07g49114
Zn	snp_07_29401671	-0.411249	0.0932596	1.44241e-05	G	C	3_prime_UTR_variant	LOC_Os07g49110
Zn	snp_07_29401723	-0.426548	0.0928038	6.33824e-06	A	G	3_prime_UTR_variant	LOC_Os07g49110
Zn	snp_07_29401724	-0.426548	0.0928038	6.33824e-06	A	C	3_prime_UTR_variant	LOC_Os07g49110
Zn	snp_07_29401781	-0.444369	0.0917257	2.03441e-06	C	T	3_prime_UTR_variant	LOC_Os07g49110
Zn	snp_07_29401834	-0.327442	0.0883603	0.000250769	A	G	3_prime_UTR_variant	LOC_Os07g49110
Zn	snp_07_29402324	-0.3086	0.0875175	0.000487292	A	G	upstream_gene_variant	LOC_Os07g49114
Zn	snp_07_29402337	-0.356373	0.0888667	7.65802e-05	G	C	upstream_gene_variant	LOC_Os07g49114
Zn	snp_07_29402395	-0.343669	0.0980743	0.000527618	T	C	upstream_gene_variant	LOC_Os07g49114
Zn	snp_07_29402665	-0.293299	0.0860581	0.00074315	A	G	upstream_gene_variant	LOC_Os07g49114
Zn	snp_07_29402737	-0.367617	0.0892154	4.89057e-05	T	C	upstream_gene_variant	LOC_Os07g49114
Zn	snp_07_29402744	-0.448543	0.0909149	1.33769e-06	T	A	upstream_gene_variant	LOC_Os07g49114
Zn	snp_07_29417305	-0.420042	0.0924374	8.02728e-06	T	C	downstream_gene_variant	LOC_Os07g49120
Zn	snp_07_29417444	-0.420042	0.0924374	8.02728e-06	G	A	downstream_gene_variant	LOC_Os07g49120
Zn	snp_07_29417577	-0.420042	0.0924374	8.02728e-06	T	G	downstream_gene_variant	LOC_Os07g49120
Zn	snp_07_29419229	-0.432098	0.0917455	3.80768e-06	T	C	upstream_gene_variant	LOC_Os07g49120
Zn	snp_07_29419277	-0.427593	0.0923016	5.40371e-06	A	G	upstream_gene_variant	LOC_Os07g49120
Zn	snp_07_29419285	-0.429217	0.0922801	4.96694e-06	A	G	upstream_gene_variant	LOC_Os07g49120
Zn	snp_07_29419353	-0.403352	0.0934824	2.17623e-05	T	C	upstream_gene_variant	LOC_Os07g49120
Zn	snp_07_29419363	-0.404519	0.0974299	4.30908e-05	T	C	upstream_gene_variant	LOC_Os07g49120
Zn	snp_07_29420022	-0.41704	0.0924625	9.31849e-06	T	C	upstream_gene_variant	LOC_Os07g49120
Zn	snp_07_29420138	-0.420042	0.0924374	8.02728e-06	T	C	upstream_gene_variant	LOC_Os07g49120
Zn	snp_07_29420146	-0.426698	0.0912142	4.40037e-06	T	C	upstream_gene_variant	LOC_Os07g49120
Zn	snp_07_29420683	-0.389889	0.0922673	3.17078e-05	C	T	upstream_gene_variant	LOC_Os07g49120
Zn	snp_07_29420692	-0.390294	0.091947	2.92622e-05	G	A	upstream_gene_variant	LOC_Os07g49120
Zn	snp_07_29420822	-0.36956	0.0944543	0.000113173	T	A	upstream_gene_variant	LOC_Os07g49120
Zn	snp_07_29429396	-0.266875	0.0859578	0.00208769	A	G	upstream_gene_variant	LOC_Os07g49140
Zn	snp_07_29429778	-0.367763	0.0902076	5.86176e-05	T	G	upstream_gene_variant	LOC_Os07g49140
Zn	snp_07_29431096	-0.437033	0.095072	6.34377e-06	C	T	_UTR_premature_start_codon_gain_variant	LOC_Os07g49140
Zn	snp_07_29432019	-0.359886	0.089752	7.68799e-05	G	A	synonymous_variant	LOC_Os07g49140
Zn	snp_07_29432763	-0.353916	0.0899592	0.00010392	T	G	synonymous_variant	LOC_Os07g49140
Zn	snp_07_29433141	-0.367763	0.0902076	5.86176e-05	G	A	synonymous_variant	LOC_Os07g49140
Zn	snp_07_29433519	-0.358398	0.0898294	8.33077e-05	G	A	synonymous_variant	LOC_Os07g49140
Zn	snp_07_29434021	-0.367763	0.0902076	5.86176e-05	C	G	synonymous_variant	LOC_Os07g49140
Zn	snp_07_29434022	-0.367763	0.0902076	5.86176e-05	A	G	synonymous_variant	LOC_Os07g49140
Zn	snp_07_29434537	-0.367763	0.0902076	5.86176e-05	C	T	synonymous_variant	LOC_Os07g49140
Zn	snp_07_29434943	-0.355076	0.0891344	8.53854e-05	A	G	3_prime_UTR_variant	LOC_Os07g49140
Zn	snp_07_29435160	-0.365587	0.0897379	5.93154e-05	T	G	3_prime_UTR_variant	LOC_Os07g49140
Zn	snp_07_29435637	-0.322397	0.0909306	0.00045483	G	C	downstream_gene_variant	LOC_Os07g49140
Zn	snp_07_29434943	-0.346817	0.0879567	0.000100269	A	G	3_prime_UTR_variant	LOC_Os07g49140
Zn	snp_07_29435160	-0.356997	0.0885367	7.01954e-05	T	G	3_prime_UTR_variant	LOC_Os07g49140
Zn	snp_07_29435637	-0.319451	0.0898722	0.000439985	G	C	downstream_gene_variant	LOC_Os07g49140
Zn	snp_07_29437078	-0.373266	0.0901651	4.52564e-05	A	G	synonymous_variant	LOC_Os07g49150
Zn	snp_07_29437616	-0.351072	0.088719	9.48212e-05	A	C	upstream_gene_variant	LOC_Os07g49160
Zn	snp_07_29438124	-0.350356	0.0885881	9.56652e-05	C	T	upstream_gene_variant	LOC_Os07g49160
Zn	snp_07_29438323	-0.372866	0.0883231	3.22175e-05	T	C	upstream_gene_variant	LOC_Os07g49160
Zn	snp_07_29438688	-0.343843	0.088411	0.000124006	T	A	upstream_gene_variant	LOC_Os07g49160
Zn	snp_07_29439821	-0.422751	0.0886543	2.90332e-06	A	G	synonymous_variant	LOC_Os07g49150
Zn	snp_07_29440140	-0.347324	0.0890366	0.000118407	G	T	upstream_gene_variant	LOC_Os07g49150
Zn	snp_07_29440529	-0.347074	0.0891614	0.000122316	C	T	upstream_gene_variant	LOC_Os07g49150
Zn	snp_07_29440550	-0.359261	0.0889953	6.88856e-05	T	C	upstream_gene_variant	LOC_Os07g49150
Zn	snp_07_29440611	-0.316926	0.090353	0.000521538	A	T	upstream_gene_variant	LOC_Os07g49150
Zn	snp_07_29440725	-0.397301	0.0882881	9.74058e-06	A	C	upstream_gene_variant	LOC_Os07g49150
Zn	snp_07_29441018	-0.355879	0.0881032	6.81966e-05	A	C	upstream_gene_variant	LOC_Os07g49150
Zn	snp_07_29441094	-0.360784	0.0897068	7.31942e-05	T	C	upstream_gene_variant	LOC_Os07g49150
Zn	snp_07_29441373	-0.326839	0.0863135	0.000184547	T	C	synonymous_variant	LOC_Os07g49160
Zn	snp_07_29441384	-0.320339	0.0859839	0.000232937	A	G	synonymous_variant	LOC_Os07g49160
Zn	snp_07_29441461	-0.367456	0.0885826	4.37225e-05	A	G	synonymous_variant	LOC_Os07g49160
Zn	snp_07_29441467	-0.36749	0.0886925	4.45878e-05	C	A	synonymous_variant	LOC_Os07g49160
Zn	snp_07_29441786	-0.359261	0.0889953	6.88856e-05	T	C	synonymous_variant	LOC_Os07g49160
Zn	snp_07_29441966	-0.277973	0.0818406	0.000774871	A	G	synonymous_variant	LOC_Os07g49160
Zn	snp_07_29441986	-0.324119	0.0823473	0.000103105	A	G	synonymous_variant	LOC_Os07g49160
Zn	snp_07_29442096	-0.284798	0.0826878	0.000654475	A	G	upstream_gene_variant	LOC_Os07g49150
Zn	snp_07_29442110	-0.346348	0.085247	6.19946e-05	A	G	upstream_gene_variant	LOC_Os07g49150
Zn	snp_08_19897814	0.359228	0.0942241	0.000166877	T	C	downstream_gene_variant	LOC_Os08g32090
Zn	snp_08_19897859	0.34483	0.091185	0.000187888	C	G	downstream_gene_variant	LOC_Os08g32090
Zn	snp_08_19898211	0.350186	0.0925021	0.00018499	G	T	downstream_gene_variant	LOC_Os08g32090
Zn	snp_08_19898314	0.361202	0.0931245	0.000129013	G	A	downstream_gene_variant	LOC_Os08g32090
Zn	snp_08_19898432	0.361202	0.0931245	0.000129013	G	A	downstream_gene_variant	LOC_Os08g32090
Zn	snp_08_19898497	0.355418	0.091119	0.000118399	A	G	downstream_gene_variant	LOC_Os08g32090
Zn	snp_08_19898559	0.361202	0.0931245	0.000129013	T	C	downstream_gene_variant	LOC_Os08g32090
Zn	snp_08_19898657	0.361202	0.0931245	0.000129013	T	C	3_prime_UTR_variant	LOC_Os08g32090
Zn	snp_08_19898687	0.361202	0.0931245	0.000129013	C	A	3_prime_UTR_variant	LOC_Os08g32090
Zn	snp_08_19898746	0.3606	0.0931011	0.000131815	T	C	3_prime_UTR_variant	LOC_Os08g32090
Zn	snp_08_19898942	0.361202	0.0931245	0.000129013	G	A	synonymous_variant	LOC_Os08g32090
Zn	snp_08_19899079	0.361202	0.0931245	0.000129013	G	A	synonymous_variant	LOC_Os08g32090
Zn	snp_08_19899082	0.371625	0.0895872	4.36435e-05	T	C	synonymous_variant	LOC_Os08g32090
Zn	snp_08_19899122	0.378317	0.0959108	9.95639e-05	G	A	synonymous_variant	LOC_Os08g32090
Zn	snp_08_19899305	0.361202	0.0931245	0.000129013	A	G	intron_variant	LOC_Os08g32090
Zn	snp_08_19899354	0.363202	0.0929748	0.000115695	A	T	intron_variant	LOC_Os08g32090
Zn	snp_08_19899360	0.36576	0.0929016	0.000102528	C	T	intron_variant	LOC_Os08g32090
Zn	snp_08_19899384	0.363202	0.0929748	0.000115695	A	T	intron_variant	LOC_Os08g32090
Zn	snp_08_19899554	0.35959	0.0933458	0.000143049	T	C	intron_variant	LOC_Os08g32090
Zn	snp_08_19899711	0.363202	0.0929748	0.000115695	T	G	intron_variant	LOC_Os08g32090
Zn	snp_08_19899999	0.385229	0.0933791	4.79339e-05	A	G	intron_variant	LOC_Os08g32090
Zn	snp_08_19900008	0.385229	0.0933791	4.79339e-05	A	G	intron_variant	LOC_Os08g32090
Zn	snp_08_19900026	0.385229	0.0933791	4.79339e-05	T	C	intron_variant	LOC_Os08g32090
Zn	snp_08_19900124	0.358919	0.0924788	0.000127806	T	C	intron_variant	LOC_Os08g32090
Zn	snp_08_19900265	0.367672	0.092739	9.19116e-05	T	C	synonymous_variant	LOC_Os08g32090
Zn	snp_08_19900332	0.390818	0.0927262	3.30968e-05	G	A	intron_variant	LOC_Os08g32090
Zn	snp_08_19900349	0.384491	0.0931275	4.73043e-05	A	G	intron_variant	LOC_Os08g32090
Zn	snp_08_19900402	0.396015	0.0933418	2.94443e-05	C	T	intron_variant	LOC_Os08g32090
Zn	snp_08_19900425	0.3663	0.0928315	9.90162e-05	G	A	intron_variant	LOC_Os08g32090
Zn	snp_08_19900433	0.3663	0.0928315	9.90162e-05	G	A	intron_variant	LOC_Os08g32090
Zn	snp_08_19900442	0.362573	0.0931465	0.00012222	G	A	intron_variant	LOC_Os08g32090
Zn	snp_08_19900459	0.361202	0.0931245	0.000129013	A	G	intron_variant	LOC_Os08g32090
Zn	snp_08_19900460	0.361202	0.0931245	0.000129013	A	T	intron_variant	LOC_Os08g32090
Zn	snp_08_19900601	0.391005	0.0935426	3.82616e-05	T	A	intron_variant	LOC_Os08g32090
Zn	snp_08_19900697	0.361202	0.0931245	0.000129013	A	G	intron_variant	LOC_Os08g32090
Zn	snp_08_19900711	0.358944	0.0925461	0.000129092	G	A	intron_variant	LOC_Os08g32090
Zn	snp_08_19900719	0.358944	0.0925461	0.000129092	C	T	intron_variant	LOC_Os08g32090
Zn	snp_08_19900788	0.372131	0.0923013	7.02275e-05	C	T	intron_variant	LOC_Os08g32090
Zn	snp_08_19900844	0.38953	0.0905779	2.30538e-05	A	C	intron_variant	LOC_Os08g32090
Zn	snp_08_19900996	0.361202	0.0931245	0.000129013	G	A	intron_variant	LOC_Os08g32090
Zn	snp_08_19901044	0.361202	0.0931245	0.000129013	G	A	intron_variant	LOC_Os08g32090
Zn	snp_08_19901050	0.361202	0.0931245	0.000129013	A	G	intron_variant	LOC_Os08g32090
Zn	snp_08_19901132	0.361588	0.0944193	0.000156194	A	G	intron_variant	LOC_Os08g32090
Zn	snp_08_19901203	0.369547	0.0924988	8.13448e-05	C	T	intron_variant	LOC_Os08g32090
Zn	snp_08_19901216	0.357354	0.0927819	0.000143433	A	G	intron_variant	LOC_Os08g32090
Zn	snp_08_19901240	0.363464	0.0922876	0.000101992	C	T	intron_variant	LOC_Os08g32090
Zn	snp_08_19901291	0.372595	0.0924266	7.03513e-05	G	A	intron_variant	LOC_Os08g32090
Zn	snp_08_19901300	0.361199	0.0931371	0.000129292	G	A	intron_variant	LOC_Os08g32090
Zn	snp_08_19901301	0.361199	0.0931371	0.000129292	A	T	intron_variant	LOC_Os08g32090
Zn	snp_08_19901341	0.361202	0.0931245	0.000129013	T	C	intron_variant	LOC_Os08g32090
Zn	snp_08_19901386	0.361804	0.0930789	0.000124852	G	T	intron_variant	LOC_Os08g32090
Zn	snp_08_19901421	0.361202	0.0931245	0.000129013	A	G	intron_variant	LOC_Os08g32090
Zn	snp_08_19901429	0.361202	0.0931245	0.000129013	T	G	intron_variant	LOC_Os08g32090
Zn	snp_08_19901467	0.361202	0.0931245	0.000129013	T	C	intron_variant	LOC_Os08g32090
Zn	snp_08_19901507	0.361202	0.0931245	0.000129013	C	T	intron_variant	LOC_Os08g32090
Zn	snp_08_19901547	0.392728	0.0918279	2.54934e-05	G	A	intron_variant	LOC_Os08g32090
Zn	snp_08_19901549	0.3882	0.092497	3.56581e-05	A	T	intron_variant	LOC_Os08g32090
Zn	snp_08_19901561	0.38384	0.0925488	4.37807e-05	T	C	intron_variant	LOC_Os08g32090
Zn	snp_08_19901620	0.362791	0.092829	0.000114921	T	C	intron_variant	LOC_Os08g32090
Zn	snp_08_19901684	0.347468	0.092833	0.000217829	G	C	intron_variant	LOC_Os08g32090
Zn	snp_08_19901711	0.348426	0.0927932	0.000208154	A	C	intron_variant	LOC_Os08g32090
Zn	snp_08_19901735	0.358514	0.0923922	0.000128183	A	G	intron_variant	LOC_Os08g32090
Zn	snp_08_19901741	0.374328	0.0927034	6.84872e-05	G	A	intron_variant	LOC_Os08g32090
Zn	snp_08_19901767	0.368365	0.0927878	8.99625e-05	T	G	intron_variant	LOC_Os08g32090
Zn	snp_08_19901784	0.360643	0.0938017	0.00014728	G	C	intron_variant	LOC_Os08g32090
Zn	snp_08_19901816	0.34804	0.0919755	0.00018617	C	T	intron_variant	LOC_Os08g32090
Zn	snp_08_19902074	0.348634	0.0899989	0.00013153	C	T	intron_variant	LOC_Os08g32090
Zn	snp_08_19902221	0.358582	0.0927318	0.000135114	G	A	splice_region_variant&intron_variant	LOC_Os08g32090
Zn	snp_08_19902247	0.363082	0.0926955	0.000111019	A	T	intron_variant	LOC_Os08g32090
Zn	snp_08_19902408	0.363808	0.0930905	0.000114946	G	A	intron_variant	LOC_Os08g32090
Zn	snp_08_19902423	0.368878	0.0931345	9.33458e-05	T	C	intron_variant	LOC_Os08g32090
Zn	snp_08_19902574	0.361202	0.0931245	0.000129013	A	G	intron_variant	LOC_Os08g32090
Zn	snp_08_19902578	0.361202	0.0931245	0.000129013	A	G	intron_variant	LOC_Os08g32090
Zn	snp_08_19902601	0.363808	0.0930905	0.000114946	A	C	intron_variant	LOC_Os08g32090
Zn	snp_08_19902742	0.362257	0.0931314	0.00012355	G	T	intron_variant	LOC_Os08g32090
Zn	snp_08_19902744	0.365337	0.0930944	0.000107805	C	T	intron_variant	LOC_Os08g32090
Zn	snp_08_19902751	0.356692	0.0940871	0.000181214	A	G	intron_variant	LOC_Os08g32090
Zn	snp_08_19902791	0.362875	0.0931647	0.000121033	A	T	intron_variant	LOC_Os08g32090
Zn	snp_08_19902801	0.371935	0.0905691	5.1778e-05	G	T	intron_variant	LOC_Os08g32090
Zn	snp_08_19903008	0.356617	0.0932421	0.000159224	A	T	intron_variant	LOC_Os08g32090
Zn	snp_08_19903030	0.362313	0.093215	0.000124961	G	A	intron_variant	LOC_Os08g32090
Zn	snp_08_19903035	0.362313	0.093215	0.000124961	C	T	splice_region_variant&intron_variant	LOC_Os08g32090
Zn	snp_08_19903181	0.373688	0.0930829	7.5243e-05	A	G	intron_variant	LOC_Os08g32090
Zn	snp_08_19903321	0.357676	0.0932208	0.000151849	G	T	intron_variant	LOC_Os08g32090
Zn	snp_08_19903331	0.35517	0.0932198	0.000168466	T	A	intron_variant	LOC_Os08g32090
Zn	snp_08_19903383	0.374739	0.0935594	7.80842e-05	T	G	intron_variant	LOC_Os08g32090
Zn	snp_08_19903464	0.361202	0.0931245	0.000129013	G	T	intron_variant	LOC_Os08g32090
Zn	snp_08_19903497	0.361202	0.0931245	0.000129013	G	A	synonymous_variant	LOC_Os08g32090
Zn	snp_08_19903503	0.361103	0.0930901	0.000128828	C	T	synonymous_variant	LOC_Os08g32090
Zn	snp_08_19903567	0.412903	0.0934123	1.37816e-05	A	C	intron_variant	LOC_Os08g32090
Zn	snp_08_19903570	0.425497	0.0929041	6.81684e-06	T	C	intron_variant	LOC_Os08g32090
Zn	snp_08_19903576	0.412903	0.0934123	1.37816e-05	C	A	intron_variant	LOC_Os08g32090
Zn	snp_08_19903597	0.361202	0.0931245	0.000129013	A	G	intron_variant	LOC_Os08g32090
Zn	snp_08_19903651	0.361202	0.0931245	0.000129013	A	C	intron_variant	LOC_Os08g32090
Zn	snp_08_19903688	0.361202	0.0931245	0.000129013	G	A	intron_variant	LOC_Os08g32090
Zn	snp_08_19903715	0.361202	0.0931245	0.000129013	A	G	intron_variant	LOC_Os08g32090
Zn	snp_08_19903725	0.36108	0.0931585	0.000130393	G	A	intron_variant	LOC_Os08g32090
Zn	snp_08_19903727	0.361653	0.0931638	0.000127405	C	A	intron_variant	LOC_Os08g32090
Zn	snp_08_19903843	0.361202	0.0931245	0.000129013	A	C	intron_variant	LOC_Os08g32090
Zn	snp_08_19903938	0.361202	0.0931245	0.000129013	T	A	intron_variant	LOC_Os08g32090
Zn	snp_08_19903958	0.361043	0.092679	0.000120727	T	A	intron_variant	LOC_Os08g32090
Zn	snp_08_19903978	0.361202	0.0931245	0.000129013	C	A	intron_variant	LOC_Os08g32090
Zn	snp_08_19904032	0.362573	0.0931465	0.00012222	C	T	intron_variant	LOC_Os08g32090
Zn	snp_08_19904053	0.361202	0.0931245	0.000129013	G	C	intron_variant	LOC_Os08g32090
Zn	snp_08_19904064	0.361351	0.0931326	0.000128378	C	G	intron_variant	LOC_Os08g32090
Zn	snp_08_19904112	0.362809	0.0900739	7.13098e-05	A	G	intron_variant	LOC_Os08g32090
Zn	snp_08_19904179	0.409909	0.0939162	1.75253e-05	T	C	intron_variant	LOC_Os08g32090
Zn	snp_08_19904252	0.361202	0.0931245	0.000129013	T	C	intron_variant	LOC_Os08g32090
Zn	snp_08_19904373	0.362049	0.0930875	0.000123743	A	G	intron_variant	LOC_Os08g32090
Zn	snp_08_19904386	0.361202	0.0931245	0.000129013	A	G	intron_variant	LOC_Os08g32090
Zn	snp_08_19904587	0.342887	0.0900993	0.00017133	G	A	intron_variant	LOC_Os08g32090
Zn	snp_08_19904603	0.367813	0.0932308	9.92789e-05	T	C	intron_variant	LOC_Os08g32090
Zn	snp_08_19904653	0.357941	0.0931129	0.00014761	T	C	intron_variant	LOC_Os08g32090
Zn	snp_08_19904781	0.361202	0.0931245	0.000129013	A	G	intron_variant	LOC_Os08g32090
Zn	snp_08_19904785	0.361202	0.0931245	0.000129013	T	C	intron_variant	LOC_Os08g32090
Zn	snp_08_19904793	0.354253	0.0927277	0.000161874	T	G	intron_variant	LOC_Os08g32090
Zn	snp_08_19904810	0.356839	0.0926909	0.000144424	T	C	intron_variant	LOC_Os08g32090
Zn	snp_08_19904831	0.356839	0.0926909	0.000144424	T	A	intron_variant	LOC_Os08g32090
Zn	snp_08_19905044	0.347271	0.0928916	0.000221571	C	T	intron_variant	LOC_Os08g32090
Zn	snp_08_19905075	0.347271	0.0928916	0.000221571	C	T	intron_variant	LOC_Os08g32090
Zn	snp_08_19905228	0.35517	0.0932198	0.000168466	G	A	splice_donor_variant&intron_variant	LOC_Os08g32090
Zn	snp_08_19905269	0.355052	0.0932294	0.000169543	T	C	synonymous_variant	LOC_Os08g32090
Zn	snp_08_19905310	0.353081	0.0941194	0.000210912	A	T	intron_variant	LOC_Os08g32090
Zn	snp_08_19905364	0.360173	0.0955448	0.00019671	C	T	splice_region_variant&intron_variant	LOC_Os08g32090
Zn	snp_08_19905568	0.361202	0.0931245	0.000129013	A	T	synonymous_variant	LOC_Os08g32090
Zn	snp_08_19906327	0.360775	0.094512	0.00016384	T	C	synonymous_variant	LOC_Os08g32090
Zn	snp_08_19906414	0.349836	0.0928487	0.000198119	T	C	synonymous_variant	LOC_Os08g32090
Zn	snp_08_19906419	0.349836	0.0928487	0.000198119	A	G	synonymous_variant	LOC_Os08g32090
Zn	snp_08_19906623	0.361202	0.0931245	0.000129013	G	A	intron_variant	LOC_Os08g32090
Zn	snp_08_19906644	0.384186	0.0939332	5.54269e-05	C	T	intron_variant	LOC_Os08g32090
Zn	snp_08_19906700	0.38384	0.0925488	4.37807e-05	T	C	intron_variant	LOC_Os08g32090
Zn	snp_08_19906909	0.361202	0.0931245	0.000129013	T	C	intron_variant	LOC_Os08g32090
Zn	snp_08_19906915	0.366604	0.0925962	9.39151e-05	G	A	intron_variant	LOC_Os08g32090
Zn	snp_08_19906925	0.362573	0.0931465	0.00012222	C	A	intron_variant	LOC_Os08g32090
Zn	snp_08_19906931	0.362573	0.0931465	0.00012222	G	A	intron_variant	LOC_Os08g32090
Zn	snp_08_19906936	0.347333	0.0898674	0.000136133	A	T	intron_variant	LOC_Os08g32090
Zn	snp_08_19906938	0.347333	0.0898674	0.000136133	A	C	intron_variant	LOC_Os08g32090
Zn	snp_08_19906944	0.365565	0.0927475	0.000100736	T	C	intron_variant	LOC_Os08g32090
Zn	snp_08_19907047	0.38384	0.0925488	4.37807e-05	T	C	intron_variant	LOC_Os08g32090
Zn	snp_08_19907096	0.361202	0.0931245	0.000129013	C	G	intron_variant	LOC_Os08g32090
Zn	snp_08_19909358	0.358263	0.0932236	0.000148251	A	G	upstream_gene_variant	LOC_Os08g32090
Zn	snp_08_19909670	0.361361	0.0931476	0.000128636	C	T	upstream_gene_variant	LOC_Os08g32090
Zn	snp_10_5126654	-1.99455	0.487328	5.48343e-05	A	G	downstream_gene_variant	LOC_Os10g09490
Zn	snp_10_5126791	-3.38515	0.876868	0.000138606	A	T	downstream_gene_variant	LOC_Os10g09490
Zn	snp_10_5128544	-3.1503	0.655321	2.42369e-06	T	C	synonymous_variant	LOC_Os10g09500
Zn	snp_05_9698152	0.735908	0.177182	4.29344e-05	A	T	upstream_gene_variant	LOC_Os05g16990
Zn	snp_05_9698153	0.674261	0.171836	0.000108479	T	A	upstream_gene_variant	LOC_Os05g16990
K	snp_01_30601233	-0.3137	0.0895293	0.000529145	G	A	3_prime_UTR_variant	LOC_Os01g53255
K	snp_01_30601649	-0.239158	0.0685668	0.000560357	T	C	synonymous_variant	LOC_Os01g53255
K	snp_01_30601714	-0.322014	0.0905608	0.000438386	C	T	synonymous_variant	LOC_Os01g53255
K	snp_01_30601968	-0.302285	0.0915138	0.00107292	G	A	5_prime_UTR_variant	LOC_Os01g53255
K	snp_01_30603488	-0.3137	0.0895293	0.000529145	G	A	upstream_gene_variant	LOC_Os01g53250
K	snp_05_27411664	0.202383	0.0604896	0.000924631	T	C	downstream_gene_variant	LOC_Os05g47820
K	snp_05_27411822	0.218165	0.0655602	0.000984339	A	C	downstream_gene_variant	LOC_Os05g47820
K	snp_05_27412053	0.190148	0.0589196	0.0013877	C	T	downstream_gene_variant	LOC_Os05g47820
K	snp_05_27412070	0.218023	0.0661716	0.00110253	T	C	downstream_gene_variant	LOC_Os05g47820
K	snp_05_27412608	0.239024	0.0657846	0.000328722	C	T	3_prime_UTR_variant	LOC_Os05g47820
K	snp_05_27412764	0.244568	0.0660564	0.00025395	T	A	3_prime_UTR_variant	LOC_Os05g47820
K	snp_05_27412946	0.238334	0.0658235	0.000344494	A	C	3_prime_UTR_variant	LOC_Os05g47820
K	snp_05_27413299	0.22962	0.0664898	0.000632831	G	C	3_prime_UTR_variant	LOC_Os05g47820
K	snp_05_27414678	0.223461	0.0663464	0.000855353	T	C	upstream_gene_variant	LOC_Os05g47820
K	snp_05_27414817	0.21942	0.0661183	0.00101579	T	C	upstream_gene_variant	LOC_Os05g47820
K	snp_05_27414828	0.246008	0.0585401	3.48506e-05	T	C	upstream_gene_variant	LOC_Os05g47820
K	snp_05_27415064	0.198334	0.059229	0.000915513	T	G	upstream_gene_variant	LOC_Os05g47820
K	snp_05_27415163	0.193756	0.0589146	0.00112568	C	G	upstream_gene_variant	LOC_Os05g47820
K	snp_05_27415396	0.20802	0.058933	0.000480941	C	T	upstream_gene_variant	LOC_Os05g47820
K	snp_05_27415401	0.186527	0.06023	0.00213973	G	A	upstream_gene_variant	LOC_Os05g47820
K	snp_06_1736235	-0.258765	0.0805009	0.00144948	G	C	upstream_gene_variant	LOC_Os06g04140
K	snp_06_1737366	-0.300148	0.080992	0.000250781	G	A	3_prime_UTR_variant	LOC_Os06g04169
K	snp_06_1737830	-0.302543	0.0811795	0.000231688	C	T	upstream_gene_variant	LOC_Os06g04150
K	snp_06_1737975	-0.295991	0.0800755	0.000259912	A	G	upstream_gene_variant	LOC_Os06g04150
K	snp_06_1738285	-0.302543	0.0811795	0.000231688	G	A	upstream_gene_variant	LOC_Os06g04150
K	snp_06_1738375	-0.286464	0.0799896	0.000398747	A	G	upstream_gene_variant	LOC_Os06g04150
K	snp_06_1738545	-0.293366	0.0802865	0.000304681	T	C	upstream_gene_variant	LOC_Os06g04150
K	snp_06_1740167	-0.325477	0.0799829	6.03429e-05	G	A	intron_variant	LOC_Os06g04169
K	snp_06_1740472	-0.273278	0.08028	0.000754235	T	C	intron_variant	LOC_Os06g04169
K	snp_06_1740733	-0.275076	0.0793945	0.000608259	T	C	intron_variant	LOC_Os06g04169
K	snp_06_1740753	-0.294929	0.0797749	0.00025932	A	G	intron_variant	LOC_Os06g04169
K	snp_06_1740760	-0.282264	0.0805782	0.000530124	A	G	intron_variant	LOC_Os06g04169
K	snp_06_1740777	-0.312909	0.0799193	0.000111809	C	T	intron_variant	LOC_Os06g04169
K	snp_06_1741229	-0.303429	0.0809831	0.00021476	T	C	intron_variant	LOC_Os06g04169
K	snp_06_1823332	-0.270796	0.0808564	0.000916093	G	A	synonymous_variant	LOC_Os06g04300
K	snp_06_1824082	-0.267701	0.0812566	0.00110614	C	A	upstream_gene_variant	LOC_Os06g04290
K	snp_06_1825124	0.20828	0.0766401	0.00696372	T	C	upstream_gene_variant	LOC_Os06g04290
K	snp_06_1826635	-0.264417	0.0821154	0.00142468	C	A	upstream_gene_variant	LOC_Os06g04290
K	snp_07_17229424	-0.397651	0.0890269	1.12554e-05	A	T	downstream_gene_variant	LOC_Os07g29360
K	snp_07_17232051	-0.397573	0.0905982	1.5825e-05	G	A	intron_variant	LOC_Os07g29360
K	snp_07_17244531	-0.397896	0.0890505	1.11783e-05	C	T	intron_variant	LOC_Os07g29360
K	snp_07_17246158	-0.397625	0.0890659	1.13663e-05	C	G	upstream_gene_variant	LOC_Os07g29360
K	snp_07_17251703	-0.315478	0.0872498	0.000352033	G	A	upstream_gene_variant	LOC_Os07g29370
K	snp_07_17251712	-0.197254	0.0736246	0.00779442	T	C	upstream_gene_variant	LOC_Os07g29370
K	snp_07_17251862	-0.312508	0.0865934	0.000361101	G	C	upstream_gene_variant	LOC_Os07g29370
K	snp_07_17253451	-0.301366	0.0894119	0.000850157	G	A	upstream_gene_variant	LOC_Os07g29370
K	snp_07_17255046	-0.394877	0.0907638	1.87286e-05	A	G	3_prime_UTR_variant	LOC_Os07g29390
K	snp_07_17255046	-0.401994	0.0902889	1.20235e-05	A	G	3_prime_UTR_variant	LOC_Os07g29390
K	snp_07_17257481	-0.396552	0.0894676	1.31158e-05	G	C	upstream_gene_variant	LOC_Os07g29380
K	snp_07_17257695	-0.408374	0.0918613	1.23832e-05	A	G	upstream_gene_variant	LOC_Os07g29380
K	snp_07_17262250	-0.396552	0.0894676	1.31158e-05	C	T	upstream_gene_variant	LOC_Os07g29390
K	snp_07_17262628	-0.396552	0.0894676	1.31158e-05	G	A	upstream_gene_variant	LOC_Os07g29390
K	snp_07_17262636	-0.318578	0.0861184	0.000257388	C	T	upstream_gene_variant	LOC_Os07g29390
K	snp_07_17272988	-0.257783	0.0821901	0.00188171	T	C	upstream_gene_variant	LOC_Os07g29430
K	snp_07_17273542	-0.320919	0.0877839	0.00030314	G	A	synonymous_variant	LOC_Os07g29420
K	snp_08_22684141	0.447209	0.123485	0.000344612	T	C	synonymous_variant	LOC_Os08g35980
K	snp_02_35094261	-0.347077	0.0753472	6.06406e-06	G	A	synonymous_variant	LOC_Os02g57290
K	snp_02_35099011	-0.326258	0.0755619	2.14414e-05	C	T	missense_variant	LOC_Os02g57290
K	snp_02_35121736	-0.320357	0.0604322	2.23094e-07	G	A	upstream_gene_variant	LOC_Os02g57310
K	snp_02_35123959	-0.239022	0.0642565	0.000237804	A	G	missense_variant	LOC_Os02g57340
P	snp_08_18580498	0.366389	0.0833473	1.5344e-05	C	T	upstream_gene_variant	LOC_Os08g30220
P	snp_08_18582940	0.360743	0.0826062	1.73815e-05	C	T	synonymous_variant	LOC_Os08g30240
P	snp_08_18583183	0.374457	0.08264	8.48934e-06	C	T	synonymous_variant	LOC_Os08g30240
P	snp_08_18583230	0.339429	0.0841037	6.91692e-05	C	T	missense_variant	LOC_Os08g30240
P	snp_08_18583611	0.332947	0.0846374	0.000104004	T	G	downstream_gene_variant	LOC_Os08g30230
P	snp_08_18583679	0.347347	0.0811325	2.50663e-05	G	A	downstream_gene_variant	LOC_Os08g30230
P	snp_08_18583727	0.342733	0.0842062	6.01864e-05	C	G	downstream_gene_variant	LOC_Os08g30230
P	snp_08_18583762	0.362207	0.0824989	1.57126e-05	C	T	downstream_gene_variant	LOC_Os08g30230
P	snp_08_18584188	0.33646	0.0799528	3.40713e-05	C	T	synonymous_variant	LOC_Os08g30240
P	snp_08_18584247	0.367423	0.0828452	1.29482e-05	C	T	downstream_gene_variant	LOC_Os08g30230
P	snp_08_18584311	0.345048	0.0841646	5.33617e-05	G	T	downstream_gene_variant	LOC_Os08g30230
P	snp_02_23454952	0.271719	0.0782273	0.00058999	A	G	upstream_gene_variant	LOC_Os02g38804
P	snp_02_23455370	0.274915	0.0780581	0.000495509	G	T	downstream_gene_variant	LOC_Os02g38795
P	snp_02_23455609	-0.308561	0.0981669	0.00183932	G	T	downstream_gene_variant	LOC_Os02g38795
P	snp_02_23459824	-0.384107	0.123245	0.00200787	G	T	synonymous_variant	LOC_Os02g38804
P	snp_02_23459869	-0.389116	0.125345	0.00209019	C	T	synonymous_variant	LOC_Os02g38804
P	snp_02_23460301	0.260776	0.0589703	1.37102e-05	A	C	upstream_gene_variant	LOC_Os02g38810
P	snp_02_23460929	0.282405	0.0723086	0.00011635	C	T	upstream_gene_variant	LOC_Os02g38810
P	snp_04_5483112	0.412713	0.0995188	4.38802e-05	C	T	upstream_gene_variant	LOC_Os04g10140
P	snp_04_5486190	0.434976	0.0994438	1.68428e-05	G	T	synonymous_variant	LOC_Os04g10160
P	snp_04_5486271	0.406505	0.0998776	6.01721e-05	G	A	synonymous_variant	LOC_Os04g10160
P	snp_04_5487336	0.387591	0.102013	0.000175589	A	G	upstream_gene_variant	LOC_Os04g10150
P	snp_04_5502425	0.415824	0.100064	4.23294e-05	G	A	upstream_gene_variant	LOC_Os04g10170
P	snp_04_5503198	0.402843	0.0999515	7.06009e-05	T	C	upstream_gene_variant	LOC_Os04g10170
P	snp_04_5503337	0.40251	0.100009	7.22295e-05	G	T	upstream_gene_variant	LOC_Os04g10170
P	snp_04_5503786	0.40788	0.100555	6.35717e-05	A	T	upstream_gene_variant	LOC_Os04g10170
P	snp_04_5503805	0.405035	0.100264	6.79944e-05	G	A	upstream_gene_variant	LOC_Os04g10170
P	snp_04_5504552	0.42399	0.100161	3.06516e-05	G	A	issense_variant&splice_region_variant	LOC_Os04g10170
P	snp_04_5504725	0.398274	0.100189	8.80992e-05	C	A	missense_variant	LOC_Os04g10170
P	snp_04_5505136	0.491304	0.0949846	4.22398e-07	A	G	upstream_gene_variant	LOC_Os04g10190
P	snp_04_5505345	0.389878	0.100408	0.000126898	G	A	upstream_gene_variant	LOC_Os04g10190
P	snp_04_5505136	0.491408	0.0946595	3.85699e-07	A	G	upstream_gene_variant	LOC_Os04g10190
P	snp_04_5505345	0.390722	0.100058	0.000116456	G	A	upstream_gene_variant	LOC_Os04g10190
P	snp_04_5506693	0.354235	0.105076	0.00084638	A	T	upstream_gene_variant	LOC_Os04g10190
P	snp_04_5506857	-0.216899	0.0669327	0.00132711	A	G	upstream_gene_variant	LOC_Os04g10190
P	snp_04_5558832	0.376934	0.0986965	0.000162654	T	A	upstream_gene_variant	LOC_Os04g10280
P	snp_04_5558833	0.374599	0.0987244	0.000178923	T	A	upstream_gene_variant	LOC_Os04g10280
P	snp_04_5559458	0.378188	0.0989808	0.00016159	G	C	upstream_gene_variant	LOC_Os04g10280
P	snp_04_5560603	0.417368	0.100033	3.94956e-05	G	A	upstream_gene_variant	LOC_Os04g10280
P	snp_04_5560746	0.472292	0.0944511	9.73465e-07	G	A	upstream_gene_variant	LOC_Os04g10280
P	snp_04_5560816	0.390873	0.100189	0.000118043	C	T	upstream_gene_variant	LOC_Os04g10280
P	snp_04_5560860	0.403578	0.100051	6.96591e-05	G	A	upstream_gene_variant	LOC_Os04g10280
P	snp_08_10412279	0.398042	0.0864934	6.18433e-06	A	G	downstream_gene_variant	LOC_Os08g16990
P	snp_08_18545387	0.328973	0.0863217	0.000167828	G	T	upstream_gene_variant	LOC_Os08g30150
P	snp_08_18545788	0.612129	0.145071	3.24414e-05	C	T	upstream_gene_variant	LOC_Os08g30150
P	snp_08_18545807	0.505896	0.137157	0.000267661	C	T	upstream_gene_variant	LOC_Os08g30150
P	snp_08_18546058	0.537948	0.151158	0.000432659	C	T	upstream_gene_variant	LOC_Os08g30150
P	snp_08_18546143	0.743676	0.155792	2.8292e-06	C	T	upstream_gene_variant	LOC_Os08g30150
P	snp_08_18546264	0.26023	0.0760331	0.000706192	C	T	upstream_gene_variant	LOC_Os08g30150
P	snp_08_18546275	0.32755	0.082082	8.28704e-05	G	A	upstream_gene_variant	LOC_Os08g30150
P	snp_08_18546448	0.380984	0.0987918	0.000140731	G	A	start_lost	LOC_Os08g30160
P	snp_08_18546558	0.328619	0.0913189	0.000373954	C	G	missense_variant	LOC_Os08g30160
P	snp_08_18547410	0.341241	0.0833337	5.4333e-05	G	T	upstream_gene_variant	LOC_Os08g30150
P	snp_08_18547486	0.313418	0.0835314	0.000210365	C	T	missense_variant	LOC_Os08g30170
P	snp_08_18547594	0.364717	0.0819785	1.2161e-05	C	T	upstream_gene_variant	LOC_Os08g30150
P	snp_08_18546448	0.368125	0.0982598	0.000215195	G	A	start_lost	LOC_Os08g30160
P	snp_08_18546558	0.322734	0.0907719	0.000438479	C	G	missense_variant	LOC_Os08g30160
P	snp_08_18547410	0.327438	0.083224	0.000103756	G	T	upstream_gene_variant	LOC_Os08g30150
P	snp_08_18547486	0.299664	0.0834252	0.000383515	C	T	missense_variant	LOC_Os08g30170
P	snp_08_18547594	0.347215	0.0821311	3.14238e-05	C	T	upstream_gene_variant	LOC_Os08g30150
P	snp_08_18548948	0.290383	0.0770361	0.000197126	G	A	upstream_gene_variant	LOC_Os08g30170
P	snp_08_18549038	0.313689	0.0835641	0.000209191	G	A	upstream_gene_variant	LOC_Os08g30170
P	snp_08_18549040	0.298671	0.0828589	0.000366163	C	T	upstream_gene_variant	LOC_Os08g30170
P	snp_08_18549216	0.326406	0.0780029	3.76064e-05	C	T	upstream_gene_variant	LOC_Os08g30170
P	snp_08_18549255	0.240668	0.0729888	0.00109385	A	G	upstream_gene_variant	LOC_Os08g30170
P	snp_08_18549394	0.277618	0.0848781	0.00119791	C	A	upstream_gene_variant	LOC_Os08g30170
P	snp_08_18549421	0.305661	0.0822253	0.000240291	C	T	upstream_gene_variant	LOC_Os08g30170
P	snp_08_18549470	0.310581	0.0836074	0.000242669	G	A	upstream_gene_variant	LOC_Os08g30170
P	snp_08_18553127	0.360606	0.0837543	2.28178e-05	G	A	upstream_gene_variant	LOC_Os08g30190
P	snp_08_18553240	0.331792	0.0850937	0.000119996	C	T	upstream_gene_variant	LOC_Os08g30190
P	snp_08_18567978	0.367661	0.0818095	9.97571e-06	T	A	downstream_gene_variant	LOC_Os08g30200
P	snp_08_18567998	0.304206	0.0850213	0.000403365	C	T	downstream_gene_variant	LOC_Os08g30200
P	snp_08_18568004	0.321979	0.0847581	0.000175911	C	T	downstream_gene_variant	LOC_Os08g30200
P	snp_08_18568023	0.355175	0.083209	2.64058e-05	C	T	downstream_gene_variant	LOC_Os08g30200
P	snp_08_18568201	0.401299	0.0817853	1.51929e-06	C	T	downstream_gene_variant	LOC_Os08g30200
P	snp_08_18568206	0.328626	0.0831303	9.61934e-05	C	T	downstream_gene_variant	LOC_Os08g30200
P	snp_08_18568258	0.350114	0.0831974	3.40094e-05	C	A	downstream_gene_variant	LOC_Os08g30200
P	snp_08_18568268	0.364323	0.0823123	1.34333e-05	C	T	downstream_gene_variant	LOC_Os08g30200
P	snp_08_18568446	0.32506	0.0845759	0.000148042	C	T	downstream_gene_variant	LOC_Os08g30200
P	snp_08_18568558	0.318017	0.0831826	0.000160156	C	G	downstream_gene_variant	LOC_Os08g30210
P	snp_08_18568675	0.310969	0.0819794	0.000179705	T	C	downstream_gene_variant	LOC_Os08g30210
P	snp_08_18568769	0.348354	0.0820512	2.90825e-05	C	T	downstream_gene_variant	LOC_Os08g30210
P	snp_08_18568780	0.327151	0.0836571	0.000113817	G	T	downstream_gene_variant	LOC_Os08g30210
P	snp_08_18568905	0.362625	0.0819796	1.35948e-05	C	T	downstream_gene_variant	LOC_Os08g30210
P	snp_08_18571006	0.368318	0.0833313	1.37992e-05	C	T	upstream_gene_variant	LOC_Os08g30210
P	snp_08_18571027	0.361763	0.0835852	2.04978e-05	G	A	upstream_gene_variant	LOC_Os08g30210
P	snp_08_18571066	0.359899	0.0821898	1.6482e-05	C	T	upstream_gene_variant	LOC_Os08g30210
P	snp_08_18571090	0.362065	0.0821496	1.45707e-05	C	G	upstream_gene_variant	LOC_Os08g30210
P	snp_08_18571208	0.331473	0.0824008	7.28233e-05	T	C	upstream_gene_variant	LOC_Os08g30210
P	snp_08_18571293	0.232535	0.0676183	0.000666403	A	C	upstream_gene_variant	LOC_Os08g30210
P	snp_08_18571492	0.324443	0.0824157	0.00010269	T	C	upstream_gene_variant	LOC_Os08g30210
P	snp_08_18571688	0.300995	0.0847186	0.000442177	G	A	upstream_gene_variant	LOC_Os08g30210
P	snp_08_18571789	0.363996	0.0819337	1.25042e-05	C	T	upstream_gene_variant	LOC_Os08g30210
P	snp_08_18571883	0.241742	0.0676331	0.000408843	A	G	upstream_gene_variant	LOC_Os08g30210
P	snp_08_18571957	0.230944	0.0669859	0.000646076	C	T	upstream_gene_variant	LOC_Os08g30210
P	snp_08_18571978	0.381335	0.0828269	6.12126e-06	G	A	upstream_gene_variant	LOC_Os08g30210
P	snp_08_18572006	0.375983	0.0828164	8.14624e-06	G	A	upstream_gene_variant	LOC_Os08g30210
P	snp_08_18572065	0.357238	0.0820394	1.83068e-05	G	A	upstream_gene_variant	LOC_Os08g30210
P	snp_08_18572118	0.361333	0.0817855	1.39113e-05	C	T	upstream_gene_variant	LOC_Os08g30210
P	snp_08_18572138	0.363418	0.0817727	1.24128e-05	C	T	upstream_gene_variant	LOC_Os08g30210
P	snp_08_18572284	0.350396	0.0815348	2.33496e-05	A	G	upstream_gene_variant	LOC_Os08g30210
P	snp_08_18577415	0.259158	0.0717318	0.000355675	C	T	upstream_gene_variant	LOC_Os08g30220
P	snp_08_18577421	0.362993	0.0825681	1.537e-05	A	T	upstream_gene_variant	LOC_Os08g30220
P	snp_08_18577532	0.334984	0.0840016	8.40801e-05	G	A	upstream_gene_variant	LOC_Os08g30220
P	snp_08_18577551	0.346768	0.0839031	4.66719e-05	G	A	upstream_gene_variant	LOC_Os08g30220
P	snp_08_18577557	0.34789	0.0840198	4.52306e-05	G	A	upstream_gene_variant	LOC_Os08g30220
P	snp_08_18577749	0.35517	0.0828828	2.4719e-05	C	T	upstream_gene_variant	LOC_Os08g30220
P	snp_08_18577883	0.365275	0.0829448	1.48767e-05	G	A	upstream_gene_variant	LOC_Os08g30220
P	snp_08_18577938	0.225924	0.0669279	0.000834793	G	A	upstream_gene_variant	LOC_Os08g30220
P	snp_08_18577945	0.344773	0.0835312	4.77356e-05	C	T	upstream_gene_variant	LOC_Os08g30220
P	snp_08_18577947	0.344773	0.0835312	4.77356e-05	G	T	upstream_gene_variant	LOC_Os08g30220
P	snp_08_18578003	0.221131	0.0657298	0.000868683	T	C	upstream_gene_variant	LOC_Os08g30220
P	snp_08_18578004	0.313761	0.0840844	0.000228169	T	A	upstream_gene_variant	LOC_Os08g30220
P	snp_08_18580498	0.395063	0.0839607	3.93474e-06	C	T	upstream_gene_variant	LOC_Os08g30220
P	snp_02_23450075	0.28909	0.0755725	0.000159096	C	G	synonymous_variant	LOC_Os02g38795
P	snp_03_32020822	-0.321666	0.106411	0.00272599	C	T	downstream_gene_variant	LOC_Os03g56190
P	snp_03_32021177	-0.39849	0.111055	0.000390269	G	C	5_prime_UTR_variant	LOC_Os03g56200
P	snp_03_32021332	-0.322365	0.10491	0.00232097	A	C	upstream_gene_variant	LOC_Os03g56200
P	snp_03_32021512	-0.331384	0.106152	0.00197778	A	G	upstream_gene_variant	LOC_Os03g56200
P	snp_03_32021985	-0.345815	0.104857	0.00109438	A	G	upstream_gene_variant	LOC_Os03g56200
P	snp_03_32022011	-0.333977	0.10387	0.00144911	A	G	upstream_gene_variant	LOC_Os03g56200
P	snp_03_32022937	-0.330899	0.103245	0.00150036	T	C	upstream_gene_variant	LOC_Os03g56200
P	snp_03_32173448	-0.450677	0.108803	4.50161e-05	C	A	upstream_gene_variant	LOC_Os03g56440
P	snp_03_32173484	-0.330492	0.0999321	0.00105948	A	G	upstream_gene_variant	LOC_Os03g56440
P	snp_03_32173645	-0.332902	0.101446	0.0011567	T	C	upstream_gene_variant	LOC_Os03g56440
P	snp_03_32176578	-0.342384	0.0991135	0.000632542	C	G	synonymous_variant	LOC_Os03g56460
P	snp_03_32176679	-0.332074	0.101546	0.0012026	C	A	downstream_gene_variant	LOC_Os03g56450
P	snp_03_32176877	-0.450677	0.108803	4.50161e-05	A	G	downstream_gene_variant	LOC_Os03g56450
P	snp_03_32177559	-0.366951	0.0999728	0.000287399	A	G	synonymous_variant	LOC_Os03g56460
P	snp_03_32179846	-0.379467	0.100645	0.00019706	C	A	downstream_gene_variant	LOC_Os03g56470
P	snp_04_5518113	-0.551833	0.168633	0.00119222	A	G	synonymous_variant	LOC_Os04g10200
P	snp_04_5519375	0.424798	0.0988774	2.35695e-05	G	A	upstream_gene_variant	LOC_Os04g10200
P	snp_04_5519586	0.369528	0.100145	0.000266765	C	T	upstream_gene_variant	LOC_Os04g10200
P	snp_04_5519818	0.385839	0.101143	0.000165825	G	A	upstream_gene_variant	LOC_Os04g10200
P	snp_04_5520255	0.390741	0.100538	0.000125472	C	T	upstream_gene_variant	LOC_Os04g10200
P	snp_04_5520736	0.314844	0.0923731	0.000743754	A	G	upstream_gene_variant	LOC_Os04g10200
P	snp_04_5520921	0.4033	0.100157	7.18862e-05	C	T	synonymous_variant	LOC_Os04g10210
P	snp_04_5520927	0.39819	0.100091	8.72821e-05	T	C	synonymous_variant	LOC_Os04g10210
P	snp_04_5520935	0.306686	0.0916836	0.000928324	T	C	missense_variant	LOC_Os04g10210
P	snp_04_5521118	0.4033	0.100157	7.18862e-05	C	T	missense_variant	LOC_Os04g10210
P	snp_04_5521144	0.330367	0.0918577	0.000377601	A	C	missense_variant	LOC_Os04g10210
P	snp_04_5521162	0.336087	0.091915	0.000302333	G	A	missense_variant	LOC_Os04g10210
P	snp_04_5521211	0.4033	0.100157	7.18862e-05	T	C	start_lost	LOC_Os04g10210
P	snp_04_5521321	0.31667	0.0920521	0.00066477	A	G	upstream_gene_variant	LOC_Os04g10200
P	snp_04_5521327	0.317057	0.0920633	0.000655876	T	A	upstream_gene_variant	LOC_Os04g10200
P	snp_04_5521559	0.30729	0.0927835	0.00104111	T	C	upstream_gene_variant	LOC_Os04g10200
P	snp_04_5521567	0.4033	0.100157	7.18862e-05	C	A	upstream_gene_variant	LOC_Os04g10200
P	snp_04_5521602	0.310607	0.09184	0.000815908	T	C	upstream_gene_variant	LOC_Os04g10200
P	snp_04_5521707	0.341804	0.0931994	0.000290224	A	G	upstream_gene_variant	LOC_Os04g10200
P	snp_04_5643190	0.39466	0.0999081	9.75912e-05	G	A	upstream_gene_variant	LOC_Os04g10400
P	snp_04_5643437	0.355454	0.0936595	0.000178829	G	A	upstream_gene_variant	LOC_Os04g10400
P	snp_04_5648060	0.387531	0.0958367	6.71229e-05	T	G	missense_variant	LOC_Os04g10410
P	snp_04_5648207	0.371444	0.0958322	0.000130741	G	A	intron_variant	LOC_Os04g10410
P	snp_04_5648471	0.375187	0.095751	0.000110703	C	T	intron_variant	LOC_Os04g10410
P	snp_04_5649308	0.290553	0.0884423	0.00114103	G	A	missense_variant	LOC_Os04g10410
P	snp_04_25190086	-0.25754	0.0743978	0.000615388	T	C	downstream_gene_variant	LOC_Os04g42570
P	snp_04_25190179	-0.343688	0.0899238	0.000161165	A	G	downstream_gene_variant	LOC_Os04g42570
P	snp_04_25190515	-0.360865	0.0895796	7.13235e-05	C	A	downstream_gene_variant	LOC_Os04g42570
P	snp_04_25190699	-0.296832	0.0745033	8.51992e-05	T	A	synonymous_variant	LOC_Os04g42580
P	snp_04_25191270	-0.291739	0.0751893	0.000128588	C	G	3_prime_UTR_variant	LOC_Os04g42580
P	snp_04_25191598	-0.346387	0.0889944	0.0001226	C	A	3_prime_UTR_variant	LOC_Os04g42580
P	snp_04_25191611	-0.277566	0.0740506	0.000213787	T	C	3_prime_UTR_variant	LOC_Os04g42580
P	snp_04_31688412	0.372223	0.0996925	0.000225729	C	T	upstream_gene_variant	LOC_Os04g53200
P	snp_04_31688520	0.330209	0.0980573	0.000857448	A	T	upstream_gene_variant	LOC_Os04g53200
P	snp_04_31688628	0.372967	0.099701	0.00021969	G	A	upstream_gene_variant	LOC_Os04g53200
P	snp_04_31690138	0.325714	0.0977561	0.000970515	G	A	upstream_gene_variant	LOC_Os04g53214
P	snp_04_31690221	0.372967	0.099701	0.00021969	A	G	upstream_gene_variant	LOC_Os04g53214
P	snp_04_31691353	0.381002	0.100586	0.000183619	T	A	upstream_gene_variant	LOC_Os04g53214
P	snp_04_31691984	0.263676	0.0720694	0.000299439	T	C	upstream_gene_variant	LOC_Os04g53214
P	snp_04_31692717	0.324926	0.0991474	0.00117152	G	A	upstream_gene_variant	LOC_Os04g53214
P	snp_04_31693043	0.370135	0.0996532	0.000243013	G	A	upstream_gene_variant	LOC_Os04g53214
P	snp_04_31693091	0.371478	0.0997738	0.000234901	G	A	upstream_gene_variant	LOC_Os04g53214
P	snp_04_31691353	0.383606	0.102014	0.000203864	T	A	upstream_gene_variant	LOC_Os04g53214
P	snp_04_31691984	0.276646	0.0728183	0.000175687	T	C	upstream_gene_variant	LOC_Os04g53214
P	snp_04_31693043	0.372515	0.101085	0.00027097	G	A	upstream_gene_variant	LOC_Os04g53214
P	snp_04_31693091	0.373876	0.101207	0.000261963	G	A	upstream_gene_variant	LOC_Os04g53214
P	snp_04_31694405	0.353209	0.0994154	0.000442196	T	A	synonymous_variant	LOC_Os04g53214
P	snp_04_31694747	0.340756	0.0992704	0.00068155	G	T	missense_variant	LOC_Os04g53214
P	snp_04_31694767	0.375452	0.101132	0.000244473	C	T	synonymous_variant	LOC_Os04g53214
P	snp_04_31694826	0.368413	0.0995161	0.00025431	T	A	upstream_gene_variant	LOC_Os04g53220
P	snp_04_31694995	0.359881	0.0998053	0.000364093	C	T	upstream_gene_variant	LOC_Os04g53220
P	snp_04_31695488	0.376206	0.102258	0.000277333	A	G	upstream_gene_variant	LOC_Os04g53220
P	snp_04_31695491	0.376206	0.102258	0.000277333	A	T	upstream_gene_variant	LOC_Os04g53220
P	snp_04_31696417	0.355482	0.101264	0.000515764	C	T	3_prime_UTR_variant	LOC_Os04g53214
P	snp_04_31696982	0.389051	0.100702	0.000136971	G	A	upstream_gene_variant	LOC_Os04g53220
P	snp_04_31698972	0.371752	0.102697	0.000345831	C	T	upstream_gene_variant	LOC_Os04g53230
P	snp_04_31699575	0.370141	0.101336	0.000306238	C	T	upstream_gene_variant	LOC_Os04g53230
P	snp_04_31700291	0.373512	0.101284	0.00026847	C	A	upstream_gene_variant	LOC_Os04g53230
P	snp_04_31700562	0.370125	0.102223	0.000344729	T	G	upstream_gene_variant	LOC_Os04g53230
P	snp_04_31701714	0.377398	0.101289	0.000232469	A	C	downstream_gene_variant	LOC_Os04g53220
P	snp_04_31702553	0.36719	0.101062	0.000329063	G	A	downstream_gene_variant	LOC_Os04g53220
P	snp_04_31702818	0.312621	0.0843391	0.000250003	G	A	downstream_gene_variant	LOC_Os04g53220
P	snp_04_31702889	0.375844	0.101239	0.000244657	G	T	synonymous_variant	LOC_Os04g53230
P	snp_04_31704243	0.350932	0.100316	0.000539197	G	A	downstream_gene_variant	LOC_Os04g53220
P	snp_08_18536649	0.335118	0.0837565	7.94297e-05	C	T	downstream_gene_variant	LOC_Os08g30140
P	snp_08_18536940	0.323951	0.0832936	0.000123779	C	G	downstream_gene_variant	LOC_Os08g30140
P	snp_08_18537005	0.264428	0.0760974	0.000586246	T	A	downstream_gene_variant	LOC_Os08g30140
P	snp_08_18537127	0.262633	0.0762148	0.000649987	G	A	downstream_gene_variant	LOC_Os08g30140
P	snp_08_18537257	0.327151	0.0836571	0.000113817	C	T	downstream_gene_variant	LOC_Os08g30140
P	snp_08_18537276	0.252863	0.076674	0.0010909	C	T	downstream_gene_variant	LOC_Os08g30140
P	snp_08_18537292	0.328757	0.0835431	0.000103298	G	A	downstream_gene_variant	LOC_Os08g30140
P	snp_08_18538703	0.254683	0.0760519	0.000914878	G	T	downstream_gene_variant	LOC_Os08g30150
P	snp_08_18538738	0.352648	0.0841937	3.69217e-05	C	T	downstream_gene_variant	LOC_Os08g30150
P	snp_08_18538924	0.302185	0.0846283	0.000414237	A	T	downstream_gene_variant	LOC_Os08g30150
P	snp_08_18539587	0.342052	0.0909325	0.000202872	G	T	downstream_gene_variant	LOC_Os08g30150
P	snp_08_18539747	0.323791	0.0832243	0.000123141	C	T	downstream_gene_variant	LOC_Os08g30150
P	snp_11_22548809	0.329301	0.0781378	3.31799e-05	C	T	upstream_gene_variant	LOC_Os11g38010
P	snp_11_22548820	0.377589	0.0925952	5.82872e-05	T	A	upstream_gene_variant	LOC_Os11g38010
P	snp_11_22549474	0.27777	0.073006	0.000172034	A	C	upstream_gene_variant	LOC_Os11g38010
P	snp_11_22549481	0.278198	0.0728502	0.000162978	T	C	upstream_gene_variant	LOC_Os11g38010
P	snp_11_22549484	0.376727	0.0925924	6.05074e-05	A	G	upstream_gene_variant	LOC_Os11g38010
P	snp_11_22549819	0.285173	0.0866949	0.00112367	A	G	upstream_gene_variant	LOC_Os11g38010
P	snp_11_22549951	0.336641	0.0878724	0.000155434	G	T	upstream_gene_variant	LOC_Os11g38010
P	snp_11_22549986	0.40886	0.0930693	1.5519e-05	T	G	upstream_gene_variant	LOC_Os11g38010
P	snp_11_22550051	0.336536	0.0877673	0.000153401	T	C	upstream_gene_variant	LOC_Os11g38010
P	snp_11_22550060	0.3694	0.0926566	8.41858e-05	T	A	upstream_gene_variant	LOC_Os11g38010
P	snp_11_22550062	0.371364	0.0926143	7.67616e-05	T	A	upstream_gene_variant	LOC_Os11g38010
P	snp_11_22550374	0.38388	0.0927683	4.55469e-05	G	C	5_prime_UTR_variant	LOC_Os11g38010
P	snp_11_22550425	0.382311	0.0925259	4.67077e-05	A	T	intron_variant	LOC_Os11g38010
P	snp_11_22550510	0.290672	0.0749399	0.000129085	A	G	intron_variant	LOC_Os11g38010
P	snp_11_22551568	0.37077	0.0946207	0.000110417	C	T	upstream_gene_variant	LOC_Os11g38020
P	snp_11_22552447	0.347805	0.0816226	2.72619e-05	T	C	synonymous_variant	LOC_Os11g38010
P	snp_11_23790207	0.243774	0.0648761	0.000206057	A	G	upstream_gene_variant	LOC_Os11g39920
P	snp_11_23790212	0.24141	0.0652875	0.000258555	G	A	upstream_gene_variant	LOC_Os11g39920
P	snp_11_23790225	0.237477	0.0651444	0.00031444	G	A	upstream_gene_variant	LOC_Os11g39920
P	snp_11_23790233	0.238734	0.0651684	0.000294062	A	G	upstream_gene_variant	LOC_Os11g39920
P	snp_11_23790266	0.239554	0.0650509	0.000273638	A	C	upstream_gene_variant	LOC_Os11g39920
P	snp_11_23790278	0.241009	0.0651952	0.000259451	T	C	upstream_gene_variant	LOC_Os11g39920
P	snp_11_23790312	0.247867	0.0651165	0.000170762	A	G	upstream_gene_variant	LOC_Os11g39920
P	snp_11_23791800	0.246525	0.0643728	0.000156162	A	T	upstream_gene_variant	LOC_Os11g39920
P	snp_11_23791857	0.258275	0.0644179	7.6834e-05	C	A	upstream_gene_variant	LOC_Os11g39920
P	snp_11_23793405	0.453674	0.120605	0.000202829	G	A	splice_region_variant&intron_variant	LOC_Os11g39920
P	snp_11_23793505	0.46593	0.126466	0.000271933	C	A	missense_variant	LOC_Os11g39920
P	snp_11_23793555	0.245073	0.0644471	0.00017329	G	T	synonymous_variant	LOC_Os11g39920
P	snp_11_23793676	0.344313	0.0945257	0.000317797	C	T	synonymous_variant	LOC_Os11g39920
P	snp_11_23793710	0.496372	0.134895	0.000276616	C	T	missense_variant	LOC_Os11g39920
P	snp_11_23793766	0.464465	0.126617	0.000288695	G	A	missense_variant	LOC_Os11g39920
P	snp_11_23793810	0.247786	0.064287	0.000141864	A	T	missense_variant	LOC_Os11g39920
P	snp_11_23793825	0.474618	0.12648	0.000210027	G	A	synonymous_variant	LOC_Os11g39920
P	snp_11_23793843	0.248714	0.0644117	0.000138076	C	T	synonymous_variant	LOC_Os11g39920
P	snp_11_23794085	0.242293	0.0643543	0.000200274	A	T	missense_variant	LOC_Os11g39920
P	snp_11_23794098	0.462793	0.126432	0.000297305	G	C	missense_variant	LOC_Os11g39920
P	snp_11_23794101	0.484754	0.126198	0.000149318	G	C	missense_variant	LOC_Os11g39920
P	snp_11_23794241	0.46593	0.126466	0.000271933	C	T	missense_variant	LOC_Os11g39920
P	snp_11_23794249	0.472677	0.127086	0.000238212	C	G	missense_variant	LOC_Os11g39920
P	snp_11_23794292	0.519746	0.130777	8.84212e-05	C	T	missense_variant	LOC_Os11g39920
P	snp_11_23794419	0.469611	0.127853	0.000283581	C	T	synonymous_variant	LOC_Os11g39920
P	snp_11_23794471	0.46593	0.126466	0.000271933	T	A	missense_variant	LOC_Os11g39920
P	snp_11_23794503	0.46593	0.126466	0.000271933	G	A	missense_variant	LOC_Os11g39920
P	snp_11_23794510	0.46593	0.126466	0.000271933	T	G	missense_variant	LOC_Os11g39920
P	snp_11_23794512	0.46593	0.126466	0.000271933	C	G	synonymous_variant	LOC_Os11g39920
P	snp_11_23794537	0.482698	0.127025	0.000175093	T	A	missense_variant	LOC_Os11g39920
P	snp_11_23794582	0.248548	0.0640568	0.000128298	G	A	missense_variant	LOC_Os11g39920
P	snp_11_23794628	0.469002	0.126716	0.000255119	C	A	missense_variant	LOC_Os11g39920
P	snp_11_23794643	0.511471	0.126174	6.42495e-05	G	A	missense_variant	LOC_Os11g39920
P	snp_11_23794752	0.24059	0.0642203	0.000215038	T	C	synonymous_variant	LOC_Os11g39920
P	snp_11_23794940	0.502839	0.126443	8.75396e-05	A	G	missense_variant	LOC_Os11g39920
P	snp_11_23795019	0.248765	0.0643366	0.000135247	G	C	missense_variant	LOC_Os11g39920
P	snp_11_23795032	0.247753	0.064337	0.00014382	A	T	missense_variant	LOC_Os11g39920
S	snp_03_4945531	-0.425468	0.0965375	1.45932e-05	G	T	5_prime_UTR_variant	LOC_Os03g09920
S	snp_03_4945575	-0.418415	0.0953956	1.59928e-05	T	G	upstream_gene_variant	LOC_Os03g09920
S	snp_03_4945617	-0.377423	0.0852338	1.33326e-05	C	G	upstream_gene_variant	LOC_Os03g09920
S	snp_03_4945633	-0.418269	0.0954012	1.61165e-05	G	A	upstream_gene_variant	LOC_Os03g09920
S	snp_03_4946177	-0.427761	0.0952714	1.01731e-05	C	T	upstream_gene_variant	LOC_Os03g09920
S	snp_03_4946274	-0.432185	0.0951766	8.12245e-06	C	G	upstream_gene_variant	LOC_Os03g09920
S	snp_03_4946325	-0.462793	0.0961898	2.37912e-06	A	T	splice_region_variant	LOC_Os03g09930
S	snp_03_4946340	-0.398947	0.0864867	5.8909e-06	C	A	3_prime_UTR_variant	LOC_Os03g09930
S	snp_03_4946478	-0.431706	0.0960291	9.92333e-06	G	C	3_prime_UTR_variant	LOC_Os03g09930
S	snp_03_4946479	-0.432643	0.0960002	9.44864e-06	A	T	3_prime_UTR_variant	LOC_Os03g09930
S	snp_03_4946480	-0.431706	0.0960291	9.92333e-06	T	G	3_prime_UTR_variant	LOC_Os03g09930
S	snp_03_4946509	-0.432185	0.0951766	8.12245e-06	A	C	3_prime_UTR_variant	LOC_Os03g09930
S	snp_03_4946513	-0.432185	0.0951766	8.12245e-06	T	C	3_prime_UTR_variant	LOC_Os03g09930
S	snp_03_4946569	-0.432343	0.0951661	8.04515e-06	T	A	3_prime_UTR_variant	LOC_Os03g09930
S	snp_03_4946593	-0.431193	0.0951389	8.43915e-06	A	G	3_prime_UTR_variant	LOC_Os03g09930
S	snp_03_4946632	-0.446043	0.0962818	5.38721e-06	G	T	3_prime_UTR_variant	LOC_Os03g09930
S	snp_03_4946782	-0.430662	0.0963455	1.1104e-05	G	A	synonymous_variant	LOC_Os03g09930
S	snp_03_4946934	-0.431599	0.0958532	9.61639e-06	C	T	upstream_gene_variant	LOC_Os03g09920
S	snp_03_4946983	-0.431599	0.0958532	9.61639e-06	T	C	upstream_gene_variant	LOC_Os03g09920
S	snp_03_4946995	-0.432185	0.0951766	8.12245e-06	C	T	upstream_gene_variant	LOC_Os03g09920
S	snp_03_4947000	-0.432635	0.0958958	9.24983e-06	T	C	upstream_gene_variant	LOC_Os03g09920
S	snp_03_4947006	-0.432185	0.0951766	8.12245e-06	C	A	splice_region_variant&intron_variant	LOC_Os03g09930
S	snp_03_4947105	-0.432185	0.0951766	8.12245e-06	T	C	upstream_gene_variant	LOC_Os03g09920
S	snp_03_4947137	-0.432185	0.0951766	8.12245e-06	C	T	upstream_gene_variant	LOC_Os03g09920
S	snp_03_4947192	-0.429678	0.0963413	1.16021e-05	C	T	synonymous_variant	LOC_Os03g09930
S	snp_03_4947197	-0.397975	0.0870845	7.13592e-06	G	A	synonymous_variant	LOC_Os03g09930
S	snp_03_4947216	-0.417989	0.095635	1.70933e-05	G	T	synonymous_variant	LOC_Os03g09930
S	snp_03_4947244	-0.423376	0.0955407	1.31434e-05	G	A	upstream_gene_variant	LOC_Os03g09920
S	snp_03_4947249	-0.423376	0.0955407	1.31434e-05	A	G	upstream_gene_variant	LOC_Os03g09920
S	snp_03_4947263	-0.419802	0.096098	1.72554e-05	C	T	upstream_gene_variant	LOC_Os03g09920
S	snp_03_4947337	-0.432185	0.0951766	8.12245e-06	T	C	missense_variant	LOC_Os03g09930
S	snp_03_4947338	-0.432185	0.0951766	8.12245e-06	G	T	synonymous_variant	LOC_Os03g09930
S	snp_03_4947346	-0.432185	0.0951766	8.12245e-06	A	C	missense_variant	LOC_Os03g09930
S	snp_03_4947395	-0.432185	0.0951766	8.12245e-06	C	T	synonymous_variant	LOC_Os03g09930
S	snp_03_4947405	-0.432185	0.0951766	8.12245e-06	T	C	missense_variant	LOC_Os03g09930
S	snp_03_4947443	-0.421394	0.0965793	1.7652e-05	T	C	synonymous_variant	LOC_Os03g09930
S	snp_03_4947503	-0.421878	0.0966393	1.74781e-05	T	C	synonymous_variant	LOC_Os03g09930
S	snp_03_4947527	-0.432185	0.0951766	8.12245e-06	G	C	splice_region_variant&intron_variant	LOC_Os03g09930
S	snp_03_4948002	-0.432185	0.0951766	8.12245e-06	T	C	upstream_gene_variant	LOC_Os03g09920
S	snp_03_4948010	-0.42014	0.0955062	1.51204e-05	T	A	upstream_gene_variant	LOC_Os03g09920
S	snp_03_4948011	-0.406954	0.0957922	2.87767e-05	T	C	upstream_gene_variant	LOC_Os03g09920
S	snp_03_4948074	-0.436906	0.0963517	8.35574e-06	T	C	synonymous_variant	LOC_Os03g09930
S	snp_03_4948155	-0.432185	0.0951766	8.12245e-06	T	A	splice_region_variant&intron_variant	LOC_Os03g09930
S	snp_03_4948262	-0.415691	0.0958156	1.96281e-05	C	A	upstream_gene_variant	LOC_Os03g09920
S	snp_03_4948278	-0.427077	0.0965619	1.36407e-05	G	T	upstream_gene_variant	LOC_Os03g09920
S	snp_03_4948300	-0.427559	0.0964846	1.31436e-05	A	G	upstream_gene_variant	LOC_Os03g09920
S	snp_03_4948314	-0.432185	0.0951766	8.12245e-06	A	G	upstream_gene_variant	LOC_Os03g09920
S	snp_03_4948360	-0.432661	0.0952563	8.07954e-06	G	A	upstream_gene_variant	LOC_Os03g09920
S	snp_03_4948369	-0.432661	0.0952563	8.07954e-06	T	G	upstream_gene_variant	LOC_Os03g09920
S	snp_03_4948431	-0.464461	0.095947	2.07328e-06	G	C	upstream_gene_variant	LOC_Os03g09920
S	snp_03_4948439	-0.432708	0.0951468	7.87698e-06	A	T	upstream_gene_variant	LOC_Os03g09920
S	snp_03_4948443	-0.371467	0.0869137	2.58232e-05	T	C	upstream_gene_variant	LOC_Os03g09920
S	snp_03_4948469	-0.436063	0.0951147	6.68496e-06	T	C	upstream_gene_variant	LOC_Os03g09920
S	snp_03_4948485	-0.438865	0.0950402	5.76359e-06	T	C	upstream_gene_variant	LOC_Os03g09920
S	snp_03_4948513	-0.435538	0.0951457	6.8978e-06	A	G	upstream_gene_variant	LOC_Os03g09920
S	snp_03_4948521	-0.431616	0.0954769	8.8844e-06	A	T	upstream_gene_variant	LOC_Os03g09920
S	snp_03_4948527	-0.435538	0.0951457	6.8978e-06	C	T	upstream_gene_variant	LOC_Os03g09920
S	snp_03_4948551	-0.432185	0.0951766	8.12245e-06	T	C	upstream_gene_variant	LOC_Os03g09920
S	snp_03_4948617	-0.423199	0.0959998	1.45264e-05	A	T	upstream_gene_variant	LOC_Os03g09920
S	snp_03_4948621	-0.423199	0.0959998	1.45264e-05	T	G	upstream_gene_variant	LOC_Os03g09920
S	snp_03_4948634	-0.430526	0.0951957	8.81001e-06	A	T	upstream_gene_variant	LOC_Os03g09920
S	snp_03_4948662	-0.432185	0.0951766	8.12245e-06	G	T	upstream_gene_variant	LOC_Os03g09920
S	snp_03_4948670	-0.427557	0.0952695	1.02655e-05	G	A	upstream_gene_variant	LOC_Os03g09920
S	snp_03_4948710	-0.432185	0.0951766	8.12245e-06	A	T	splice_region_variant&intron_variant	LOC_Os03g09930
S	snp_03_4948763	-0.432185	0.0951766	8.12245e-06	G	T	synonymous_variant	LOC_Os03g09930
S	snp_03_4948795	-0.432185	0.0951766	8.12245e-06	C	T	missense_variant	LOC_Os03g09930
S	snp_03_4948799	-0.429614	0.0952617	9.31896e-06	A	T	synonymous_variant	LOC_Os03g09930
S	snp_03_4948814	-0.442834	0.0963412	6.33773e-06	A	G	synonymous_variant	LOC_Os03g09930
S	snp_03_4948889	-0.432185	0.0951766	8.12245e-06	T	C	synonymous_variant	LOC_Os03g09930
S	snp_03_4949109	-0.431864	0.0966739	1.12385e-05	C	T	synonymous_variant	LOC_Os03g09930
S	snp_03_4949122	-0.439388	0.0963648	7.47275e-06	C	T	splice_region_variant&intron_variant	LOC_Os03g09930
S	snp_03_4949204	-0.432059	0.0972173	1.24254e-05	C	G	upstream_gene_variant	LOC_Os03g09920
S	snp_03_4949216	-0.430179	0.0952051	8.97107e-06	G	C	upstream_gene_variant	LOC_Os03g09920
S	snp_03_4949225	-0.432185	0.0951766	8.12245e-06	T	C	upstream_gene_variant	LOC_Os03g09920
S	snp_03_4949244	-0.431713	0.0953201	8.55814e-06	G	T	upstream_gene_variant	LOC_Os03g09920
S	snp_03_4949296	-0.428841	0.0954452	1.00337e-05	G	A	upstream_gene_variant	LOC_Os03g09920
S	snp_03_4949326	-0.42864	0.0952551	9.73528e-06	G	A	upstream_gene_variant	LOC_Os03g09920
S	snp_03_4949361	-0.402939	0.0982474	5.29731e-05	C	T	upstream_gene_variant	LOC_Os03g09920
S	snp_03_4949454	-0.437114	0.0952267	6.5182e-06	G	A	upstream_gene_variant	LOC_Os03g09920
S	snp_03_4949456	-0.432185	0.0951766	8.12245e-06	G	A	upstream_gene_variant	LOC_Os03g09920
S	snp_03_4949575	-0.448383	0.0948814	3.52974e-06	G	A	upstream_gene_variant	LOC_Os03g09920
S	snp_03_4949598	-0.432185	0.0951766	8.12245e-06	A	G	upstream_gene_variant	LOC_Os03g09920
S	snp_03_4949689	-0.433199	0.0952851	7.92784e-06	T	A	upstream_gene_variant	LOC_Os03g09920
S	snp_03_4949693	-0.433199	0.0952851	7.92784e-06	T	A	upstream_gene_variant	LOC_Os03g09920
S	snp_03_4949702	-0.433199	0.0952851	7.92784e-06	A	G	upstream_gene_variant	LOC_Os03g09920
S	snp_03_4949706	-0.432185	0.0951766	8.12245e-06	A	G	splice_region_variant&intron_variant	LOC_Os03g09930
S	snp_03_4949753	-0.463682	0.0969307	2.70378e-06	C	T	missense_variant	LOC_Os03g09930
S	snp_03_4949781	-0.430833	0.0960502	1.03727e-05	A	T	synonymous_variant	LOC_Os03g09930
S	snp_03_4949808	-0.429481	0.0951919	9.24065e-06	T	G	missense_variant	LOC_Os03g09930
S	snp_03_4949829	-0.425845	0.0951715	1.0886e-05	T	C	synonymous_variant	LOC_Os03g09930
S	snp_03_4949907	-0.43405	0.0952861	7.62091e-06	G	A	upstream_gene_variant	LOC_Os03g09920
S	snp_03_4949939	-0.432185	0.0951766	8.12245e-06	A	T	upstream_gene_variant	LOC_Os03g09920
S	snp_03_4949986	-0.432185	0.0951766	8.12245e-06	A	G	synonymous_variant	LOC_Os03g09930
S	snp_03_4950055	-0.424785	0.0954706	1.21507e-05	A	T	synonymous_variant	LOC_Os03g09930
S	snp_03_4950337	-0.432185	0.0951766	8.12245e-06	T	G	upstream_gene_variant	LOC_Os03g09920
S	snp_03_4950348	-0.432185	0.0951766	8.12245e-06	A	G	upstream_gene_variant	LOC_Os03g09920
S	snp_03_4950351	-0.432185	0.0951766	8.12245e-06	T	C	upstream_gene_variant	LOC_Os03g09920
S	snp_03_4950388	-0.422368	0.0954638	1.35494e-05	G	T	upstream_gene_variant	LOC_Os03g09920
S	snp_03_4950389	-0.424785	0.0954706	1.21507e-05	A	T	upstream_gene_variant	LOC_Os03g09920
S	snp_03_4950406	-0.432185	0.0951766	8.12245e-06	A	C	upstream_gene_variant	LOC_Os03g09920
S	snp_03_4950424	-0.427077	0.0965619	1.36407e-05	T	G	upstream_gene_variant	LOC_Os03g09920
S	snp_03_4950435	-0.416116	0.097146	2.48118e-05	T	C	upstream_gene_variant	LOC_Os03g09920
S	snp_03_4950439	-0.423637	0.0968327	1.67818e-05	C	T	upstream_gene_variant	LOC_Os03g09920
S	snp_03_4950465	-0.417294	0.096865	2.23525e-05	T	G	upstream_gene_variant	LOC_Os03g09920
S	snp_03_4950511	-0.431819	0.0966816	1.12794e-05	C	A	splice_region_variant&intron_variant	LOC_Os03g09930
S	snp_03_4950513	-0.429352	0.0964995	1.21569e-05	A	G	splice_region_variant&intron_variant	LOC_Os03g09930
S	snp_03_4950594	-0.428739	0.0957335	1.06985e-05	C	G	missense_variant	LOC_Os03g09930
[truncated: 1,359 more rows]
