# Supplementary material for: Unraveling the genetics underlying micronutrient signatures of diversity panel present in brown rice through genome–ionome linkages
Source: Plant J. 2023 Jan 18;113(4):749–71. doi: 10.1111/tpj.16080 (PMC10952705; doi:10.1111/tpj.16080)
Supplement: Supplementary file 8 — Table S5. Significant pairwise epistatic interactions (P < 0.001) of top‐nonredundant SNPs linked with multiple minerals in brown rice (O. sativa subsp. indica). [file TPJ-113-749-s007.xlsx]

## Sheet: all_snps_significant_table
Table S5. Significant pairwise epistatic interactions (p<0.001) of top-nonredundant SNPs linked with multiple minerals in brown rice (O. sativa subsp. indica).
SNP1	SNP2	Beta	P-value	Trait
snp_01_11072739	snp_02_35094261	0.25149	0.0004868	al_mg_kg
snp_01_11217372	snp_02_35094261	0.246586	0.0006487	al_mg_kg
snp_01_11221056	snp_02_35094261	0.257418	0.0003476	al_mg_kg
snp_01_11557972	snp_04_5518113	-0.742482	0.000268	ca_percent
snp_01_24912665	snp_07_29298014	0.468089	4.133e-06	ca_percent
snp_03_180852	snp_07_29298014	0.221557	0.0008136	ca_percent
snp_03_4958668	snp_04_27569991	-0.380247	0.0008525	ca_percent
snp_03_4958668	snp_04_27578834	-0.415954	0.0006318	ca_percent
snp_03_4958668	snp_04_27599970	-0.411216	0.000582	ca_percent
snp_03_4958668	snp_04_27600341	-0.386147	0.0006874	ca_percent
snp_03_4958668	snp_04_27618552	-0.405149	0.0007554	ca_percent
snp_03_4958668	snp_04_27629342	-0.383714	0.0008008	ca_percent
snp_03_4958668	snp_04_27660923	-0.382641	0.0008063	ca_percent
snp_03_4958668	snp_04_27667774	-0.427013	0.0004468	ca_percent
snp_03_4958668	snp_04_27701318	-0.417035	0.0005093	ca_percent
snp_03_4958668	snp_04_27706131	-0.419172	0.00051	ca_percent
snp_03_4958668	snp_04_27710623	-0.380579	0.0008537	ca_percent
snp_03_4958668	snp_04_27726232	-0.376166	0.0009689	ca_percent
snp_03_4991820	snp_04_27569991	-0.363095	0.0008678	ca_percent
snp_03_4991820	snp_04_27599970	-0.35747	0.0009206	ca_percent
snp_03_4991820	snp_04_27600341	-0.343403	0.0009499	ca_percent
snp_03_4991820	snp_04_27667774	-0.369776	0.0007223	ca_percent
snp_03_4991820	snp_04_27701318	-0.362944	0.0008012	ca_percent
snp_03_4991820	snp_04_27706131	-0.372689	0.0006439	ca_percent
snp_04_27772020	snp_11_22551568	-0.361081	0.0007444	ca_percent
snp_04_27802275	snp_11_22551568	-0.38074	0.0006432	ca_percent
snp_06_15409550	snp_11_22551568	1.70835	0.0007126	ca_percent
snp_07_17257481	snp_07_29298014	0.682811	2.669e-06	ca_percent
snp_07_29298014	snp_11_22499476	0.451855	7.676e-05	ca_percent
snp_07_29298014	snp_11_22551568	0.417674	0.000576	ca_percent
snp_11_22499476	snp_11_23793393	-0.369883	0.0001937	ca_percent
snp_04_27618552	snp_11_22500044	0.247647	0.0008628	fe_mg_kg
snp_04_27667774	snp_11_22500044	0.245525	0.0008666	fe_mg_kg
snp_04_27701318	snp_11_22500044	0.255302	0.00057	fe_mg_kg
snp_04_27820374	snp_11_22500044	0.235442	0.0008648	fe_mg_kg
snp_04_27827754	snp_07_29402744	-0.297924	0.0009618	fe_mg_kg
snp_04_27827754	snp_11_22500044	0.246096	0.0005282	fe_mg_kg
snp_04_27830944	snp_07_29351211	-0.298582	0.0004321	fe_mg_kg
snp_04_27830944	snp_07_29391422	-0.329901	0.0002098	fe_mg_kg
snp_04_27830944	snp_07_29394347	-0.321826	0.0003701	fe_mg_kg
snp_04_27830944	snp_07_29402744	-0.337876	0.0001702	fe_mg_kg
snp_04_27830944	snp_11_22500044	0.262504	0.0002928	fe_mg_kg
snp_04_27836391	snp_07_29351211	-0.296055	0.0004575	fe_mg_kg
snp_04_27836391	snp_07_29391422	-0.326698	0.0002288	fe_mg_kg
snp_04_27836391	snp_07_29394347	-0.318929	0.0003981	fe_mg_kg
snp_04_27836391	snp_07_29402744	-0.334807	0.0001851	fe_mg_kg
snp_04_27836391	snp_11_22500044	0.26161	0.0002998	fe_mg_kg
snp_04_27842789	snp_07_29391422	-0.305723	0.0005995	fe_mg_kg
snp_04_27842789	snp_07_29402744	-0.323775	0.0003198	fe_mg_kg
snp_04_27844256	snp_07_29351211	-0.29498	0.0005448	fe_mg_kg
snp_04_27844256	snp_07_29391422	-0.32796	0.0002551	fe_mg_kg
snp_04_27844256	snp_07_29394347	-0.319901	0.0004467	fe_mg_kg
snp_04_27844256	snp_07_29402744	-0.333205	0.0002337	fe_mg_kg
snp_04_27844256	snp_11_22500044	0.257666	0.0003563	fe_mg_kg
snp_04_27846015	snp_07_29351211	-0.300936	0.000401	fe_mg_kg
snp_04_27846015	snp_07_29391422	-0.33233	0.0001941	fe_mg_kg
snp_04_27846015	snp_07_29394347	-0.323689	0.0003545	fe_mg_kg
snp_04_27846015	snp_07_29402744	-0.339566	0.0001641	fe_mg_kg
snp_04_27846015	snp_11_22500044	0.242319	0.0008257	fe_mg_kg
snp_01_11072739	snp_07_29306027	0.256176	0.0009254	k_percent
snp_01_11072739	snp_07_29391422	0.285575	0.0009047	k_percent
snp_01_11072739	snp_07_29402744	0.297039	0.0004978	k_percent
snp_01_11217372	snp_07_29306027	0.257953	0.0008197	k_percent
snp_01_11217372	snp_07_29391422	0.28739	0.0008064	k_percent
snp_01_11217372	snp_07_29402744	0.298732	0.0004426	k_percent
snp_01_11221056	snp_07_29306027	0.25633	0.0009077	k_percent
snp_01_11221056	snp_07_29391422	0.285764	0.0008864	k_percent
snp_01_11221056	snp_07_29402744	0.297214	0.0004875	k_percent
snp_01_11464460	snp_02_35121736	0.280187	0.00028	k_percent
snp_01_11464460	snp_04_27545994	-0.558706	2.551e-05	k_percent
snp_01_11464460	snp_04_27558782	-0.535325	8.914e-05	k_percent
snp_01_11464460	snp_04_27569991	-0.550433	5.27e-05	k_percent
snp_01_11464460	snp_04_27578834	-0.540423	7.246e-05	k_percent
snp_01_11464460	snp_04_27599970	-0.543695	6.98e-05	k_percent
snp_01_11464460	snp_04_27600341	-0.544617	6.342e-05	k_percent
snp_01_11464460	snp_04_27618552	-0.498126	0.0001909	k_percent
snp_01_11464460	snp_04_27629342	-0.541883	7.128e-05	k_percent
snp_01_11464460	snp_04_27656973	-0.502939	0.0001606	k_percent
snp_01_11464460	snp_04_27667774	-0.539636	7.988e-05	k_percent
snp_01_11464460	snp_04_27701318	-0.500749	0.0003613	k_percent
snp_01_11464460	snp_04_27706131	-0.555516	4.606e-05	k_percent
snp_01_11464460	snp_04_27710623	-0.463291	0.0005205	k_percent
snp_01_11464460	snp_04_27726232	-0.503095	0.0002316	k_percent
snp_01_11464460	snp_04_27772020	-0.456933	0.0009874	k_percent
snp_01_11464460	snp_04_27830944	-0.469995	0.0006834	k_percent
snp_01_11464460	snp_04_27836391	-0.484259	0.0003352	k_percent
snp_01_11464460	snp_04_27844256	-0.486734	0.0003016	k_percent
snp_01_11557972	snp_02_35121736	0.244196	0.0002333	k_percent
snp_01_24912665	snp_02_12547922	0.578856	2.771e-05	k_percent
snp_01_24912665	snp_03_180852	-0.262065	0.0003051	k_percent
snp_03_180852	snp_10_11191645	-0.238555	0.0003131	k_percent
snp_03_180852	snp_10_11201353	-0.216342	0.0002435	k_percent
snp_04_27546269	snp_11_23793393	-0.25146	0.0008937	k_percent
snp_04_27600232	snp_11_23793393	-0.286762	0.0003676	k_percent
snp_04_27604124	snp_11_23793393	-0.249624	0.0009704	k_percent
snp_04_27823726	snp_11_23793393	-0.256521	0.0009146	k_percent
snp_05_23218617	snp_11_22499476	-0.347183	0.0008659	k_percent
snp_01_11557972	snp_03_180852	0.20084	0.0009723	mn_mg_kg
snp_04_5518113	snp_04_27772020	-0.844759	0.0003047	mn_mg_kg
snp_04_5518113	snp_04_27802275	-0.894544	0.0001278	mn_mg_kg
snp_04_5518113	snp_04_27820374	-0.883057	0.0001546	mn_mg_kg
snp_04_5518113	snp_04_27827754	-0.876393	0.0001773	mn_mg_kg
snp_04_5518113	snp_04_27545994	-0.866122	0.0004728	mo_mg_kg
snp_04_5518113	snp_04_27558782	-0.855055	0.0004937	mo_mg_kg
snp_04_5518113	snp_04_27569991	-0.85849	0.0005352	mo_mg_kg
snp_04_5518113	snp_04_27578834	-0.861817	0.000561	mo_mg_kg
snp_04_5518113	snp_04_27599970	-0.897102	0.0003024	mo_mg_kg
snp_04_5518113	snp_04_27600341	-0.866669	0.0004579	mo_mg_kg
snp_04_5518113	snp_04_27618552	-0.858594	0.000541	mo_mg_kg
snp_04_5518113	snp_04_27629342	-0.860774	0.0005261	mo_mg_kg
snp_04_5518113	snp_04_27656973	-0.86299	0.0004908	mo_mg_kg
snp_04_5518113	snp_04_27660923	-0.845497	0.0006354	mo_mg_kg
snp_04_5518113	snp_04_27667774	-0.865307	0.0004842	mo_mg_kg
snp_04_5518113	snp_04_27701318	-0.856546	0.0005444	mo_mg_kg
snp_04_5518113	snp_04_27706131	-0.865055	0.0005003	mo_mg_kg
snp_04_5518113	snp_04_27710623	-0.857695	0.0005326	mo_mg_kg
snp_04_5518113	snp_04_27726232	-0.860792	0.0005017	mo_mg_kg
snp_04_5518113	snp_04_27772020	-0.919285	6.593e-05	mo_mg_kg
snp_04_5518113	snp_04_27802275	-0.916455	7.018e-05	mo_mg_kg
snp_04_5518113	snp_04_27820374	-0.91649	6.905e-05	mo_mg_kg
snp_04_5518113	snp_04_27827754	-0.924385	6.178e-05	mo_mg_kg
snp_04_5518113	snp_04_27830944	-0.886558	0.0003396	mo_mg_kg
snp_04_5518113	snp_04_27836391	-0.88909	0.0003368	mo_mg_kg
snp_04_5518113	snp_04_27842789	-0.881328	0.000367	mo_mg_kg
snp_04_5518113	snp_04_27844256	-0.896767	0.0002906	mo_mg_kg
snp_01_11464189	snp_04_27578271	0.405495	0.0003128	na_percent
snp_01_11464189	snp_04_27604124	0.233613	0.0004433	na_percent
snp_01_11464189	snp_04_27668287	0.231682	0.0005227	na_percent
snp_01_11464189	snp_04_27755308	0.223685	0.0007246	na_percent
snp_01_11464189	snp_04_27802295	0.22192	0.0008509	na_percent
snp_01_11464189	snp_04_27823726	0.231895	0.0004935	na_percent
snp_01_11464189	snp_04_27828207	0.219755	0.0009592	na_percent
snp_01_11464189	snp_04_27830777	0.232574	0.0005746	na_percent
snp_01_11464189	snp_04_27835892	0.219264	0.0009773	na_percent
snp_07_8358189	snp_07_29391422	0.355191	0.0004682	na_percent
snp_07_8358189	snp_07_29394347	0.390993	0.0001508	na_percent
snp_07_8358189	snp_07_29402744	0.376646	0.0002565	na_percent
snp_02_12547922	snp_10_11191645	0.366853	0.0007474	p_percent
snp_03_4958668	snp_04_27578834	-0.41325	0.0006679	p_percent
snp_03_4958668	snp_04_27618552	-0.403956	0.0007737	p_percent
snp_03_4958668	snp_04_27667774	-0.421648	0.0005389	p_percent
snp_03_4958668	snp_04_27701318	-0.402749	0.0007975	p_percent
snp_03_4958668	snp_04_27706131	-0.399877	0.0009268	p_percent
snp_03_5012784	snp_04_27569991	-0.460895	0.0006441	p_percent
snp_03_5012784	snp_04_27820374	-0.391596	0.0006313	p_percent
snp_07_29281820	snp_07_29325670	0.808304	0.000602	s_percent
snp_01_11072739	snp_11_22500044	0.218991	0.0001588	zn_mg_kg
snp_01_11217372	snp_11_22500044	0.211122	0.0002888	zn_mg_kg
snp_01_11221056	snp_11_22500044	0.21742	0.0001781	zn_mg_kg
snp_02_35094261	snp_04_27545994	0.2831	0.0003469	zn_mg_kg
snp_02_35094261	snp_04_27558782	0.277036	0.0004831	zn_mg_kg
snp_02_35094261	snp_04_27569991	0.292129	0.0002249	zn_mg_kg
snp_02_35094261	snp_04_27578834	0.282853	0.0003998	zn_mg_kg
snp_02_35094261	snp_04_27599970	0.274234	0.0006375	zn_mg_kg
snp_02_35094261	snp_04_27600341	0.294885	0.0001858	zn_mg_kg
snp_02_35094261	snp_04_27618552	0.287909	0.0003154	zn_mg_kg
snp_02_35094261	snp_04_27629342	0.276542	0.000488	zn_mg_kg
snp_02_35094261	snp_04_27656973	0.285771	0.0003359	zn_mg_kg
snp_02_35094261	snp_04_27660923	0.27411	0.0005562	zn_mg_kg
snp_02_35094261	snp_04_27667774	0.296433	0.0001923	zn_mg_kg
snp_02_35094261	snp_04_27701318	0.294477	0.0002092	zn_mg_kg
snp_02_35094261	snp_04_27706131	0.284165	0.0004177	zn_mg_kg
snp_02_35094261	snp_04_27710623	0.274438	0.0005556	zn_mg_kg
snp_02_35094261	snp_04_27726232	0.289794	0.0002591	zn_mg_kg
snp_02_35094261	snp_04_27772020	0.283871	0.0002947	zn_mg_kg
snp_02_35094261	snp_04_27802275	0.286413	0.0002477	zn_mg_kg
snp_02_35094261	snp_04_27820374	0.281104	0.0002745	zn_mg_kg
snp_02_35094261	snp_04_27827754	0.287387	0.000207	zn_mg_kg
snp_02_35094261	snp_04_27830944	0.308849	8.231e-05	zn_mg_kg
snp_02_35094261	snp_04_27836391	0.312855	6.351e-05	zn_mg_kg
snp_02_35094261	snp_04_27842789	0.307847	7.434e-05	zn_mg_kg
snp_02_35094261	snp_04_27844256	0.309649	7.035e-05	zn_mg_kg
snp_02_35094261	snp_04_27846015	0.32629	3.464e-05	zn_mg_kg
snp_02_35121736	snp_04_27844256	0.24275	0.0009119	zn_mg_kg
snp_02_35121736	snp_04_27846015	0.244864	0.0009178	zn_mg_kg
snp_02_35121736	snp_10_11191645	-0.247731	0.0002149	zn_mg_kg
snp_04_5487336	snp_11_22500044	-0.317361	0.0009954	zn_mg_kg
snp_04_27545994	snp_06_18999270	0.326575	9.13e-05	zn_mg_kg
snp_04_27558782	snp_06_18999270	0.319377	0.0001274	zn_mg_kg
snp_04_27569991	snp_06_18999270	0.317523	0.0001417	zn_mg_kg
snp_04_27578834	snp_06_18999270	0.334113	8.312e-05	zn_mg_kg
snp_04_27599970	snp_06_18999270	0.329631	0.0001378	zn_mg_kg
snp_04_27600341	snp_06_18999270	0.327281	8.364e-05	zn_mg_kg
snp_04_27618552	snp_06_18999270	0.338346	7.292e-05	zn_mg_kg
snp_04_27629342	snp_06_18999270	0.323306	0.0001252	zn_mg_kg
snp_04_27656973	snp_06_18999270	0.332171	7.814e-05	zn_mg_kg
snp_04_27660923	snp_06_18999270	0.31462	0.0001692	zn_mg_kg
snp_04_27667774	snp_06_18999270	0.343455	5.411e-05	zn_mg_kg
snp_04_27701318	snp_06_18999270	0.333299	8.281e-05	zn_mg_kg
snp_04_27706131	snp_06_18999270	0.343701	5.655e-05	zn_mg_kg
snp_04_27710623	snp_06_18999270	0.329468	8.09e-05	zn_mg_kg
snp_04_27726232	snp_06_18999270	0.32673	8.926e-05	zn_mg_kg
snp_04_27772020	snp_06_18999270	0.328536	5.831e-05	zn_mg_kg
snp_04_27802275	snp_06_18999270	0.329733	7.469e-05	zn_mg_kg
snp_04_27820374	snp_06_18999270	0.313446	0.000111	zn_mg_kg
snp_04_27827754	snp_06_18999270	0.323899	6.796e-05	zn_mg_kg
snp_04_27830944	snp_06_18999270	0.339676	6.192e-05	zn_mg_kg
snp_04_27836391	snp_06_18999270	0.329127	8.634e-05	zn_mg_kg
snp_04_27842789	snp_06_18999270	0.306743	0.0002285	zn_mg_kg
snp_04_27844256	snp_06_18999270	0.342522	4.461e-05	zn_mg_kg
snp_04_27846015	snp_06_18999270	0.300472	0.0003565	zn_mg_kg
snp_06_15409550	snp_06_18999270	-0.844389	3.279e-05	zn_mg_kg
snp_07_8358189	snp_07_29281820	-0.361307	0.0001981	zn_mg_kg
snp_07_8358189	snp_07_29296595	-0.28975	0.0006102	zn_mg_kg
snp_07_8358189	snp_07_29306027	-0.298723	0.0003796	zn_mg_kg
snp_07_8358189	snp_07_29309603	-0.303417	0.0003307	zn_mg_kg
snp_07_8358189	snp_07_29325670	-0.300816	0.0005654	zn_mg_kg
snp_07_8358189	snp_07_29347995	-0.295296	0.0009065	zn_mg_kg
snp_07_8358189	snp_07_29351211	-0.311046	0.0005213	zn_mg_kg
snp_07_8358189	snp_07_29362876	-0.34003	0.0002944	zn_mg_kg
snp_07_8358189	snp_07_29391422	-0.362752	8.449e-05	zn_mg_kg
snp_07_8358189	snp_07_29394347	-0.406628	1.627e-05	zn_mg_kg
snp_07_8358189	snp_07_29402744	-0.384023	4.161e-05	zn_mg_kg
