# Supplementary material for: Unraveling the genetics underlying micronutrient signatures of diversity panel present in brown rice through genome–ionome linkages
Source: Plant J. 2023 Jan 18;113(4):749–71. doi: 10.1111/tpj.16080 (PMC10952705; doi:10.1111/tpj.16080)
Supplement: Supplementary file 10 — Table S7. Coexpressed genes of some differentially expressed candidate genes based on microarray analysis of contrasting O. sativa subsp. indica RSQ lines. [file TPJ-113-749-s006.xlsx]

## Sheet: Mg
Table S7.1. Coexpressed genes of some differentially expressed candidate genes based on microarray analysis of magnesium-contrasting O. sativa subsp. indica RSQ lines.
fromNode	toNode	weight	fromLocus	toLocus	fromLocus_gomapman	toLocus_gomapman	toLocus_gomapman_class
IUNQ50777	IUNQ47033	0.158553	LOC_Os04g10380	LOC_Os02g06360	'35.1.40'_'not assigned.no ontology.glycine rich proteins'	'10.1.12.1'_'cell wall.precursor synthesis.KDO pathway.arabinose-5-phosphate isomerase'	Cell/Cell wall processes
IUNQ50777	IUNQ24273	0.313407	LOC_Os04g10380	LOC_Os02g35110	'35.1.40'_'not assigned.no ontology.glycine rich proteins'	'31.1.1.2'_'cell.organisation.cytoskeleton.mikrotubuli'	Cell/Cell wall processes
IUNQ50777	IUNQ22552	0.445233	LOC_Os04g10380	LOC_Os04g45670	'35.1.40'_'not assigned.no ontology.glycine rich proteins'	'31.4'_'cell.vesicle transport'	Cell/Cell wall processes
IUNQ50777	IUNQ31456	0.447366	LOC_Os04g10380	LOC_Os04g45670	'35.1.40'_'not assigned.no ontology.glycine rich proteins'	'31.4'_'cell.vesicle transport'	Cell/Cell wall processes
IUNQ50777	IUNQ08094	0.45638	LOC_Os04g10380	LOC_Os04g59130	'35.1.40'_'not assigned.no ontology.glycine rich proteins'	'31.1'_'cell.organisation'	Cell/Cell wall processes
IUNQ50777	IUNQ37362	0.295545	LOC_Os04g10380	LOC_Os05g33710	'35.1.40'_'not assigned.no ontology.glycine rich proteins'	'33.99'_'development.unspecified'	Development
IUNQ50777	IUNQ12073	0.303369	LOC_Os04g10380	LOC_Os06g09880	'35.1.40'_'not assigned.no ontology.glycine rich proteins'	'33.99'_'development.unspecified'	Development
IUNQ50777	IUNQ49817	0.34109	LOC_Os04g10380	LOC_Os05g05310	'35.1.40'_'not assigned.no ontology.glycine rich proteins'	'33.99'_'development.unspecified'	Development
IUNQ50777	IUNQ30301	0.278235	LOC_Os04g10380	LOC_Os05g02040	'35.1.40'_'not assigned.no ontology.glycine rich proteins'	'28.1'_'DNA.synthesis/chromatin structure'	DNA/RNA processes
IUNQ50777	IUNQ02381	0.322126	LOC_Os04g10380	LOC_Os10g37170	'35.1.40'_'not assigned.no ontology.glycine rich proteins'	'28.99'_'DNA.unspecified'	DNA/RNA processes
IUNQ50777	IUNQ38562	0.328142	LOC_Os04g10380	LOC_Os10g02350	'35.1.40'_'not assigned.no ontology.glycine rich proteins'	'28.99'_'DNA.unspecified'	DNA/RNA processes
IUNQ50777	IUNQ24950	0.358248	LOC_Os04g10380	LOC_Os09g37930	'35.1.40'_'not assigned.no ontology.glycine rich proteins'	'28.2'_'DNA.repair'	DNA/RNA processes
IUNQ50777	IUNQ24950	0.358248	LOC_Os04g10380	LOC_Os09g37930	'35.1.40'_'not assigned.no ontology.glycine rich proteins'	'28.2'_'DNA.repair'	DNA/RNA processes
IUNQ50777	IUNQ04778	0.420716	LOC_Os04g10380	LOC_Os02g07150	'35.1.40'_'not assigned.no ontology.glycine rich proteins'	'12.4'_'N-metabolism.misc'	Metabolism
IUNQ50777	IUNQ42705	0.220035	LOC_Os04g10380	LOC_Os01g52790	'35.1.40'_'not assigned.no ontology.glycine rich proteins'	'26.10'_'misc.cytochrome P450'	Miscellaneous
IUNQ50777	IUNQ11797	0.263078	LOC_Os04g10380	LOC_Os04g57510	'35.1.40'_'not assigned.no ontology.glycine rich proteins'	'26.2'_'misc.UDP glucosyl and glucoronyl transferases'	Miscellaneous
IUNQ50777	IUNQ21249	0.282493	LOC_Os04g10380	LOC_Os01g69220	'35.1.40'_'not assigned.no ontology.glycine rich proteins'	'26.2'_'misc.UDP glucosyl and glucoronyl transferases'	Miscellaneous
IUNQ50777	IUNQ43875	0.280563	LOC_Os04g10380	LOC_Os02g35630	'35.1.40'_'not assigned.no ontology.glycine rich proteins'	'29.5.5'_'protein.degradation.serine protease'	Protein processes
IUNQ50777	IUNQ15748	0.303148	LOC_Os04g10380	LOC_Os05g04360	'35.1.40'_'not assigned.no ontology.glycine rich proteins'	'29.4'_'protein.postranslational modification'	Protein processes
IUNQ50777	IUNQ02472	0.312953	LOC_Os04g10380	LOC_Os03g62340	'35.1.40'_'not assigned.no ontology.glycine rich proteins'	'29.4.1.56'_'protein.postranslational modification.kinase.receptor like cytoplasmatic kinase VI'	Protein processes
IUNQ50777	IUNQ02472	0.312953	LOC_Os04g10380	LOC_Os03g62340	'35.1.40'_'not assigned.no ontology.glycine rich proteins'	'29.4.1.56'_'protein.postranslational modification.kinase.receptor like cytoplasmatic kinase VI'	Protein processes
IUNQ50777	IUNQ14299	0.32379	LOC_Os04g10380	LOC_Os07g29330	'35.1.40'_'not assigned.no ontology.glycine rich proteins'	'29.4'_'protein.postranslational modification'	Protein processes
IUNQ50777	IUNQ43115	0.32702	LOC_Os04g10380	LOC_Os01g42950	'35.1.40'_'not assigned.no ontology.glycine rich proteins'	'29.4'_'protein.postranslational modification'	Protein processes
IUNQ50777	IMULT02414	0.337955	LOC_Os04g10380	LOC_Os01g53660	'35.1.40'_'not assigned.no ontology.glycine rich proteins'	'29.4'_'protein.postranslational modification'	Protein processes
IUNQ50777	IUNQ07405	0.339729	LOC_Os04g10380	LOC_Os01g48980	'35.1.40'_'not assigned.no ontology.glycine rich proteins'	'29.4'_'protein.postranslational modification'	Protein processes
IUNQ50777	IUNQ14682	0.342079	LOC_Os04g10380	LOC_Os06g43690	'35.1.40'_'not assigned.no ontology.glycine rich proteins'	'29.2.2.3.4'_'protein.synthesis.ribosome biogenesis.Pre-rRNA processing and modifications.WD-repeat proteins'	Protein processes
IUNQ50777	IUNQ33438	0.345251	LOC_Os04g10380	LOC_Os06g43840	'35.1.40'_'not assigned.no ontology.glycine rich proteins'	'29.4.1'_'protein.postranslational modification.kinase'	Protein processes
IUNQ50777	IUNQ44851	0.347161	LOC_Os04g10380	LOC_Os01g37910	'35.1.40'_'not assigned.no ontology.glycine rich proteins'	'29.3.4.3'_'protein.targeting.secretory pathway.vacuole'	Protein processes
IUNQ50777	IUNQ40691	0.353753	LOC_Os04g10380	LOC_Os03g57840	'35.1.40'_'not assigned.no ontology.glycine rich proteins'	'29.5'_'protein.degradation'	Protein processes
IUNQ50777	IUNQ10687	0.353825	LOC_Os04g10380	LOC_Os10g40830	'35.1.40'_'not assigned.no ontology.glycine rich proteins'	'29.5.7'_'protein.degradation.metalloprotease'	Protein processes
IUNQ50777	IUNQ47287	0.354098	LOC_Os04g10380	LOC_Os04g40860	'35.1.40'_'not assigned.no ontology.glycine rich proteins'	'29.4'_'protein.postranslational modification'	Protein processes
IUNQ50777	IUNQ19426	0.36713	LOC_Os04g10380	LOC_Os01g37910	'35.1.40'_'not assigned.no ontology.glycine rich proteins'	'29.3.4.3'_'protein.targeting.secretory pathway.vacuole'	Protein processes
IUNQ50777	IUNQ47687	0.369721	LOC_Os04g10380	LOC_Os02g54510	'35.1.40'_'not assigned.no ontology.glycine rich proteins'	'29.4'_'protein.postranslational modification'	Protein processes
IUNQ50777	IUNQ17803	0.369893	LOC_Os04g10380	LOC_Os01g01130	'35.1.40'_'not assigned.no ontology.glycine rich proteins'	'29.3.1'_'protein.targeting.nucleus'	Protein processes
IUNQ50777	IUNQ29662	0.380103	LOC_Os04g10380	LOC_Os06g15760	'35.1.40'_'not assigned.no ontology.glycine rich proteins'	'29.5.4'_'protein.degradation.aspartate protease'	Protein processes
IUNQ50777	IUNQ47319	0.384926	LOC_Os04g10380	LOC_Os01g40094	'35.1.40'_'not assigned.no ontology.glycine rich proteins'	'29.4'_'protein.postranslational modification'	Protein processes
IUNQ50777	IUNQ17619	0.398768	LOC_Os04g10380	LOC_Os01g01130	'35.1.40'_'not assigned.no ontology.glycine rich proteins'	'29.3.1'_'protein.targeting.nucleus'	Protein processes
IUNQ50777	IUNQ42295	0.403621	LOC_Os04g10380	LOC_Os05g02500	'35.1.40'_'not assigned.no ontology.glycine rich proteins'	'29.4'_'protein.postranslational modification'	Protein processes
IUNQ50777	IUNQ14989	0.408554	LOC_Os04g10380	LOC_Os04g40860	'35.1.40'_'not assigned.no ontology.glycine rich proteins'	'29.4'_'protein.postranslational modification'	Protein processes
IUNQ50777	IUNQ46555	0.424928	LOC_Os04g10380	LOC_Os02g55470	'35.1.40'_'not assigned.no ontology.glycine rich proteins'	'29.7.8'_'protein.glycosylation.alpha-16-mannosyl-glycoprotein-beta-12-N-acetylglucosaminyltransferase(GnTII)'	Protein processes
IUNQ50777	IUNQ55582	0.429338	LOC_Os04g10380	LOC_Os06g01400	'35.1.40'_'not assigned.no ontology.glycine rich proteins'	'29.1.14'_'protein.aa activation.glycine-tRNA ligase'	Protein processes
IUNQ50777	IUNQ35011	0.296033	LOC_Os04g10380	LOC_Os05g47930	'35.1.40'_'not assigned.no ontology.glycine rich proteins'	'21.1.2'_'redox.thioredoxin.QSOX'	Redox
IUNQ50777	IUNQ21693	0.266995	LOC_Os04g10380	LOC_Os06g48950	'35.1.40'_'not assigned.no ontology.glycine rich proteins'	'27.3.4'_'RNA.regulation of transcription.ARF Auxin Response Factor family'	DNA/RNA processes
IUNQ50777	IUNQ33669	0.287038	LOC_Os04g10380	LOC_Os02g06910	'35.1.40'_'not assigned.no ontology.glycine rich proteins'	'27.3.4'_'RNA.regulation of transcription.ARF Auxin Response Factor family'	DNA/RNA processes
IUNQ50777	IUNQ18137	0.303336	LOC_Os04g10380	LOC_Os04g35250	'35.1.40'_'not assigned.no ontology.glycine rich proteins'	'27.3.21'_'RNA.regulation of transcription.GRAS transcription factor family'	DNA/RNA processes
IUNQ50777	IUNQ25531	0.3051	LOC_Os04g10380	LOC_Os05g07050	'35.1.40'_'not assigned.no ontology.glycine rich proteins'	'27.1.1'_'RNA.processing.splicing'	DNA/RNA processes
IUNQ50777	IUNQ29035	0.305543	LOC_Os04g10380	LOC_Os04g43130	'35.1.40'_'not assigned.no ontology.glycine rich proteins'	'27.3.58'_'RNA.regulation of transcription.LUG'	DNA/RNA processes
IUNQ50777	IUNQ48134	0.367408	LOC_Os04g10380	LOC_Os12g43950	'35.1.40'_'not assigned.no ontology.glycine rich proteins'	'27.3.22'_'RNA.regulation of transcription.HBHomeobox transcription factor family'	DNA/RNA processes
IUNQ50777	IUNQ50426	0.378575	LOC_Os04g10380	LOC_Os03g02970	'35.1.40'_'not assigned.no ontology.glycine rich proteins'	'27.1.20'_'RNA.processing.degradation dicer'	DNA/RNA processes
IUNQ50777	IUNQ31141	0.400958	LOC_Os04g10380	LOC_Os01g06550	'35.1.40'_'not assigned.no ontology.glycine rich proteins'	'27.3.67'_'RNA.regulation of transcription.putative transcription regulator'	DNA/RNA processes
IUNQ50777	IUNQ50747	0.413868	LOC_Os04g10380	LOC_Os05g41540	'35.1.40'_'not assigned.no ontology.glycine rich proteins'	'27.3.35'_'RNA.regulation of transcription.bZIP transcription factor family'	DNA/RNA processes
IUNQ50777	IUNQ03842	0.433408	LOC_Os04g10380	LOC_Os01g49940	'35.1.40'_'not assigned.no ontology.glycine rich proteins'	'27.1.3.16'_'RNA.processing.3' end processing.Symplekin'	DNA/RNA processes
IUNQ50777	IUNQ09003	0.28096	LOC_Os04g10380	LOC_Os12g07800	'35.1.40'_'not assigned.no ontology.glycine rich proteins'	'30.2.24'_'signalling.receptor kinases.S-locus glycoprotein like'	Signalling
IUNQ50777	IUNQ19169	0.282354	LOC_Os04g10380	LOC_Os01g02040	'35.1.40'_'not assigned.no ontology.glycine rich proteins'	'30.2.22'_'signalling.receptor kinases.proline extensin like'	Signalling
IUNQ50777	IUNQ41710	0.297617	LOC_Os04g10380	LOC_Os07g44330	'35.1.40'_'not assigned.no ontology.glycine rich proteins'	'30.1.2'_'signalling.in sugar and nutrient physiology.pyruvate dehydrogenase kinase'	Signalling
IUNQ50777	IUNQ11671	0.32424	LOC_Os04g10380	LOC_Os03g56250	'35.1.40'_'not assigned.no ontology.glycine rich proteins'	'30.2.14'_'signalling.receptor kinases.leucine rich repeat XIV'	Signalling
IUNQ50777	IUNQ49090	0.328067	LOC_Os04g10380	LOC_Os12g40190	'35.1.40'_'not assigned.no ontology.glycine rich proteins'	'30.5'_'signalling.G-proteins'	Signalling
IUNQ50777	IUNQ35167	0.386992	LOC_Os04g10380	LOC_Os02g06930	'35.1.40'_'not assigned.no ontology.glycine rich proteins'	'30.2.8.2'_'signalling.receptor kinases.leucine rich repeat VIII.VIII-2'	Signalling
IUNQ50777	IUNQ14942	0.434145	LOC_Os04g10380	LOC_Os03g08430	'35.1.40'_'not assigned.no ontology.glycine rich proteins'	'30.4'_'signalling.phosphinositides'	Signalling
IUNQ50777	IUNQ35455	0.443208	LOC_Os04g10380	LOC_Os04g35700	'35.1.40'_'not assigned.no ontology.glycine rich proteins'	'30.6'_'signalling.MAP kinases'	Signalling
IUNQ50777	IUNQ54894	0.249696	LOC_Os04g10380	LOC_Os04g39150	'35.1.40'_'not assigned.no ontology.glycine rich proteins'	'20.2.99'_'stress.abiotic.unspecified'	Stress
IUNQ50777	IUNQ33985	0.307178	LOC_Os04g10380	LOC_Os05g03630	'35.1.40'_'not assigned.no ontology.glycine rich proteins'	'20.2.1'_'stress.abiotic.heat'	Stress
IUNQ50777	IUNQ46059	0.319178	LOC_Os04g10380	LOC_Os04g39150	'35.1.40'_'not assigned.no ontology.glycine rich proteins'	'20.2.99'_'stress.abiotic.unspecified'	Stress
IUNQ50777	IUNQ42987	0.294952	LOC_Os04g10380	LOC_Os01g42350	'35.1.40'_'not assigned.no ontology.glycine rich proteins'	'34.16'_'transport.ABC transporters and multidrug resistance systems'	Transport
IUNQ50777	IUNQ37996	0.306023	LOC_Os04g10380	LOC_Os02g54730	'35.1.40'_'not assigned.no ontology.glycine rich proteins'	'34.3'_'transport.amino acids'	Transport
IUNQ50777	IUNQ09840	0.330828	LOC_Os04g10380	LOC_Os12g40340	'35.1.40'_'not assigned.no ontology.glycine rich proteins'	'34.7'_'transport.phosphate'	Transport
IUNQ50777	IUNQ03790	0.341888	LOC_Os04g10380	LOC_Os03g17180	'35.1.40'_'not assigned.no ontology.glycine rich proteins'	'34.16'_'transport.ABC transporters and multidrug resistance systems'	Transport
IUNQ50777	IUNQ17955	0.357819	LOC_Os04g10380	LOC_Os06g06440	'35.1.40'_'not assigned.no ontology.glycine rich proteins'	'34.16'_'transport.ABC transporters and multidrug resistance systems'	Transport
IUNQ50777	IUNQ04791	0.174288	LOC_Os04g10380	LOC_Os12g32480	'35.1.40'_'not assigned.no ontology.glycine rich proteins'	'35.2'_'not assigned.unknown'	Unknown
IUNQ50777	IMULT00540	0.203563	LOC_Os04g10380	LOC_Os06g47970	'35.1.40'_'not assigned.no ontology.glycine rich proteins'	'35.2'_'not assigned.unknown'	Unknown
IUNQ50777	IUNQ47064	0.215398	LOC_Os04g10380	LOC_Os09g20380	'35.1.40'_'not assigned.no ontology.glycine rich proteins'	'35.2'_'not assigned.unknown'	Unknown
IUNQ50777	IUNQ07227	0.251328	LOC_Os04g10380	LOC_Os05g27740	'35.1.40'_'not assigned.no ontology.glycine rich proteins'	'35.2'_'not assigned.unknown'	Unknown
IUNQ50777	IUNQ36170	0.26835	LOC_Os04g10380	LOC_Os03g04380	'35.1.40'_'not assigned.no ontology.glycine rich proteins'	'35.1'_'not assigned.no ontology'	Unknown
IUNQ50777	IUNQ17420	0.271376	LOC_Os04g10380	LOC_Os08g38820	'35.1.40'_'not assigned.no ontology.glycine rich proteins'	'35.2'_'not assigned.unknown'	Unknown
IUNQ50777	IUNQ47252	0.271577	LOC_Os04g10380	LOC_Os03g51650	'35.1.40'_'not assigned.no ontology.glycine rich proteins'	'35.2'_'not assigned.unknown'	Unknown
IUNQ50777	IUNQ47897	0.2745	LOC_Os04g10380	LOC_Os07g14530	'35.1.40'_'not assigned.no ontology.glycine rich proteins'	'35.1.5'_'not assigned.no ontology.pentatricopeptide (PPR) repeat-containing protein'	Unknown
IUNQ50777	IUNQ45776	0.279259	LOC_Os04g10380	LOC_Os03g58100	'35.1.40'_'not assigned.no ontology.glycine rich proteins'	'35.1.5'_'not assigned.no ontology.pentatricopeptide (PPR) repeat-containing protein'	Unknown
IUNQ50777	IUNQ49212	0.283895	LOC_Os04g10380	LOC_Os01g08290	'35.1.40'_'not assigned.no ontology.glycine rich proteins'	'35.1'_'not assigned.no ontology'	Unknown
IUNQ50777	IUNQ19389	0.291666	LOC_Os04g10380	LOC_Os04g35620	'35.1.40'_'not assigned.no ontology.glycine rich proteins'	'35.2'_'not assigned.unknown'	Unknown
IUNQ50777	IUNQ03685	0.294028	LOC_Os04g10380	LOC_Os01g49310	'35.1.40'_'not assigned.no ontology.glycine rich proteins'	'35.2'_'not assigned.unknown'	Unknown
IUNQ50777	IUNQ24690	0.299848	LOC_Os04g10380	LOC_Os01g45960	'35.1.40'_'not assigned.no ontology.glycine rich proteins'	'35.1'_'not assigned.no ontology'	Unknown
IUNQ50777	IMULT01625	0.301974	LOC_Os04g10380	LOC_Os05g37400	'35.1.40'_'not assigned.no ontology.glycine rich proteins'	'35.2'_'not assigned.unknown'	Unknown
IUNQ50777	IUNQ20906	0.304542	LOC_Os04g10380	LOC_Os05g07650	'35.1.40'_'not assigned.no ontology.glycine rich proteins'	'35.2'_'not assigned.unknown'	Unknown
IUNQ50777	IUNQ38381	0.306038	LOC_Os04g10380	LOC_Os04g45160	'35.1.40'_'not assigned.no ontology.glycine rich proteins'	'35.2'_'not assigned.unknown'	Unknown
IUNQ50777	IUNQ39731	0.30826	LOC_Os04g10380	LOC_Os03g63670	'35.1.40'_'not assigned.no ontology.glycine rich proteins'	'35.2'_'not assigned.unknown'	Unknown
IUNQ50777	IUNQ01587	0.308897	LOC_Os04g10380	LOC_Os01g08750	'35.1.40'_'not assigned.no ontology.glycine rich proteins'	'35.2'_'not assigned.unknown'	Unknown
IUNQ50777	IUNQ13595	0.310294	LOC_Os04g10380	LOC_Os06g37640	'35.1.40'_'not assigned.no ontology.glycine rich proteins'	'35.2'_'not assigned.unknown'	Unknown
IUNQ50777	IUNQ51366	0.314776	LOC_Os04g10380	LOC_Os02g43040	'35.1.40'_'not assigned.no ontology.glycine rich proteins'	'35.2'_'not assigned.unknown'	Unknown
IUNQ50777	IUNQ49373	0.317989	LOC_Os04g10380	LOC_Os02g34690	'35.1.40'_'not assigned.no ontology.glycine rich proteins'	'35.1'_'not assigned.no ontology'	Unknown
IUNQ50777	IUNQ49024	0.31944	LOC_Os04g10380	LOC_Os05g35190	'35.1.40'_'not assigned.no ontology.glycine rich proteins'	'35.2'_'not assigned.unknown'	Unknown
IUNQ50777	IUNQ01967	0.320433	LOC_Os04g10380	LOC_Os06g06810	'35.1.40'_'not assigned.no ontology.glycine rich proteins'	'35.2'_'not assigned.unknown'	Unknown
IUNQ50777	IUNQ05102	0.320726	LOC_Os04g10380	LOC_Os01g53610	'35.1.40'_'not assigned.no ontology.glycine rich proteins'	'35.1.5'_'not assigned.no ontology.pentatricopeptide (PPR) repeat-containing protein'	Unknown
IUNQ50777	IUNQ33862	0.324491	LOC_Os04g10380	LOC_Os05g43560	'35.1.40'_'not assigned.no ontology.glycine rich proteins'	'35.2'_'not assigned.unknown'	Unknown
IUNQ50777	IUNQ50291	0.326364	LOC_Os04g10380	LOC_Os03g59480	'35.1.40'_'not assigned.no ontology.glycine rich proteins'	'35.2'_'not assigned.unknown'	Unknown
IUNQ50777	IUNQ48215	0.328909	LOC_Os04g10380	LOC_Os02g42020	'35.1.40'_'not assigned.no ontology.glycine rich proteins'	'35.1'_'not assigned.no ontology'	Unknown
IUNQ50777	IUNQ48215	0.328909	LOC_Os04g10380	LOC_Os02g42020	'35.1.40'_'not assigned.no ontology.glycine rich proteins'	'35.1'_'not assigned.no ontology'	Unknown
IUNQ50777	IUNQ21958	0.330033	LOC_Os04g10380	LOC_Os09g19710	'35.1.40'_'not assigned.no ontology.glycine rich proteins'	'35.1'_'not assigned.no ontology'	Unknown
IUNQ50777	IUNQ08577	0.33335	LOC_Os04g10380	LOC_Os03g02160	'35.1.40'_'not assigned.no ontology.glycine rich proteins'	'35.2'_'not assigned.unknown'	Unknown
IUNQ50777	IUNQ43586	0.34238	LOC_Os04g10380	LOC_Os01g51010	'35.1.40'_'not assigned.no ontology.glycine rich proteins'	'35.2'_'not assigned.unknown'	Unknown
IUNQ50777	IUNQ34661	0.3426	LOC_Os04g10380	LOC_Os04g36910	'35.1.40'_'not assigned.no ontology.glycine rich proteins'	'35.2'_'not assigned.unknown'	Unknown
IUNQ50777	IUNQ27021	0.348055	LOC_Os04g10380	LOC_Os01g41190	'35.1.40'_'not assigned.no ontology.glycine rich proteins'	'35.2'_'not assigned.unknown'	Unknown
IUNQ50777	IUNQ30189	0.348282	LOC_Os04g10380	LOC_Os02g53700	'35.1.40'_'not assigned.no ontology.glycine rich proteins'	'35.1'_'not assigned.no ontology'	Unknown
IUNQ50777	IUNQ46887	0.35422	LOC_Os04g10380	LOC_Os03g20530	'35.1.40'_'not assigned.no ontology.glycine rich proteins'	'35.2'_'not assigned.unknown'	Unknown
IUNQ50777	IUNQ34320	0.358905	LOC_Os04g10380	LOC_Os01g38530	'35.1.40'_'not assigned.no ontology.glycine rich proteins'	'35.2'_'not assigned.unknown'	Unknown
IUNQ50777	IUNQ28478	0.369428	LOC_Os04g10380	LOC_Os02g48620	'35.1.40'_'not assigned.no ontology.glycine rich proteins'	'35.1.27'_'not assigned.no ontology.tetratricopeptide repeat (TPR)'	Unknown
IUNQ50777	IUNQ06329	0.370028	LOC_Os04g10380	LOC_Os07g45740	'35.1.40'_'not assigned.no ontology.glycine rich proteins'	'35.2'_'not assigned.unknown'	Unknown
IUNQ50777	IUNQ06329	0.370028	LOC_Os04g10380	LOC_Os07g45740	'35.1.40'_'not assigned.no ontology.glycine rich proteins'	'35.2'_'not assigned.unknown'	Unknown
IUNQ50777	IUNQ26318	0.377607	LOC_Os04g10380	LOC_Os01g64980	'35.1.40'_'not assigned.no ontology.glycine rich proteins'	'35.2'_'not assigned.unknown'	Unknown
IUNQ50777	IUNQ50464	0.403492	LOC_Os04g10380	LOC_Os02g37020	'35.1.40'_'not assigned.no ontology.glycine rich proteins'	'35.2'_'not assigned.unknown'	Unknown
IUNQ50777	IUNQ02554	0.403519	LOC_Os04g10380	LOC_Os01g01960	'35.1.40'_'not assigned.no ontology.glycine rich proteins'	'35.1.25'_'not assigned.no ontology.paired amphipathic helix repeat-containing protein'	Unknown
IUNQ50777	IUNQ21793	0.406357	LOC_Os04g10380	LOC_Os12g07670	'35.1.40'_'not assigned.no ontology.glycine rich proteins'	'35.1'_'not assigned.no ontology'	Unknown
IUNQ55375	IUNQ54308	0.248665	LOC_Os04g10160	LOC_Os11g42510	'26.10'_'misc.cytochrome P450'	'16.5.1.1.4.2'_'secondary metabolism.sulfur-containing.glucosinolates.synthesis.shared.alkylthiohydroximate C-S lyase'	Metabolism
IUNQ55375	IUNQ13846	0.189778	LOC_Os04g10160	LOC_Os02g36140	'26.10'_'misc.cytochrome P450'	'17.6.1.2'_'hormone metabolism.gibberelin.synthesis-degradation.ent-kaurene synthase'	Metabolism
IUNQ55375	IUNQ26320	0.188309	LOC_Os04g10160	LOC_Os02g36140	'26.10'_'misc.cytochrome P450'	'17.6.1.2'_'hormone metabolism.gibberelin.synthesis-degradation.ent-kaurene synthase'	Metabolism
IUNQ30476	IUNQ03844	0.234666	LOC_Os04g10160	LOC_Os01g12710	'26.10'_'misc.cytochrome P450'	'26.22'_'misc.short chain dehydrogenase/reductase (SDR)'	Miscellaneous
IUNQ30476	IUNQ37805	0.1137	LOC_Os04g10160	LOC_Os08g31580	'26.10'_'misc.cytochrome P450'	'27.3.3'_'RNA.regulation of transcription.AP2/EREBP APETALA2/Ethylene-responsive element binding protein family'	DNA/RNA processes
IUNQ30476	IUNQ28252	0.215704	LOC_Os04g10160	LOC_Os04g55850	'26.10'_'misc.cytochrome P450'	'28.1'_'DNA.synthesis/chromatin structure'	DNA/RNA processes
IUNQ30476	IUNQ10962	0.208089	LOC_Os04g10160	LOC_Os04g56160	'26.10'_'misc.cytochrome P450'	'34.1.2'_'transport.p- and v-ATPases.H+-exporting ATPase'	Transport
IUNQ55375	IUNQ04096	0.164662	LOC_Os04g10160	LOC_Os09g23300	'26.10'_'misc.cytochrome P450'	'34.12'_'transport.metal'	Transport
IUNQ30476	IUNQ46329	0.165375	LOC_Os04g10160	LOC_Os05g02140	'26.10'_'misc.cytochrome P450'	'35.1.21'_'not assigned.no ontology.epsin N-terminal homology (ENTH) domain-containing protein'	Unknown
IUNQ30476	IUNQ07438	0.192084	LOC_Os04g10160	LOC_Os06g24730	'26.10'_'misc.cytochrome P450'	'35.1'_'not assigned.no ontology'	Unknown
IUNQ30476	IMULT03113	0.110956	LOC_Os04g10160	LOC_Os08g03840	'26.10'_'misc.cytochrome P450'	'35.2'_'not assigned.unknown'	Unknown
IUNQ30476	IUNQ23755	0.0560771	LOC_Os04g10160	LOC_Os11g45295	'26.10'_'misc.cytochrome P450'	'35.2'_'not assigned.unknown'	Unknown
IUNQ55375	IUNQ06369	0.198328	LOC_Os04g10160	LOC_Os12g38051	'26.10'_'misc.cytochrome P450'	'35.2'_'not assigned.unknown'	Unknown

## Sheet: P
Table S7.2. Coexpressed genes of some differentially expressed candidate genes based on microarray analysis of P-contrasting O. sativa subsp. indica RSQ lines.
fromNode	toNode	weight	fromLocus	toLocus	fromLocus_gomapman	toLocus_gomapman	toLocus_gomapman_class
IUNQ55375	IUNQ22527	0.136052	LOC_Os04g10160	LOC_Os08g37050	'26.10'_'misc.cytochrome P450'	'24'_'Biodegradation of Xenobiotics'	Biodegradation
IUNQ55375	IUNQ43631	0.147304	LOC_Os04g10160	LOC_Os06g20790	'26.10'_'misc.cytochrome P450'	'17.8.1.1.7'_'hormone metabolism.salicylic acid.synthesis-degradation.synthesis.methyl-SA methylesterase'	Metabolism
IUNQ55375	IUNQ17664	0.124946	LOC_Os04g10160	LOC_Os03g04770	'26.10'_'misc.cytochrome P450'	'2.2.2.1'_'major CHO metabolism.degradation.starch.starch cleavage'	Metabolism
IUNQ30476	IUNQ55317	0.122146	LOC_Os04g10160	LOC_Os02g51070	'26.10'_'misc.cytochrome P450'	'2.1.2.2'_'major CHO metabolism.synthesis.starch.starch synthase'	Metabolism
IUNQ55375	IUNQ55317	0.11734	LOC_Os04g10160	LOC_Os02g51070	'26.10'_'misc.cytochrome P450'	'2.1.2.2'_'major CHO metabolism.synthesis.starch.starch synthase'	Metabolism
IUNQ55375	IUNQ30476	0.202241	LOC_Os04g10160	LOC_Os04g10160	'26.10'_'misc.cytochrome P450'	'26.10'_'misc.cytochrome P450'	Miscellaneous
IUNQ55375	IUNQ09616	0.176631	LOC_Os04g10160	LOC_Os03g09020	'26.10'_'misc.cytochrome P450'	'26.11'_'misc.alcohol dehydrogenases'	Miscellaneous
IUNQ55375	IUNQ09614	0.17416	LOC_Os04g10160	LOC_Os03g09020	'26.10'_'misc.cytochrome P450'	'26.11'_'misc.alcohol dehydrogenases'	Miscellaneous
IUNQ30476	IUNQ09616	0.170358	LOC_Os04g10160	LOC_Os03g09020	'26.10'_'misc.cytochrome P450'	'26.11'_'misc.alcohol dehydrogenases'	Miscellaneous
IUNQ30476	IUNQ09614	0.166827	LOC_Os04g10160	LOC_Os03g09020	'26.10'_'misc.cytochrome P450'	'26.11'_'misc.alcohol dehydrogenases'	Miscellaneous
IUNQ55375	IUNQ04408	0.144314	LOC_Os04g10160	LOC_Os10g38140	'26.10'_'misc.cytochrome P450'	'26.9'_'misc.glutathione S transferases'	Miscellaneous
IUNQ30476	IUNQ04408	0.137804	LOC_Os04g10160	LOC_Os10g38140	'26.10'_'misc.cytochrome P450'	'26.9'_'misc.glutathione S transferases'	Miscellaneous
IUNQ55375	IUNQ31737	0.135776	LOC_Os04g10160	LOC_Os05g15530	'26.10'_'misc.cytochrome P450'	'26.26.1'_'misc.aminotransferases.aminotransferase class IV family protein'	Miscellaneous
IUNQ55375	IUNQ31801	0.116197	LOC_Os04g10160	LOC_Os04g09920	'26.10'_'misc.cytochrome P450'	'26.10'_'misc.cytochrome P450'	Miscellaneous
IUNQ55375	IUNQ31885	0.114866	LOC_Os04g10160	LOC_Os05g15530	'26.10'_'misc.cytochrome P450'	'26.26.1'_'misc.aminotransferases.aminotransferase class IV family protein'	Miscellaneous
IUNQ30476	IUNQ31737	0.10794	LOC_Os04g10160	LOC_Os05g15530	'26.10'_'misc.cytochrome P450'	'26.26.1'_'misc.aminotransferases.aminotransferase class IV family protein'	Miscellaneous
IUNQ55375	IUNQ34222	0.121205	LOC_Os04g10160	LOC_Os02g06490	'26.10'_'misc.cytochrome P450'	'29.5.9'_'protein.degradation.AAA type'	Protein processes
IUNQ30476	IUNQ34222	0.108144	LOC_Os04g10160	LOC_Os02g06490	'26.10'_'misc.cytochrome P450'	'29.5.9'_'protein.degradation.AAA type'	Protein processes
IUNQ55375	IUNQ50042	0.139984	LOC_Os04g10160	LOC_Os11g47870	'26.10'_'misc.cytochrome P450'	'27.3.21'_'RNA.regulation of transcription.GRAS transcription factor family'	DNA/RNA processes
IUNQ30476	IUNQ50042	0.118271	LOC_Os04g10160	LOC_Os11g47870	'26.10'_'misc.cytochrome P450'	'27.3.21'_'RNA.regulation of transcription.GRAS transcription factor family'	DNA/RNA processes
IUNQ55375	IUNQ35167	0.24583	LOC_Os04g10160	LOC_Os02g06930	'26.10'_'misc.cytochrome P450'	'30.2.8.2'_'signalling.receptor kinases.leucine rich repeat VIII.VIII-2'	Signalling
IUNQ30476	IUNQ35167	0.229725	LOC_Os04g10160	LOC_Os02g06930	'26.10'_'misc.cytochrome P450'	'30.2.8.2'_'signalling.receptor kinases.leucine rich repeat VIII.VIII-2'	Signalling
IUNQ55375	IUNQ34990	0.201074	LOC_Os04g10160	LOC_Os02g09960	'26.10'_'misc.cytochrome P450'	'30.2.21'_'signalling.receptor kinases.lysine motif'	Signalling
IUNQ30476	IUNQ34990	0.174499	LOC_Os04g10160	LOC_Os02g09960	'26.10'_'misc.cytochrome P450'	'30.2.21'_'signalling.receptor kinases.lysine motif'	Signalling
IUNQ30476	IUNQ55518	0.142618	LOC_Os04g10160	LOC_Os01g03690	'26.10'_'misc.cytochrome P450'	'30.2.24'_'signalling.receptor kinases.S-locus glycoprotein like'	Signalling
IUNQ55375	IUNQ55518	0.141335	LOC_Os04g10160	LOC_Os01g03690	'26.10'_'misc.cytochrome P450'	'30.2.24'_'signalling.receptor kinases.S-locus glycoprotein like'	Signalling
IUNQ55375	IUNQ24933	0.130535	LOC_Os04g10160	LOC_Os01g14410	'26.10'_'misc.cytochrome P450'	'30.11'_'signalling.light'	Signalling
IUNQ55375	IUNQ20616	0.145561	LOC_Os04g10160	LOC_Os10g34910	'26.10'_'misc.cytochrome P450'	'20.1'_'stress.biotic'	Stress
IUNQ30476	IUNQ20616	0.117187	LOC_Os04g10160	LOC_Os10g34910	'26.10'_'misc.cytochrome P450'	'20.1'_'stress.biotic'	Stress
IUNQ55375	IUNQ37921	0.266276	LOC_Os04g10160	LOC_Os11g05700	'26.10'_'misc.cytochrome P450'	'34.16'_'transport.ABC transporters and multidrug resistance systems'	Transport
IUNQ55375	IUNQ15878	0.259668	LOC_Os04g10160	LOC_Os04g44320	'26.10'_'misc.cytochrome P450'	'34.13'_'transport.peptides and oligopeptides'	Transport
IUNQ30476	IUNQ15878	0.256449	LOC_Os04g10160	LOC_Os04g44320	'26.10'_'misc.cytochrome P450'	'34.13'_'transport.peptides and oligopeptides'	Transport
IUNQ30476	IUNQ09568	0.25304	LOC_Os04g10160	LOC_Os05g37820	'26.10'_'misc.cytochrome P450'	'34.7'_'transport.phosphate'	Transport
IUNQ55375	IUNQ09568	0.24313	LOC_Os04g10160	LOC_Os05g37820	'26.10'_'misc.cytochrome P450'	'34.7'_'transport.phosphate'	Transport
IUNQ30476	IUNQ37921	0.239104	LOC_Os04g10160	LOC_Os11g05700	'26.10'_'misc.cytochrome P450'	'34.16'_'transport.ABC transporters and multidrug resistance systems'	Transport
IUNQ55375	IUNQ32977	0.343808	LOC_Os04g10160	LOC_Os11g32759	'26.10'_'misc.cytochrome P450'	'35.2'_'not assigned.unknown'	Unknown
IUNQ30476	IUNQ32977	0.32274	LOC_Os04g10160	LOC_Os11g32759	'26.10'_'misc.cytochrome P450'	'35.2'_'not assigned.unknown'	Unknown
IUNQ55375	IUNQ16140	0.279709	LOC_Os04g10160	LOC_Os08g42800	'26.10'_'misc.cytochrome P450'	'35.2'_'not assigned.unknown'	Unknown
IUNQ30476	IUNQ16140	0.262297	LOC_Os04g10160	LOC_Os08g42800	'26.10'_'misc.cytochrome P450'	'35.2'_'not assigned.unknown'	Unknown
IUNQ30476	IUNQ16255	0.186372	LOC_Os04g10160	LOC_Os12g36840	'26.10'_'misc.cytochrome P450'	'35.2'_'not assigned.unknown'	Unknown
IUNQ55375	IUNQ16255	0.184286	LOC_Os04g10160	LOC_Os12g36840	'26.10'_'misc.cytochrome P450'	'35.2'_'not assigned.unknown'	Unknown
IUNQ55375	IUNQ35530	0.182803	LOC_Os04g10160	LOC_Os12g36830	'26.10'_'misc.cytochrome P450'	'35.2'_'not assigned.unknown'	Unknown
IUNQ55375	IUNQ11912	0.18124	LOC_Os04g10160	LOC_Os12g36860	'26.10'_'misc.cytochrome P450'	'35.2'_'not assigned.unknown'	Unknown
IUNQ30476	IUNQ15673	0.179359	LOC_Os04g10160	LOC_Os12g36850	'26.10'_'misc.cytochrome P450'	'35.2'_'not assigned.unknown'	Unknown
IUNQ55375	IUNQ15673	0.178947	LOC_Os04g10160	LOC_Os12g36850	'26.10'_'misc.cytochrome P450'	'35.2'_'not assigned.unknown'	Unknown
IUNQ55375	IUNQ41639	0.178111	LOC_Os04g10160	LOC_Os01g04050	'26.10'_'misc.cytochrome P450'	'35.2'_'not assigned.unknown'	Unknown
IUNQ55375	IMULT01880	0.17574	LOC_Os04g10160	LOC_Os12g36880	'26.10'_'misc.cytochrome P450'	'35.2'_'not assigned.unknown'	Unknown
IUNQ55375	IUNQ41536	0.171681	LOC_Os04g10160	LOC_Os01g04050	'26.10'_'misc.cytochrome P450'	'35.2'_'not assigned.unknown'	Unknown
IUNQ55375	IUNQ24399	0.168082	LOC_Os04g10160	LOC_Os10g35810	'26.10'_'misc.cytochrome P450'	'35.1'_'not assigned.no ontology'	Unknown
IUNQ30476	IUNQ24399	0.167488	LOC_Os04g10160	LOC_Os10g35810	'26.10'_'misc.cytochrome P450'	'35.1'_'not assigned.no ontology'	Unknown
IUNQ55375	IUNQ18914	0.163212	LOC_Os04g10160	LOC_Os01g04040	'26.10'_'misc.cytochrome P450'	'35.2'_'not assigned.unknown'	Unknown
IUNQ30476	IUNQ11912	0.158958	LOC_Os04g10160	LOC_Os12g36860	'26.10'_'misc.cytochrome P450'	'35.2'_'not assigned.unknown'	Unknown
IUNQ30476	IMULT01880	0.156584	LOC_Os04g10160	LOC_Os12g36880	'26.10'_'misc.cytochrome P450'	'35.2'_'not assigned.unknown'	Unknown
IUNQ30476	IUNQ41639	0.145316	LOC_Os04g10160	LOC_Os01g04050	'26.10'_'misc.cytochrome P450'	'35.2'_'not assigned.unknown'	Unknown
IUNQ30476	IUNQ41536	0.140679	LOC_Os04g10160	LOC_Os01g04050	'26.10'_'misc.cytochrome P450'	'35.2'_'not assigned.unknown'	Unknown
IUNQ30476	IUNQ35530	0.139929	LOC_Os04g10160	LOC_Os12g36830	'26.10'_'misc.cytochrome P450'	'35.2'_'not assigned.unknown'	Unknown
IUNQ30476	IUNQ18914	0.133271	LOC_Os04g10160	LOC_Os01g04040	'26.10'_'misc.cytochrome P450'	'35.2'_'not assigned.unknown'	Unknown
IUNQ55375	IUNQ07794	0.133052	LOC_Os04g10160	LOC_Os03g08840	'26.10'_'misc.cytochrome P450'	'35.2'_'not assigned.unknown'	Unknown
IUNQ30476	IUNQ07794	0.124956	LOC_Os04g10160	LOC_Os03g08840	'26.10'_'misc.cytochrome P450'	'35.2'_'not assigned.unknown'	Unknown
IUNQ55375	IUNQ00911	0.116718	LOC_Os04g10160	LOC_Os02g36680	'26.10'_'misc.cytochrome P450'	'35.2'_'not assigned.unknown'	Unknown
IUNQ55375	IUNQ11468	0.114667	LOC_Os04g10160	LOC_Os03g58764	'26.10'_'misc.cytochrome P450'	'35.2'_'not assigned.unknown'	Unknown
IUNQ55375	IMULT03383	0.11365	LOC_Os04g10160	LOC_Os08g24300	'26.10'_'misc.cytochrome P450'	'35.2'_'not assigned.unknown'	Unknown

## Sheet: S
Table S7.3. Coexpressed genes of some differentially expressed candidate genes based on microarray analysis of sulfur-contrasting O. sativa subsp. indica RSQ lines.
fromNode	toNode	weight	fromLocus	toLocus	degfromLocus	GoMAPMAN	toLocus_gomapman_class
IUNQ46281	IUNQ36899	0.030143	LOC_Os03g09940	LOC_Os10g40934	786	'16.8.4'_'secondary metabolism.flavonoids.flavonols'	Metabolism
IUNQ11156	IUNQ38995	0.0303793	LOC_Os03g09930	LOC_Os11g10290	563	'29.4'_'protein.postranslational modification'	Protein processes
IUNQ27051	IMULT02463	0.0305265	LOC_Os03g09940	LOC_Os11g25130	786	'35.2'_'not assigned.unknown'	Unknown
IUNQ46281	IUNQ44761	0.0305683	LOC_Os03g09940	LOC_Os12g43450	786	'20.2'_'stress.abiotic'	Stress
IUNQ46281	IUNQ06619	0.0308242	LOC_Os03g09940	LOC_Os03g03700	786	'20.1.3.1'_'stress.biotic.signalling.MLO-like'	Stress
IUNQ46281	IUNQ28392	0.0308361	LOC_Os03g09940	LOC_Os01g51510	786	'35.2'_'not assigned.unknown'	Unknown
IUNQ46281	IUNQ30274	0.0310435	LOC_Os03g09940	LOC_Os12g43490	786	'20.2'_'stress.abiotic'	Stress
IUNQ11156	IUNQ27279	0.031088	LOC_Os03g09930	LOC_Os10g39130	563	'27.3.24'_'RNA.regulation of transcription.MADS box transcription factor family'	DNA/RNA processes
IUNQ46281	IUNQ08244	0.0311743	LOC_Os03g09940	LOC_Os04g11680	786	'35.2'_'not assigned.unknown'	Unknown
IUNQ11156	IUNQ20630	0.0314127	LOC_Os03g09930	LOC_Os08g30020	563	'35.2'_'not assigned.unknown'	Unknown
IUNQ11152	IUNQ52187	0.0315235	LOC_Os03g09930	LOC_Os01g03530	563	'26.7'_'misc.oxidases - copper flavone etc'	Miscellaneous
IUNQ11156	IUNQ44846	0.0317814	LOC_Os03g09930	LOC_Os01g57350	563	'11.8.1'_'lipid metabolism.'exotics' (steroids squalene etc).sphingolipids'	Metabolism
IUNQ46281	IUNQ09822	0.0320775	LOC_Os03g09940	LOC_Os08g11480	786	'35.2'_'not assigned.unknown'	Unknown
IUNQ46281	IUNQ17432	0.0321167	LOC_Os03g09940	LOC_Os01g24710	786	'35.2'_'not assigned.unknown'	Unknown
IUNQ46281	IUNQ01122	0.0321186	LOC_Os03g09940	LOC_Os03g41390	786	'27.3.11'_'RNA.regulation of transcription.C2H2 zinc finger family'	DNA/RNA processes
IUNQ11152	IUNQ21101	0.0323095	LOC_Os03g09930	LOC_Os01g72330	563	'27.3.5'_'RNA.regulation of transcription.ARR'	DNA/RNA processes
IUNQ11156	IUNQ10581	0.0324034	LOC_Os03g09930	LOC_Os08g04090	563	'35.2'_'not assigned.unknown'	Unknown
IUNQ11156	IUNQ52586	0.0324128	LOC_Os03g09930	LOC_Os04g20630	563	'35.2'_'not assigned.unknown'	Unknown
IUNQ46281	IUNQ34261	0.0324375	LOC_Os03g09940	LOC_Os01g39000	786	'35.2'_'not assigned.unknown'	Unknown
IUNQ11156	IUNQ25398	0.0324471	LOC_Os03g09930	LOC_Os09g25840	563	'35.2'_'not assigned.unknown'	Unknown
IUNQ46281	IUNQ42424	0.0324885	LOC_Os03g09940	LOC_Os11g44600	786	'30.3'_'signalling.calcium'	Signalling
IUNQ46281	IUNQ29197	0.0324936	LOC_Os03g09940	LOC_Os01g51460	786	'35.2'_'not assigned.unknown'	Unknown
IUNQ46281	IUNQ31075	0.032512	LOC_Os03g09940	LOC_Os05g10810	786	'11.4'_'lipid metabolism.TAG synthesis'	Metabolism
IUNQ46281	IUNQ02830	0.0326322	LOC_Os03g09940	LOC_Os03g50490	786	'12.2.2'_'N-metabolism.ammonia metabolism.glutamine synthetase'	Metabolism
IUNQ11152	IUNQ15021	0.0328123	LOC_Os03g09930	LOC_Os02g29570	563	'35.2'_'not assigned.unknown'	Unknown
IUNQ11156	IUNQ08244	0.0328141	LOC_Os03g09930	LOC_Os04g11680	563	'35.2'_'not assigned.unknown'	Unknown
IUNQ11156	IUNQ36822	0.033222	LOC_Os03g09930	LOC_Os12g38051	563	'35.2'_'not assigned.unknown'	Unknown
IUNQ46281	IUNQ46039	0.0332452	LOC_Os03g09940	LOC_Os11g45220	786	'35.2'_'not assigned.unknown'	Unknown
IUNQ46281	IUNQ38995	0.0333606	LOC_Os03g09940	LOC_Os11g10290	786	'29.4'_'protein.postranslational modification'	Protein processes
IUNQ46281	IUNQ28514	0.033405	LOC_Os03g09940	LOC_Os11g13720	786	'35.2'_'not assigned.unknown'	Unknown
IUNQ11156	IUNQ47064	0.0335038	LOC_Os03g09930	LOC_Os09g20380	563	'35.2'_'not assigned.unknown'	Unknown
IUNQ46281	IUNQ44043	0.0335187	LOC_Os03g09940	LOC_Os01g58310	786	'35.2'_'not assigned.unknown'	Unknown
IUNQ46281	IUNQ08050	0.0335716	LOC_Os03g09940	LOC_Os02g54560	786	'20.1'_'stress.biotic'	Stress
IUNQ46281	IUNQ24596	0.0336866	LOC_Os03g09940	LOC_Os03g30530	786	'35.2'_'not assigned.unknown'	Unknown
IUNQ46281	IUNQ11724	0.033827	LOC_Os03g09940	LOC_Os02g56720	786	'16.2.1.7'_'secondary metabolism.phenylpropanoids.lignin biosynthesis.CCR1'	Metabolism
IUNQ11156	IUNQ03563	0.0339931	LOC_Os03g09930	LOC_Os04g51500	563	'35.2'_'not assigned.unknown'	Unknown
IUNQ46281	IUNQ38284	0.0341887	LOC_Os03g09940	LOC_Os05g46750	786	'31.2'_'cell.division'	Cell/Cell wall processes
IUNQ46281	IUNQ55085	0.0342809	LOC_Os03g09940	LOC_Os06g05450	786	'35.2'_'not assigned.unknown'	Unknown
IUNQ46281	IUNQ08831	0.0344506	LOC_Os03g09940	LOC_Os03g14590	786	'30.3'_'signalling.calcium'	Signalling
IUNQ46281	IUNQ37167	0.0345668	LOC_Os03g09940	LOC_Os06g40190	786	'11.9.3.1'_'lipid metabolism.lipid degradation.lysophospholipases.phospholipase D'	Metabolism
IUNQ46281	IUNQ02075	0.0347413	LOC_Os03g09940	LOC_Os05g28060	786	'35.2'_'not assigned.unknown'	Unknown
IUNQ11156	IUNQ37167	0.0347646	LOC_Os03g09930	LOC_Os06g40190	563	'11.9.3.1'_'lipid metabolism.lipid degradation.lysophospholipases.phospholipase D'	Metabolism
IUNQ11156	IUNQ01882	0.0347877	LOC_Os03g09930	LOC_Os03g08150	563	'20.2.99'_'stress.abiotic.unspecified'	Stress
IUNQ11156	IUNQ42929	0.0350438	LOC_Os03g09930	LOC_Os01g72130	563	'26.9'_'misc.glutathione S transferases'	Miscellaneous
IUNQ11152	IUNQ04370	0.0351001	LOC_Os03g09930	LOC_Os09g20380	563	'35.2'_'not assigned.unknown'	Unknown
IUNQ46281	IUNQ20349	0.0351428	LOC_Os03g09940	LOC_Os03g50490	786	'12.2.2'_'N-metabolism.ammonia metabolism.glutamine synthetase'	Metabolism
IUNQ11152	IUNQ34310	0.0352442	LOC_Os03g09930	LOC_Os07g42520	563	'20.1'_'stress.biotic'	Stress
IUNQ11156	IUNQ53759	0.0353424	LOC_Os03g09930	LOC_Os05g11320	563	'35.2'_'not assigned.unknown'	Unknown
IUNQ46281	IUNQ15303	0.0353473	LOC_Os03g09940	LOC_Os12g25170	786	'20.1.7'_'stress.biotic.PR-proteins'	Stress
IUNQ46281	IUNQ20018	0.0356782	LOC_Os03g09940	LOC_Os01g57350	786	'11.8.1'_'lipid metabolism.'exotics' (steroids squalene etc).sphingolipids'	Metabolism
IUNQ11152	IUNQ03086	0.0356974	LOC_Os03g09930	LOC_Os06g17450	563	'35.2'_'not assigned.unknown'	Unknown
IUNQ11156	IUNQ26228	0.0357852	LOC_Os03g09930	LOC_Os04g05650	563	'35.2'_'not assigned.unknown'	Unknown
IUNQ46281	IUNQ41560	0.0359057	LOC_Os03g09940	LOC_Os09g08440	786	'33.99'_'development.unspecified'	Development
IUNQ11156	IUNQ54471	0.0362357	LOC_Os03g09930	LOC_Os10g38870	563	'28.2'_'DNA.repair'	DNA/RNA processes
IUNQ11152	IMULT00037	0.0365243	LOC_Os03g09930	LOC_Os11g24260	563	'35.2'_'not assigned.unknown'	Unknown
IUNQ46281	IUNQ53300	0.0366138	LOC_Os03g09940	LOC_Os04g45810	786	'27.3.22'_'RNA.regulation of transcription.HBHomeobox transcription factor family'	DNA/RNA processes
IUNQ46281	IUNQ27279	0.0366239	LOC_Os03g09940	LOC_Os10g39130	786	'27.3.24'_'RNA.regulation of transcription.MADS box transcription factor family'	DNA/RNA processes
IUNQ11156	IUNQ47058	0.0367291	LOC_Os03g09930	LOC_Os06g41540	563	'35.2'_'not assigned.unknown'	Unknown
IUNQ27051	IUNQ11625	0.0367567	LOC_Os03g09940	LOC_Os04g11820	786	'34.16'_'transport.ABC transporters and multidrug resistance systems'	Transport
IUNQ46281	IUNQ34322	0.0369685	LOC_Os03g09940	LOC_Os09g34250	786	'26.2'_'misc.UDP glucosyl and glucoronyl transferases'	Miscellaneous
IUNQ11156	IUNQ40030	0.0369956	LOC_Os03g09930	LOC_Os10g28120	563	'35.2'_'not assigned.unknown'	Unknown
IUNQ27051	IUNQ06927	0.0374144	LOC_Os03g09940	LOC_Os06g13780	786	'35.2'_'not assigned.unknown'	Unknown
IUNQ46281	IUNQ02966	0.0376198	LOC_Os03g09940	LOC_Os08g01360	786	'29.5.11.4.2'_'protein.degradation.ubiquitin.E3.RING'	Protein processes
IUNQ11156	IUNQ55159	0.0376369	LOC_Os03g09930	LOC_Os03g33970	563	'35.2'_'not assigned.unknown'	Unknown
IUNQ46281	IUNQ15395	0.0377359	LOC_Os03g09940	LOC_Os03g55050	786	'26.2'_'misc.UDP glucosyl and glucoronyl transferases'	Miscellaneous
IUNQ46281	IUNQ34595	0.0377825	LOC_Os03g09940	LOC_Os11g17970	786	'34.13'_'transport.peptides and oligopeptides'	Transport
IUNQ27051	IUNQ18471	0.0380214	LOC_Os03g09940	LOC_Os12g38550	786	'35.2'_'not assigned.unknown'	Unknown
IUNQ46281	IUNQ47252	0.0381235	LOC_Os03g09940	LOC_Os03g51650	786	'35.2'_'not assigned.unknown'	Unknown
IUNQ46281	IUNQ55518	0.0382598	LOC_Os03g09940	LOC_Os01g03690	786	'30.2.24'_'signalling.receptor kinases.S-locus glycoprotein like'	Signalling
IUNQ46281	IUNQ38881	0.0383652	LOC_Os03g09940	LOC_Os01g64470	786	'33.99'_'development.unspecified'	Development
IUNQ11152	IUNQ20924	0.0383986	LOC_Os03g09930	LOC_Os11g42510	563	'16.5.1.1.4.2'_'secondary metabolism.sulfur-containing.glucosinolates.synthesis.shared.alkylthiohydroximate C-S lyase'	Metabolism
IUNQ46281	IUNQ01882	0.038596	LOC_Os03g09940	LOC_Os03g08150	786	'20.2.99'_'stress.abiotic.unspecified'	Stress
IUNQ11152	IUNQ11144	0.0386163	LOC_Os03g09930	LOC_Os11g04860	563	'26.2'_'misc.UDP glucosyl and glucoronyl transferases'	Miscellaneous
IUNQ27051	IUNQ18314	0.0386533	LOC_Os03g09940	LOC_Os09g26970	786	'30.2.17'_'signalling.receptor kinases.DUF 26'	Signalling
IUNQ46281	IUNQ42266	0.0387945	LOC_Os03g09940	LOC_Os03g30530	786	'35.2'_'not assigned.unknown'	Unknown
IUNQ11156	IUNQ08831	0.0391411	LOC_Os03g09930	LOC_Os03g14590	563	'30.3'_'signalling.calcium'	Signalling
IUNQ11156	IMULT00037	0.0391549	LOC_Os03g09930	LOC_Os11g24260	563	'35.2'_'not assigned.unknown'	Unknown
IUNQ11156	IUNQ52187	0.039336	LOC_Os03g09930	LOC_Os01g03530	563	'26.7'_'misc.oxidases - copper flavone etc'	Miscellaneous
IUNQ46281	IUNQ03377	0.0393482	LOC_Os03g09940	LOC_Os07g37320	786	'34.2'_'transport.sugars'	Transport
IUNQ46281	IUNQ54537	0.0396073	LOC_Os03g09940	LOC_Os08g40780	786	'35.2'_'not assigned.unknown'	Unknown
IUNQ46281	IUNQ22657	0.0398362	LOC_Os03g09940	LOC_Os06g30430	786	'20.1'_'stress.biotic'	Stress
IUNQ27051	IUNQ17301	0.0398546	LOC_Os03g09940	LOC_Os09g01360	786	'35.2'_'not assigned.unknown'	Unknown
IUNQ27051	IUNQ35969	0.0399013	LOC_Os03g09940	LOC_Os08g04340	786	'26.19'_'misc.plastocyanin-like'	Miscellaneous
IUNQ27051	IUNQ12549	0.0407494	LOC_Os03g09940	LOC_Os05g02070	786	'35.2'_'not assigned.unknown'	Unknown
IUNQ27051	IUNQ14714	0.040949	LOC_Os03g09940	LOC_Os02g56270	786	'35.1.21'_'not assigned.no ontology.epsin N-terminal homology (ENTH) domain-containing protein'	Unknown
IUNQ11152	IUNQ37167	0.041079	LOC_Os03g09930	LOC_Os06g40190	563	'11.9.3.1'_'lipid metabolism.lipid degradation.lysophospholipases.phospholipase D'	Metabolism
IUNQ46281	IUNQ22873	0.0411203	LOC_Os03g09940	LOC_Os01g63190	786	'16.10'_'secondary metabolism.simple phenols'	Metabolism
IUNQ46281	IUNQ17247	0.0412268	LOC_Os03g09940	LOC_Os01g07590	786	'20.2.2'_'stress.abiotic.cold'	Stress
IUNQ11152	IUNQ55159	0.0413118	LOC_Os03g09930	LOC_Os03g33970	563	'35.2'_'not assigned.unknown'	Unknown
IUNQ46281	IUNQ02084	0.0414498	LOC_Os03g09940	LOC_Os10g21860	786	'35.2'_'not assigned.unknown'	Unknown
IUNQ27051	IMULT01072	0.0416712	LOC_Os03g09940	LOC_Os04g05400	786	'35.2'_'not assigned.unknown'	Unknown
IUNQ46281	IUNQ34122	0.0417553	LOC_Os03g09940	LOC_Os01g42860	786	'35.2'_'not assigned.unknown'	Unknown
IUNQ27051	IUNQ18756	0.0417633	LOC_Os03g09940	LOC_Os05g25090	786	'35.2'_'not assigned.unknown'	Unknown
IUNQ27051	IUNQ28613	0.0419106	LOC_Os03g09940	LOC_Os10g24100	786	'35.2'_'not assigned.unknown'	Unknown
IUNQ46281	IUNQ18626	0.0424519	LOC_Os03g09940	LOC_Os05g15380	786	'35.2'_'not assigned.unknown'	Unknown
IUNQ46281	IMULT01882	0.0426854	LOC_Os03g09940	LOC_Os03g15920	786	'35.2'_'not assigned.unknown'	Unknown
IUNQ46281	IUNQ40211	0.0429759	LOC_Os03g09940	LOC_Os08g18870	786	'35.2'_'not assigned.unknown'	Unknown
IUNQ27051	IUNQ53759	0.0430906	LOC_Os03g09940	LOC_Os05g11320	786	'35.2'_'not assigned.unknown'	Unknown
IUNQ27051	IUNQ42968	0.0431766	LOC_Os03g09940	LOC_Os04g46470	786	'17.1.1'_'hormone metabolism.abscisic acid.synthesis-degradation'	Metabolism
IUNQ11156	IUNQ24681	0.0432057	LOC_Os03g09930	LOC_Os03g09840	563	'20.2.2'_'stress.abiotic.cold'	Stress
IUNQ46281	IMULT00037	0.0434806	LOC_Os03g09940	LOC_Os11g24260	786	'35.2'_'not assigned.unknown'	Unknown
IUNQ46281	IUNQ37519	0.0436325	LOC_Os03g09940	LOC_Os01g74300	786	'35.2'_'not assigned.unknown'	Unknown
IUNQ11156	IUNQ37380	0.0437191	LOC_Os03g09930	LOC_Os01g41420	563	'34.3'_'transport.amino acids'	Transport
IUNQ46281	IUNQ29821	0.0438809	LOC_Os03g09940	LOC_Os06g13830	786	'26.3.4'_'misc.gluco- galacto- and mannosidases.endoglucanase'	Miscellaneous
IUNQ46281	IUNQ03417	0.0441465	LOC_Os03g09940	LOC_Os04g58850	786	'33.99'_'development.unspecified'	Development
IUNQ27051	IUNQ15021	0.0444227	LOC_Os03g09940	LOC_Os02g29570	786	'35.2'_'not assigned.unknown'	Unknown
IUNQ46281	IUNQ53759	0.0444438	LOC_Os03g09940	LOC_Os05g11320	786	'35.2'_'not assigned.unknown'	Unknown
IUNQ27051	IUNQ43465	0.0446913	LOC_Os03g09940	LOC_Os12g43440	786	'20.2'_'stress.abiotic'	Stress
IUNQ27051	IUNQ32451	0.0447193	LOC_Os03g09940	LOC_Os01g31850	786	'35.2'_'not assigned.unknown'	Unknown
IUNQ46281	IUNQ03563	0.0447662	LOC_Os03g09940	LOC_Os04g51500	786	'35.2'_'not assigned.unknown'	Unknown
IUNQ46281	IUNQ26270	0.0448895	LOC_Os03g09940	LOC_Os03g03370	786	'35.2'_'not assigned.unknown'	Unknown
IUNQ27051	IUNQ47927	0.0449174	LOC_Os03g09940	LOC_Os07g25760	786	'35.2'_'not assigned.unknown'	Unknown
IUNQ27051	IUNQ18639	0.0449295	LOC_Os03g09940	LOC_Os11g29110	786	'20.1.7'_'stress.biotic.PR-proteins'	Stress
IUNQ27051	IUNQ55033	0.0452985	LOC_Os03g09940	LOC_Os05g41050	786	'35.2'_'not assigned.unknown'	Unknown
IUNQ27051	IUNQ50367	0.0453126	LOC_Os03g09940	LOC_Os04g43410	786	'26.3'_'misc.gluco- galacto- and mannosidases'	Miscellaneous
IUNQ46281	IUNQ44846	0.0454391	LOC_Os03g09940	LOC_Os01g57350	786	'11.8.1'_'lipid metabolism.'exotics' (steroids squalene etc).sphingolipids'	Metabolism
IUNQ27051	IUNQ42266	0.0454795	LOC_Os03g09940	LOC_Os03g30530	786	'35.2'_'not assigned.unknown'	Unknown
IUNQ27051	IUNQ31598	0.045482	LOC_Os03g09940	LOC_Os08g09010	786	'20.2.99'_'stress.abiotic.unspecified'	Stress
IUNQ46281	IUNQ13164	0.0456002	LOC_Os03g09940	LOC_Os04g40180	786	'35.2'_'not assigned.unknown'	Unknown
IUNQ46281	IUNQ55159	0.045681	LOC_Os03g09940	LOC_Os03g33970	786	'35.2'_'not assigned.unknown'	Unknown
IUNQ11152	IUNQ28383	0.0456827	LOC_Os03g09930	LOC_Os12g27470	563	'35.2'_'not assigned.unknown'	Unknown
IUNQ46281	IMULT03292	0.0457413	LOC_Os03g09940	LOC_Os08g01130	786	'28.1'_'DNA.synthesis/chromatin structure'	DNA/RNA processes
IUNQ46281	IUNQ32922	0.0457696	LOC_Os03g09940	LOC_Os02g51670	786	'27.3.3'_'RNA.regulation of transcription.AP2/EREBP APETALA2/Ethylene-responsive element binding protein family'	DNA/RNA processes
IUNQ11156	IMULT03680	0.0458143	LOC_Os03g09930	LOC_Os11g24270	563	'35.2'_'not assigned.unknown'	Unknown
IUNQ27051	IUNQ20281	0.0459067	LOC_Os03g09940	LOC_Os03g21260	786	'4.1.12'_'glycolysis.cytosolic branch.phosphoglycerate mutase'	Miscellaneous
IUNQ27051	IUNQ28346	0.0459262	LOC_Os03g09940	LOC_Os12g39310	786	'26.10'_'misc.cytochrome P450'	Miscellaneous
IUNQ27051	IUNQ18617	0.0462886	LOC_Os03g09940	LOC_Os12g20169	786	'35.2'_'not assigned.unknown'	Unknown
IUNQ46281	IUNQ12376	0.0465075	LOC_Os03g09940	LOC_Os08g04430	786	'35.2'_'not assigned.unknown'	Unknown
IUNQ27051	IUNQ24596	0.0466267	LOC_Os03g09940	LOC_Os03g30530	786	'35.2'_'not assigned.unknown'	Unknown
IUNQ27051	IUNQ36587	0.0467085	LOC_Os03g09940	LOC_Os12g17290	786	'35.2'_'not assigned.unknown'	Unknown
IUNQ27051	IUNQ49998	0.0469085	LOC_Os03g09940	LOC_Os09g20090	786	'21.2.1'_'redox.ascorbate and glutathione.ascorbate'	Redox
IUNQ11152	IUNQ25878	0.0469144	LOC_Os03g09930	LOC_Os05g50580	563	'29.5.5'_'protein.degradation.serine protease'	Protein processes
IUNQ46281	IUNQ29815	0.0470359	LOC_Os03g09940	LOC_Os01g57470	786	'30.3'_'signalling.calcium'	Signalling
IUNQ46281	IUNQ52678	0.0470698	LOC_Os03g09940	LOC_Os03g53020	786	'27.3.6'_'RNA.regulation of transcription.bHLHBasic Helix-Loop-Helix family'	DNA/RNA processes
IUNQ46281	IUNQ01874	0.0474506	LOC_Os03g09940	LOC_Os01g42234	786	'34.3'_'transport.amino acids'	Transport
IUNQ46281	IUNQ36822	0.0476263	LOC_Os03g09940	LOC_Os12g38051	786	'35.2'_'not assigned.unknown'	Unknown
IUNQ46281	IUNQ14817	0.0477059	LOC_Os03g09940	LOC_Os01g71310	786	'17.4.1'_'hormone metabolism.cytokinin.synthesis-degradation'	Metabolism
IUNQ27051	IUNQ31504	0.0478881	LOC_Os03g09940	LOC_Os12g43410	786	'20.2'_'stress.abiotic'	Stress
IUNQ46281	IUNQ25081	0.0480042	LOC_Os03g09940	LOC_Os06g22460	786	'20.1'_'stress.biotic'	Stress
IUNQ46281	IUNQ26228	0.0482988	LOC_Os03g09940	LOC_Os04g05650	786	'35.2'_'not assigned.unknown'	Unknown
IUNQ27051	IUNQ38284	0.048385	LOC_Os03g09940	LOC_Os05g46750	786	'31.2'_'cell.division'	Cell/Cell wall processes
IUNQ27051	IUNQ15479	0.0483886	LOC_Os03g09940	LOC_Os11g18720	786	'35.2'_'not assigned.unknown'	Unknown
IUNQ11156	IUNQ29625	0.0485579	LOC_Os03g09930	LOC_Os03g15350	563	'35.1'_'not assigned.no ontology'	Unknown
IUNQ46281	IMULT03680	0.048706	LOC_Os03g09940	LOC_Os11g24270	786	'35.2'_'not assigned.unknown'	Unknown
IUNQ11156	IUNQ21101	0.0488129	LOC_Os03g09930	LOC_Os01g72330	563	'27.3.5'_'RNA.regulation of transcription.ARR'	DNA/RNA processes
IUNQ27051	IUNQ08782	0.0489169	LOC_Os03g09940	LOC_Os02g02400	786	'21.6'_'redox.dismutases and catalases'	Redox
IUNQ27051	IUNQ38995	0.0489334	LOC_Os03g09940	LOC_Os11g10290	786	'29.4'_'protein.postranslational modification'	Protein processes
IUNQ27051	IUNQ08831	0.0489708	LOC_Os03g09940	LOC_Os03g14590	786	'30.3'_'signalling.calcium'	Signalling
IUNQ27051	IUNQ24901	0.0490605	LOC_Os03g09940	LOC_Os02g02400	786	'21.6'_'redox.dismutases and catalases'	Redox
IUNQ27051	IUNQ32395	0.0493748	LOC_Os03g09940	LOC_Os07g38400	786	'34.99'_'transport.misc'	Transport
IUNQ11156	IUNQ25878	0.0493983	LOC_Os03g09930	LOC_Os05g50580	563	'29.5.5'_'protein.degradation.serine protease'	Protein processes
IUNQ27051	IUNQ42127	0.0494565	LOC_Os03g09940	LOC_Os04g43410	786	'26.3'_'misc.gluco- galacto- and mannosidases'	Miscellaneous
IUNQ27051	IUNQ09128	0.0496674	LOC_Os03g09940	LOC_Os11g12760	786	'26.6'_'misc.O-methyl transferases'	Miscellaneous
IUNQ46281	IUNQ41422	0.0498472	LOC_Os03g09940	LOC_Os07g18120	786	'26.1'_'misc.misc2'	Miscellaneous
IUNQ27051	IUNQ50341	0.0500525	LOC_Os03g09940	LOC_Os03g55100	786	'34.22'_'transport.cyclic nucleotide or calcium regulated channels'	Transport
IUNQ11156	IUNQ34310	0.0501376	LOC_Os03g09930	LOC_Os07g42520	563	'20.1'_'stress.biotic'	Stress
IUNQ46281	IUNQ47058	0.0501435	LOC_Os03g09940	LOC_Os06g41540	786	'35.2'_'not assigned.unknown'	Unknown
IUNQ11156	IUNQ48390	0.0502895	LOC_Os03g09930	LOC_Os03g07200	563	'35.2'_'not assigned.unknown'	Unknown
IUNQ27051	IUNQ24551	0.0504205	LOC_Os03g09940	LOC_Os01g10400	786	'35.2'_'not assigned.unknown'	Unknown
IUNQ46281	IUNQ17393	0.0505193	LOC_Os03g09940	LOC_Os06g05120	786	'35.2'_'not assigned.unknown'	Unknown
IUNQ46281	IUNQ53504	0.0505257	LOC_Os03g09940	LOC_Os10g25550	786	'29.4.1.57'_'protein.postranslational modification.kinase.receptor like cytoplasmatic kinase VII'	Protein processes
IUNQ11152	IUNQ47064	0.050723	LOC_Os03g09930	LOC_Os09g20380	563	'35.2'_'not assigned.unknown'	Unknown
IUNQ46281	IUNQ19959	0.050725	LOC_Os03g09940	LOC_Os01g16260	786	'34.99'_'transport.misc'	Transport
IUNQ46281	IUNQ24266	0.0510814	LOC_Os03g09940	LOC_Os01g50160	786	'34.16'_'transport.ABC transporters and multidrug resistance systems'	Transport
IUNQ46281	IUNQ03414	0.0512881	LOC_Os03g09940	LOC_Os04g58850	786	'33.99'_'development.unspecified'	Development
IUNQ27051	IUNQ22008	0.0513743	LOC_Os03g09940	LOC_Os05g34870	786	'35.2'_'not assigned.unknown'	Unknown
IUNQ46281	IUNQ48464	0.0514514	LOC_Os03g09940	LOC_Os01g41430	786	'26.2'_'misc.UDP glucosyl and glucoronyl transferases'	Miscellaneous
IUNQ27051	IUNQ26901	0.0514644	LOC_Os03g09940	LOC_Os02g37300	786	'35.2'_'not assigned.unknown'	Unknown
IUNQ46281	IUNQ47064	0.0519313	LOC_Os03g09940	LOC_Os09g20380	786	'35.2'_'not assigned.unknown'	Unknown
IUNQ46281	IUNQ34310	0.0519581	LOC_Os03g09940	LOC_Os07g42520	786	'20.1'_'stress.biotic'	Stress
IUNQ46281	IUNQ48390	0.0520148	LOC_Os03g09940	LOC_Os03g07200	786	'35.2'_'not assigned.unknown'	Unknown
IUNQ46281	IUNQ01906	0.052047	LOC_Os03g09940	LOC_Os04g44354	786	'26.2'_'misc.UDP glucosyl and glucoronyl transferases'	Miscellaneous
IUNQ27051	IUNQ02830	0.0521863	LOC_Os03g09940	LOC_Os03g50490	786	'12.2.2'_'N-metabolism.ammonia metabolism.glutamine synthetase'	Metabolism
IUNQ27051	IUNQ28392	0.0522468	LOC_Os03g09940	LOC_Os01g51510	786	'35.2'_'not assigned.unknown'	Unknown
IUNQ46281	IUNQ37656	0.0523615	LOC_Os03g09940	LOC_Os09g16030	786	'26.2'_'misc.UDP glucosyl and glucoronyl transferases'	Miscellaneous
IUNQ46281	IUNQ05981	0.0527201	LOC_Os03g09940	LOC_Os06g45570	786	'35.2'_'not assigned.unknown'	Unknown
IUNQ46281	IUNQ27634	0.0527246	LOC_Os03g09940	LOC_Os01g07376	786	'21.1'_'redox.thioredoxin'	Redox
IUNQ46281	IUNQ40030	0.0528548	LOC_Os03g09940	LOC_Os10g28120	786	'35.2'_'not assigned.unknown'	Unknown
IUNQ46281	IMULT01106	0.052991	LOC_Os03g09940	LOC_Os11g05400	786	'26.13'_'misc.acid and other phosphatases'	Miscellaneous
IUNQ46281	IUNQ04370	0.053001	LOC_Os03g09940	LOC_Os09g20380	786	'35.2'_'not assigned.unknown'	Unknown
IUNQ27051	IUNQ40729	0.0531994	LOC_Os03g09940	LOC_Os12g17160	786	'17.3.1.1.5'_'hormone metabolism.brassinosteroid.synthesis-degradation.BRs.metabolic regulation'	Metabolism
IUNQ46281	IUNQ35022	0.0532698	LOC_Os03g09940	LOC_Os04g45810	786	'27.3.22'_'RNA.regulation of transcription.HBHomeobox transcription factor family'	DNA/RNA processes
IUNQ27051	IUNQ46039	0.053294	LOC_Os03g09940	LOC_Os11g45220	786	'35.2'_'not assigned.unknown'	Unknown
IUNQ27051	IUNQ08244	0.0533031	LOC_Os03g09940	LOC_Os04g11680	786	'35.2'_'not assigned.unknown'	Unknown
IUNQ27051	IUNQ26270	0.0535915	LOC_Os03g09940	LOC_Os03g03370	786	'35.2'_'not assigned.unknown'	Unknown
IUNQ11156	IUNQ11144	0.053643	LOC_Os03g09930	LOC_Os11g04860	563	'26.2'_'misc.UDP glucosyl and glucoronyl transferases'	Miscellaneous
IUNQ27051	IUNQ20349	0.0536962	LOC_Os03g09940	LOC_Os03g50490	786	'12.2.2'_'N-metabolism.ammonia metabolism.glutamine synthetase'	Metabolism
IUNQ27051	IUNQ03086	0.0537489	LOC_Os03g09940	LOC_Os06g17450	786	'35.2'_'not assigned.unknown'	Unknown
IUNQ46281	IUNQ04957	0.0538212	LOC_Os03g09940	LOC_Os01g54450	786	'35.2'_'not assigned.unknown'	Unknown
IUNQ27051	IUNQ29197	0.0539336	LOC_Os03g09940	LOC_Os01g51460	786	'35.2'_'not assigned.unknown'	Unknown
IUNQ27051	IUNQ37519	0.054139	LOC_Os03g09940	LOC_Os01g74300	786	'35.2'_'not assigned.unknown'	Unknown
IUNQ11152	IUNQ24681	0.0542561	LOC_Os03g09930	LOC_Os03g09840	563	'20.2.2'_'stress.abiotic.cold'	Stress
IUNQ27051	IUNQ22089	0.0543916	LOC_Os03g09940	LOC_Os04g26130	786	'35.2'_'not assigned.unknown'	Unknown
IUNQ46281	IUNQ43775	0.0544357	LOC_Os03g09940	LOC_Os07g10440	786	'35.2'_'not assigned.unknown'	Unknown
IUNQ46281	IUNQ49748	0.0546318	LOC_Os03g09940	LOC_Os06g13560	786	'17.8.1.1.7'_'hormone metabolism.salicylic acid.synthesis-degradation.synthesis.methyl-SA methylesterase'	Metabolism
IUNQ46281	IUNQ24551	0.0546691	LOC_Os03g09940	LOC_Os01g10400	786	'35.2'_'not assigned.unknown'	Unknown
IUNQ27051	IUNQ20568	0.0547165	LOC_Os03g09940	LOC_Os01g24710	786	'35.2'_'not assigned.unknown'	Unknown
IUNQ46281	IUNQ05905	0.0547407	LOC_Os03g09940	LOC_Os06g19070	786	'26.10'_'misc.cytochrome P450'	Miscellaneous
IUNQ46281	IUNQ15933	0.0548128	LOC_Os03g09940	LOC_Os04g59480	786	'34.13'_'transport.peptides and oligopeptides'	Transport
IUNQ46281	IUNQ07470	0.0549131	LOC_Os03g09940	LOC_Os06g21570	786	'26.3'_'misc.gluco- galacto- and mannosidases'	Miscellaneous
IUNQ27051	IUNQ01882	0.0551102	LOC_Os03g09940	LOC_Os03g08150	786	'20.2.99'_'stress.abiotic.unspecified'	Stress
IUNQ27051	IMULT03292	0.0552718	LOC_Os03g09940	LOC_Os08g01130	786	'28.1'_'DNA.synthesis/chromatin structure'	DNA/RNA processes
IUNQ27051	IUNQ03362	0.0553303	LOC_Os03g09940	LOC_Os07g23470	786	'30.2.15'_'signalling.receptor kinases.thaumatin like'	Signalling
IUNQ46281	IUNQ17858	0.0553864	LOC_Os03g09940	LOC_Os01g56690	786	'35.2'_'not assigned.unknown'	Unknown
IUNQ27051	IUNQ01517	0.0553891	LOC_Os03g09940	LOC_Os02g37290	786	'35.2'_'not assigned.unknown'	Unknown
IUNQ46281	IMULT00183	0.0554094	LOC_Os03g09940	LOC_Os04g25650	786	'35.2'_'not assigned.unknown'	Unknown
IUNQ46281	IUNQ52586	0.0554904	LOC_Os03g09940	LOC_Os04g20630	786	'35.2'_'not assigned.unknown'	Unknown
IUNQ27051	IUNQ44761	0.0557421	LOC_Os03g09940	LOC_Os12g43450	786	'20.2'_'stress.abiotic'	Stress
IUNQ27051	IUNQ32922	0.0558616	LOC_Os03g09940	LOC_Os02g51670	786	'27.3.3'_'RNA.regulation of transcription.AP2/EREBP APETALA2/Ethylene-responsive element binding protein family'	DNA/RNA processes
IUNQ27051	IUNQ03563	0.0559153	LOC_Os03g09940	LOC_Os04g51500	786	'35.2'_'not assigned.unknown'	Unknown
IUNQ27051	IUNQ24542	0.0561086	LOC_Os03g09940	LOC_Os10g30380	786	'26.10'_'misc.cytochrome P450'	Miscellaneous
IUNQ27051	IUNQ34973	0.0562757	LOC_Os03g09940	LOC_Os07g35410	786	'30.2.17'_'signalling.receptor kinases.DUF 26'	Signalling
IUNQ46281	IUNQ44340	0.0563547	LOC_Os03g09940	LOC_Os10g28080	786	'35.2'_'not assigned.unknown'	Unknown
IUNQ46281	IUNQ20384	0.0565147	LOC_Os03g09940	LOC_Os03g57880	786	'26.4.1'_'misc.beta 13 glucan hydrolases.glucan endo-13-beta-glucosidase'	Miscellaneous
IUNQ46281	IUNQ20630	0.0570005	LOC_Os03g09940	LOC_Os08g30020	786	'35.2'_'not assigned.unknown'	Unknown
IUNQ27051	IUNQ44043	0.0570833	LOC_Os03g09940	LOC_Os01g58310	786	'35.2'_'not assigned.unknown'	Unknown
IUNQ46281	IMULT01285	0.057198	LOC_Os03g09940	LOC_Os01g21250	786	'35.2'_'not assigned.unknown'	Unknown
IUNQ46281	IUNQ28027	0.0573549	LOC_Os03g09940	LOC_Os02g51710	786	'35.1'_'not assigned.no ontology'	Unknown
IUNQ46281	IUNQ55539	0.0575819	LOC_Os03g09940	LOC_Os04g19430	786	'35.2'_'not assigned.unknown'	Unknown
IUNQ27051	IUNQ02966	0.0576118	LOC_Os03g09940	LOC_Os08g01360	786	'29.5.11.4.2'_'protein.degradation.ubiquitin.E3.RING'	Protein processes
IUNQ27051	IUNQ37129	0.0577776	LOC_Os03g09940	LOC_Os11g47500	786	'20.1.7'_'stress.biotic.PR-proteins'	Stress
IUNQ11156	IUNQ28480	0.0577966	LOC_Os03g09930	LOC_Os02g36414	563	'34.2'_'transport.sugars'	Transport
IUNQ46281	IUNQ29625	0.0579229	LOC_Os03g09940	LOC_Os03g15350	786	'35.1'_'not assigned.no ontology'	Unknown
IUNQ46281	IUNQ53127	0.0579512	LOC_Os03g09940	LOC_Os11g02130	786	'26.12'_'misc.peroxidases'	Miscellaneous
IUNQ27051	IUNQ44846	0.0582509	LOC_Os03g09940	LOC_Os01g57350	786	'11.8.1'_'lipid metabolism.'exotics' (steroids squalene etc).sphingolipids'	Metabolism
IUNQ46281	IUNQ16661	0.0583594	LOC_Os03g09940	LOC_Os06g04200	786	'2.1.2.2'_'major CHO metabolism.synthesis.starch.starch synthase'	Metabolism
IUNQ27051	IUNQ30274	0.058398	LOC_Os03g09940	LOC_Os12g43490	786	'20.2'_'stress.abiotic'	Stress
IUNQ46281	IUNQ10368	0.0584183	LOC_Os03g09940	LOC_Os01g12770	786	'26.10'_'misc.cytochrome P450'	Miscellaneous
IUNQ46281	IUNQ50965	0.0587471	LOC_Os03g09940	LOC_Os09g20390	786	'3.2.2'_'minor CHO metabolism.trehalose.TPP'	Metabolism
IUNQ27051	IUNQ26228	0.0588851	LOC_Os03g09940	LOC_Os04g05650	786	'35.2'_'not assigned.unknown'	Unknown
IUNQ11156	IUNQ02382	0.0590051	LOC_Os03g09930	LOC_Os07g26660	563	'34.19.1'_'transport.Major Intrinsic Proteins.PIP'	Transport
IUNQ46281	IUNQ38886	0.0591658	LOC_Os03g09940	LOC_Os05g03920	786	'30.2.17'_'signalling.receptor kinases.DUF 26'	Signalling
IUNQ27051	IUNQ53300	0.0593917	LOC_Os03g09940	LOC_Os04g45810	786	'27.3.22'_'RNA.regulation of transcription.HBHomeobox transcription factor family'	DNA/RNA processes
IUNQ46281	IUNQ54471	0.059604	LOC_Os03g09940	LOC_Os10g38870	786	'28.2'_'DNA.repair'	DNA/RNA processes
IUNQ27051	IUNQ01122	0.0599442	LOC_Os03g09940	LOC_Os03g41390	786	'27.3.11'_'RNA.regulation of transcription.C2H2 zinc finger family'	DNA/RNA processes
IUNQ46281	IUNQ37380	0.0601597	LOC_Os03g09940	LOC_Os01g41420	786	'34.3'_'transport.amino acids'	Transport
IUNQ46281	IUNQ39675	0.0602608	LOC_Os03g09940	LOC_Os05g23340	786	'35.2'_'not assigned.unknown'	Unknown
IUNQ46281	IUNQ03016	0.0603474	LOC_Os03g09940	LOC_Os03g57880	786	'26.4.1'_'misc.beta 13 glucan hydrolases.glucan endo-13-beta-glucosidase'	Miscellaneous
IUNQ27051	IUNQ11724	0.0604369	LOC_Os03g09940	LOC_Os02g56720	786	'16.2.1.7'_'secondary metabolism.phenylpropanoids.lignin biosynthesis.CCR1'	Metabolism
IUNQ27051	IUNQ12314	0.060476	LOC_Os03g09940	LOC_Os10g30390	786	'26.10'_'misc.cytochrome P450'	Miscellaneous
IUNQ46281	IUNQ44723	0.0605423	LOC_Os03g09940	LOC_Os09g38670	786	'35.2'_'not assigned.unknown'	Unknown
IUNQ46281	IUNQ24681	0.0605476	LOC_Os03g09940	LOC_Os03g09840	786	'20.2.2'_'stress.abiotic.cold'	Stress
IUNQ27051	IUNQ28514	0.0606116	LOC_Os03g09940	LOC_Os11g13720	786	'35.2'_'not assigned.unknown'	Unknown
IUNQ27051	IUNQ25386	0.060696	LOC_Os03g09940	LOC_Os01g64262	786	'35.2'_'not assigned.unknown'	Unknown
IUNQ46281	IUNQ01808	0.060813	LOC_Os03g09940	LOC_Os05g45440	786	'35.2'_'not assigned.unknown'	Unknown
IUNQ46281	IUNQ31105	0.0612037	LOC_Os03g09940	LOC_Os09g34290	786	'35.2'_'not assigned.unknown'	Unknown
IUNQ27051	IMULT00037	0.0612891	LOC_Os03g09940	LOC_Os11g24260	786	'35.2'_'not assigned.unknown'	Unknown
IUNQ46281	IUNQ02382	0.061754	LOC_Os03g09940	LOC_Os07g26660	786	'34.19.1'_'transport.Major Intrinsic Proteins.PIP'	Transport
IUNQ46281	IUNQ32068	0.061876	LOC_Os03g09940	LOC_Os01g51470	786	'35.2'_'not assigned.unknown'	Unknown
IUNQ11156	IUNQ28383	0.0618814	LOC_Os03g09930	LOC_Os12g27470	563	'35.2'_'not assigned.unknown'	Unknown
IUNQ46281	IMULT02036	0.0619074	LOC_Os03g09940	LOC_Os03g24650	786	'16.1.5'_'secondary metabolism.isoprenoids.terpenoids'	Metabolism
IUNQ27051	IUNQ35022	0.0621692	LOC_Os03g09940	LOC_Os04g45810	786	'27.3.22'_'RNA.regulation of transcription.HBHomeobox transcription factor family'	DNA/RNA processes
IUNQ27051	IUNQ40711	0.062533	LOC_Os03g09940	LOC_Os02g34970	786	'33.99'_'development.unspecified'	Development
IUNQ46281	IUNQ18463	0.0627225	LOC_Os03g09940	LOC_Os01g19260	786	'29.5.9'_'protein.degradation.AAA type'	Protein processes
IUNQ27051	IUNQ19856	0.0630235	LOC_Os03g09940	LOC_Os05g11428	786	'35.2'_'not assigned.unknown'	Unknown
IUNQ27051	IUNQ38886	0.0636215	LOC_Os03g09940	LOC_Os05g03920	786	'30.2.17'_'signalling.receptor kinases.DUF 26'	Signalling
IUNQ46281	IUNQ46291	0.0637254	LOC_Os03g09940	LOC_Os03g43440	786	'29.4'_'protein.postranslational modification'	Protein processes
IUNQ27051	IUNQ17599	0.0638775	LOC_Os03g09940	LOC_Os02g11070	786	'11.1.10'_'lipid metabolism.FA synthesis and FA elongation.beta ketoacyl CoA synthase'	Metabolism
IUNQ46281	IUNQ39905	0.0640567	LOC_Os03g09940	LOC_Os04g01310	786	'29.4'_'protein.postranslational modification'	Protein processes
IUNQ46281	IUNQ28383	0.0642133	LOC_Os03g09940	LOC_Os12g27470	786	'35.2'_'not assigned.unknown'	Unknown
IUNQ27051	IUNQ19959	0.0642943	LOC_Os03g09940	LOC_Os01g16260	786	'34.99'_'transport.misc'	Transport
IUNQ46281	IUNQ08030	0.0645115	LOC_Os03g09940	LOC_Os07g10920	786	'31.4'_'cell.vesicle transport'	Cell/Cell wall processes
IUNQ27051	IUNQ08050	0.0645187	LOC_Os03g09940	LOC_Os02g54560	786	'20.1'_'stress.biotic'	Stress
IUNQ27051	IUNQ03377	0.0645305	LOC_Os03g09940	LOC_Os07g37320	786	'34.2'_'transport.sugars'	Transport
IUNQ46281	IUNQ23102	0.0645672	LOC_Os03g09940	LOC_Os11g36970	786	'29.5.11.4.2'_'protein.degradation.ubiquitin.E3.RING'	Protein processes
IUNQ27051	IUNQ36899	0.0645852	LOC_Os03g09940	LOC_Os10g40934	786	'16.8.4'_'secondary metabolism.flavonoids.flavonols'	Metabolism
IUNQ46281	IUNQ24226	0.0647016	LOC_Os03g09940	LOC_Os10g28870	786	'29.5.11.4.5.2'_'protein.degradation.ubiquitin.E3.BTB/POZ Cullin3.BTB/POZ'	Protein processes
IUNQ46281	IUNQ38068	0.0648117	LOC_Os03g09940	LOC_Os03g24760	786	'16.1.5'_'secondary metabolism.isoprenoids.terpenoids'	Metabolism
IUNQ46281	IUNQ42929	0.0648377	LOC_Os03g09940	LOC_Os01g72130	786	'26.9'_'misc.glutathione S transferases'	Miscellaneous
IUNQ27051	IUNQ46291	0.0651137	LOC_Os03g09940	LOC_Os03g43440	786	'29.4'_'protein.postranslational modification'	Protein processes
IUNQ27051	IUNQ44340	0.0653413	LOC_Os03g09940	LOC_Os10g28080	786	'35.2'_'not assigned.unknown'	Unknown
IUNQ27051	IUNQ34595	0.0654228	LOC_Os03g09940	LOC_Os11g17970	786	'34.13'_'transport.peptides and oligopeptides'	Transport
IUNQ27051	IUNQ34261	0.0655561	LOC_Os03g09940	LOC_Os01g39000	786	'35.2'_'not assigned.unknown'	Unknown
IUNQ27051	IUNQ08457	0.0656982	LOC_Os03g09940	LOC_Os04g11820	786	'34.16'_'transport.ABC transporters and multidrug resistance systems'	Transport
IUNQ46281	IUNQ22183	0.0657215	LOC_Os03g09940	LOC_Os05g03320	786	'35.2'_'not assigned.unknown'	Unknown
IUNQ27051	IUNQ32068	0.0659144	LOC_Os03g09940	LOC_Os01g51470	786	'35.2'_'not assigned.unknown'	Unknown
IUNQ27051	IUNQ04957	0.0659542	LOC_Os03g09940	LOC_Os01g54450	786	'35.2'_'not assigned.unknown'	Unknown
IUNQ27051	IUNQ40030	0.0660097	LOC_Os03g09940	LOC_Os10g28120	786	'35.2'_'not assigned.unknown'	Unknown
IUNQ27051	IUNQ38881	0.0660133	LOC_Os03g09940	LOC_Os01g64470	786	'33.99'_'development.unspecified'	Development
IUNQ27051	IUNQ29625	0.0661019	LOC_Os03g09940	LOC_Os03g15350	786	'35.1'_'not assigned.no ontology'	Unknown
IUNQ27051	IUNQ06185	0.0661808	LOC_Os03g09940	LOC_Os05g51270	786	'35.2'_'not assigned.unknown'	Unknown
IUNQ27051	IUNQ20018	0.0662129	LOC_Os03g09940	LOC_Os01g57350	786	'11.8.1'_'lipid metabolism.'exotics' (steroids squalene etc).sphingolipids'	Metabolism
IUNQ27051	IUNQ17432	0.0664128	LOC_Os03g09940	LOC_Os01g24710	786	'35.2'_'not assigned.unknown'	Unknown
IUNQ27051	IUNQ01874	0.0664376	LOC_Os03g09940	LOC_Os01g42234	786	'34.3'_'transport.amino acids'	Transport
IUNQ27051	IUNQ31105	0.0669537	LOC_Os03g09940	LOC_Os09g34290	786	'35.2'_'not assigned.unknown'	Unknown
IUNQ27051	IUNQ22657	0.0670385	LOC_Os03g09940	LOC_Os06g30430	786	'20.1'_'stress.biotic'	Stress
IUNQ46281	IUNQ11144	0.0670701	LOC_Os03g09940	LOC_Os11g04860	786	'26.2'_'misc.UDP glucosyl and glucoronyl transferases'	Miscellaneous
IUNQ46281	IUNQ25398	0.0671307	LOC_Os03g09940	LOC_Os09g25840	786	'35.2'_'not assigned.unknown'	Unknown
IUNQ27051	IUNQ06619	0.0672698	LOC_Os03g09940	LOC_Os03g03700	786	'20.1.3.1'_'stress.biotic.signalling.MLO-like'	Stress
IUNQ27051	IUNQ14817	0.0675638	LOC_Os03g09940	LOC_Os01g71310	786	'17.4.1'_'hormone metabolism.cytokinin.synthesis-degradation'	Metabolism
IUNQ27051	IUNQ03864	0.0675816	LOC_Os03g09940	LOC_Os12g05860	786	'20.2.99'_'stress.abiotic.unspecified'	Stress
IUNQ27051	IUNQ27172	0.0676644	LOC_Os03g09940	LOC_Os11g05380	786	'26.10'_'misc.cytochrome P450'	Miscellaneous
IUNQ27051	IUNQ47875	0.0680583	LOC_Os03g09940	LOC_Os01g71280	786	'11.5.2'_'lipid metabolism.glyceral metabolism.Glycerol-3-phosphate dehydrogenase (NAD+)'	Metabolism
IUNQ27051	IUNQ03478	0.0681132	LOC_Os03g09940	LOC_Os03g05610	786	'34.7'_'transport.phosphate'	Transport
IUNQ27051	IUNQ25081	0.0682237	LOC_Os03g09940	LOC_Os06g22460	786	'20.1'_'stress.biotic'	Stress
IUNQ27051	IUNQ42424	0.068256	LOC_Os03g09940	LOC_Os11g44600	786	'30.3'_'signalling.calcium'	Signalling
IUNQ27051	IUNQ17247	0.0684287	LOC_Os03g09940	LOC_Os01g07590	786	'20.2.2'_'stress.abiotic.cold'	Stress
IUNQ27051	IUNQ02084	0.0685437	LOC_Os03g09940	LOC_Os10g21860	786	'35.2'_'not assigned.unknown'	Unknown
IUNQ11156	IUNQ20924	0.0686316	LOC_Os03g09930	LOC_Os11g42510	563	'16.5.1.1.4.2'_'secondary metabolism.sulfur-containing.glucosinolates.synthesis.shared.alkylthiohydroximate C-S lyase'	Metabolism
IUNQ46281	IUNQ01322	0.0690307	LOC_Os03g09940	LOC_Os04g20210	786	'35.2'_'not assigned.unknown'	Unknown
IUNQ46281	IUNQ23431	0.0690376	LOC_Os03g09940	LOC_Os11g47600	786	'20.1.7'_'stress.biotic.PR-proteins'	Stress
IUNQ27051	IUNQ13164	0.0692385	LOC_Os03g09940	LOC_Os04g40180	786	'35.2'_'not assigned.unknown'	Unknown
IUNQ27051	IUNQ52678	0.0696136	LOC_Os03g09940	LOC_Os03g53020	786	'27.3.6'_'RNA.regulation of transcription.bHLHBasic Helix-Loop-Helix family'	DNA/RNA processes
IUNQ46281	IUNQ48257	0.0698509	LOC_Os03g09940	LOC_Os05g48330	786	'29.5.4'_'protein.degradation.aspartate protease'	Protein processes
IUNQ27051	IMULT01106	0.0700042	LOC_Os03g09940	LOC_Os11g05400	786	'26.13'_'misc.acid and other phosphatases'	Miscellaneous
IUNQ27051	IUNQ09822	0.0700186	LOC_Os03g09940	LOC_Os08g11480	786	'35.2'_'not assigned.unknown'	Unknown
IUNQ27051	IUNQ37167	0.0701237	LOC_Os03g09940	LOC_Os06g40190	786	'11.9.3.1'_'lipid metabolism.lipid degradation.lysophospholipases.phospholipase D'	Metabolism
IUNQ46281	IUNQ25878	0.0701857	LOC_Os03g09940	LOC_Os05g50580	786	'29.5.5'_'protein.degradation.serine protease'	Protein processes
IUNQ27051	IUNQ16661	0.0704349	LOC_Os03g09940	LOC_Os06g04200	786	'2.1.2.2'_'major CHO metabolism.synthesis.starch.starch synthase'	Metabolism
IUNQ46281	IUNQ11562	0.0704996	LOC_Os03g09940	LOC_Os04g41350	786	'34.3'_'transport.amino acids'	Transport
IUNQ46281	IUNQ16906	0.0705316	LOC_Os03g09940	LOC_Os05g23924	786	'35.1'_'not assigned.no ontology'	Unknown
IUNQ27051	IUNQ16532	0.0705841	LOC_Os03g09940	LOC_Os05g34290	786	'15.2'_'metal handling.binding chelation and storage'	Metal handling
IUNQ27051	IUNQ41560	0.0705858	LOC_Os03g09940	LOC_Os09g08440	786	'33.99'_'development.unspecified'	Development
IUNQ27051	IUNQ29815	0.0707418	LOC_Os03g09940	LOC_Os01g57470	786	'30.3'_'signalling.calcium'	Signalling
IUNQ27051	IUNQ15303	0.0707785	LOC_Os03g09940	LOC_Os12g25170	786	'20.1.7'_'stress.biotic.PR-proteins'	Stress
IUNQ27051	IUNQ11562	0.0708641	LOC_Os03g09940	LOC_Os04g41350	786	'34.3'_'transport.amino acids'	Transport
IUNQ27051	IUNQ01808	0.070919	LOC_Os03g09940	LOC_Os05g45440	786	'35.2'_'not assigned.unknown'	Unknown
IUNQ27051	IUNQ34322	0.0710086	LOC_Os03g09940	LOC_Os09g34250	786	'26.2'_'misc.UDP glucosyl and glucoronyl transferases'	Miscellaneous
IUNQ46281	IUNQ39656	0.0711475	LOC_Os03g09940	LOC_Os07g07170	786	'26.7'_'misc.oxidases - copper flavone etc'	Miscellaneous
IUNQ46281	IUNQ52187	0.0712445	LOC_Os03g09940	LOC_Os01g03530	786	'26.7'_'misc.oxidases - copper flavone etc'	Miscellaneous
IUNQ27051	IUNQ47402	0.071488	LOC_Os03g09940	LOC_Os01g43040	786	'35.2'_'not assigned.unknown'	Unknown
IUNQ27051	IUNQ31075	0.0715533	LOC_Os03g09940	LOC_Os05g10810	786	'11.4'_'lipid metabolism.TAG synthesis'	Metabolism
IUNQ27051	IUNQ02075	0.0718406	LOC_Os03g09940	LOC_Os05g28060	786	'35.2'_'not assigned.unknown'	Unknown
IUNQ27051	IUNQ19992	0.0719038	LOC_Os03g09940	LOC_Os10g09710	786	'33.99'_'development.unspecified'	Development
IUNQ46281	IUNQ44609	0.0719465	LOC_Os03g09940	LOC_Os04g31350	786	'35.2'_'not assigned.unknown'	Unknown
IUNQ27051	IUNQ05981	0.0720543	LOC_Os03g09940	LOC_Os06g45570	786	'35.2'_'not assigned.unknown'	Unknown
IUNQ27051	IUNQ55159	0.0721324	LOC_Os03g09940	LOC_Os03g33970	786	'35.2'_'not assigned.unknown'	Unknown
IUNQ27051	IUNQ37380	0.0726152	LOC_Os03g09940	LOC_Os01g41420	786	'34.3'_'transport.amino acids'	Transport
IUNQ46281	IUNQ02620	0.0727453	LOC_Os03g09940	LOC_Os06g04070	786	'22.1.3'_'polyamine metabolism.synthesis.arginine decarboxylase'	Metabolism
IUNQ27051	IUNQ02620	0.0727948	LOC_Os03g09940	LOC_Os06g04070	786	'22.1.3'_'polyamine metabolism.synthesis.arginine decarboxylase'	Metabolism
IUNQ27051	IUNQ48390	0.0729951	LOC_Os03g09940	LOC_Os03g07200	786	'35.2'_'not assigned.unknown'	Unknown
IUNQ27051	IUNQ04654	0.0731801	LOC_Os03g09940	LOC_Os07g35620	786	'35.2'_'not assigned.unknown'	Unknown
IUNQ27051	IUNQ07470	0.0732045	LOC_Os03g09940	LOC_Os06g21570	786	'26.3'_'misc.gluco- galacto- and mannosidases'	Miscellaneous
IUNQ27051	IUNQ39905	0.0732919	LOC_Os03g09940	LOC_Os04g01310	786	'29.4'_'protein.postranslational modification'	Protein processes
IUNQ27051	IUNQ27634	0.0733109	LOC_Os03g09940	LOC_Os01g07376	786	'21.1'_'redox.thioredoxin'	Redox
IUNQ27051	IUNQ03414	0.0734098	LOC_Os03g09940	LOC_Os04g58850	786	'33.99'_'development.unspecified'	Development
IUNQ27051	IMULT03680	0.0735716	LOC_Os03g09940	LOC_Os11g24270	786	'35.2'_'not assigned.unknown'	Unknown
IUNQ27051	IUNQ17858	0.0738007	LOC_Os03g09940	LOC_Os01g56690	786	'35.2'_'not assigned.unknown'	Unknown
IUNQ27051	IUNQ18626	0.0738273	LOC_Os03g09940	LOC_Os05g15380	786	'35.2'_'not assigned.unknown'	Unknown
IUNQ27051	IUNQ55085	0.0749043	LOC_Os03g09940	LOC_Os06g05450	786	'35.2'_'not assigned.unknown'	Unknown
IUNQ27051	IUNQ29152	0.0751194	LOC_Os03g09940	LOC_Os06g03700	786	'34.13'_'transport.peptides and oligopeptides'	Transport
IUNQ27051	IUNQ28383	0.075287	LOC_Os03g09940	LOC_Os12g27470	786	'35.2'_'not assigned.unknown'	Unknown
IUNQ46281	IUNQ19188	0.0754207	LOC_Os03g09940	LOC_Os12g36910	786	'30.3'_'signalling.calcium'	Signalling
IUNQ27051	IUNQ29821	0.0754321	LOC_Os03g09940	LOC_Os06g13830	786	'26.3.4'_'misc.gluco- galacto- and mannosidases.endoglucanase'	Miscellaneous
IUNQ27051	IUNQ34310	0.0756266	LOC_Os03g09940	LOC_Os07g42520	786	'20.1'_'stress.biotic'	Stress
IUNQ46281	IUNQ01736	0.0759812	LOC_Os03g09940	LOC_Os05g03960	786	'35.2'_'not assigned.unknown'	Unknown
IUNQ27051	IUNQ47058	0.0761405	LOC_Os03g09940	LOC_Os06g41540	786	'35.2'_'not assigned.unknown'	Unknown
IUNQ11152	IMULT03680	0.076312	LOC_Os03g09930	LOC_Os11g24270	563	'35.2'_'not assigned.unknown'	Unknown
IUNQ46281	IUNQ42776	0.0763787	LOC_Os03g09940	LOC_Os04g39210	786	'22.1.4'_'polyamine metabolism.synthesis.agmatine deiminase'	Metabolism
IUNQ27051	IUNQ48257	0.0765201	LOC_Os03g09940	LOC_Os05g48330	786	'29.5.4'_'protein.degradation.aspartate protease'	Protein processes
IUNQ27051	IUNQ27279	0.0765437	LOC_Os03g09940	LOC_Os10g39130	786	'27.3.24'_'RNA.regulation of transcription.MADS box transcription factor family'	DNA/RNA processes
IUNQ27051	IMULT02036	0.0765792	LOC_Os03g09940	LOC_Os03g24650	786	'16.1.5'_'secondary metabolism.isoprenoids.terpenoids'	Metabolism
IUNQ27051	IUNQ53127	0.0766052	LOC_Os03g09940	LOC_Os11g02130	786	'26.12'_'misc.peroxidases'	Miscellaneous
IUNQ27051	IUNQ09888	0.0770366	LOC_Os03g09940	LOC_Os02g43340	786	'33.2'_'development.late embryogenesis abundant'	Development
IUNQ27051	IUNQ36822	0.0770522	LOC_Os03g09940	LOC_Os12g38051	786	'35.2'_'not assigned.unknown'	Unknown
IUNQ27051	IUNQ20630	0.0775041	LOC_Os03g09940	LOC_Os08g30020	786	'35.2'_'not assigned.unknown'	Unknown
IUNQ46281	IUNQ21101	0.0776071	LOC_Os03g09940	LOC_Os01g72330	786	'27.3.5'_'RNA.regulation of transcription.ARR'	DNA/RNA processes
IUNQ27051	IUNQ10368	0.0781296	LOC_Os03g09940	LOC_Os01g12770	786	'26.10'_'misc.cytochrome P450'	Miscellaneous
IUNQ27051	IUNQ51884	0.078223	LOC_Os03g09940	LOC_Os06g03700	786	'34.13'_'transport.peptides and oligopeptides'	Transport
IUNQ27051	IUNQ01906	0.0783115	LOC_Os03g09940	LOC_Os04g44354	786	'26.2'_'misc.UDP glucosyl and glucoronyl transferases'	Miscellaneous
IUNQ27051	IUNQ24688	0.0784378	LOC_Os03g09940	LOC_Os03g62570	786	'35.2'_'not assigned.unknown'	Unknown
IUNQ27051	IUNQ53504	0.078583	LOC_Os03g09940	LOC_Os10g25550	786	'29.4.1.57'_'protein.postranslational modification.kinase.receptor like cytoplasmatic kinase VII'	Protein processes
IUNQ27051	IUNQ02588	0.078733	LOC_Os03g09940	LOC_Os07g39360	786	'34.2'_'transport.sugars'	Transport
IUNQ27051	IUNQ16906	0.0789005	LOC_Os03g09940	LOC_Os05g23924	786	'35.1'_'not assigned.no ontology'	Unknown
IUNQ46281	IUNQ40040	0.0792078	LOC_Os03g09940	LOC_Os05g03390	786	'35.2'_'not assigned.unknown'	Unknown
IUNQ27051	IUNQ47252	0.0792603	LOC_Os03g09940	LOC_Os03g51650	786	'35.2'_'not assigned.unknown'	Unknown
IUNQ27051	IUNQ52586	0.0792893	LOC_Os03g09940	LOC_Os04g20630	786	'35.2'_'not assigned.unknown'	Unknown
IUNQ46281	IUNQ10581	0.0793345	LOC_Os03g09940	LOC_Os08g04090	786	'35.2'_'not assigned.unknown'	Unknown
IUNQ27051	IUNQ22873	0.0794357	LOC_Os03g09940	LOC_Os01g63190	786	'16.10'_'secondary metabolism.simple phenols'	Metabolism
IUNQ27051	IUNQ03417	0.0796032	LOC_Os03g09940	LOC_Os04g58850	786	'33.99'_'development.unspecified'	Development
IUNQ46281	IUNQ15304	0.0798415	LOC_Os03g09940	LOC_Os03g52370	786	'35.2'_'not assigned.unknown'	Unknown
IUNQ27051	IUNQ12376	0.0798828	LOC_Os03g09940	LOC_Os08g04430	786	'35.2'_'not assigned.unknown'	Unknown
IUNQ27051	IUNQ48464	0.0804075	LOC_Os03g09940	LOC_Os01g41430	786	'26.2'_'misc.UDP glucosyl and glucoronyl transferases'	Miscellaneous
IUNQ27051	IUNQ22676	0.0804766	LOC_Os03g09940	LOC_Os11g14380	786	'20.1'_'stress.biotic'	Stress
IUNQ27051	IUNQ12259	0.0804784	LOC_Os03g09940	LOC_Os02g47310	786	'16.1.3.1005'_'secondary metabolism.isoprenoids.tocopherol biosynthesis'	Metabolism
IUNQ27051	IUNQ10278	0.0806349	LOC_Os03g09940	LOC_Os10g02970	786	'30.2.12'_'signalling.receptor kinases.leucine rich repeat XII'	Signalling
IUNQ27051	IUNQ38068	0.080848	LOC_Os03g09940	LOC_Os03g24760	786	'16.1.5'_'secondary metabolism.isoprenoids.terpenoids'	Metabolism
IUNQ27051	IUNQ11144	0.0808542	LOC_Os03g09940	LOC_Os11g04860	786	'26.2'_'misc.UDP glucosyl and glucoronyl transferases'	Miscellaneous
IUNQ27051	IUNQ17393	0.0809865	LOC_Os03g09940	LOC_Os06g05120	786	'35.2'_'not assigned.unknown'	Unknown
IUNQ27051	IUNQ40992	0.0811202	LOC_Os03g09940	LOC_Os04g43680	786	'27.3.25'_'RNA.regulation of transcription.MYB domain transcription factor family'	DNA/RNA processes
IUNQ27051	IUNQ24266	0.0815787	LOC_Os03g09940	LOC_Os01g50160	786	'34.16'_'transport.ABC transporters and multidrug resistance systems'	Transport
IUNQ27051	IUNQ37656	0.0816206	LOC_Os03g09940	LOC_Os09g16030	786	'26.2'_'misc.UDP glucosyl and glucoronyl transferases'	Miscellaneous
IUNQ27051	IUNQ40653	0.0817745	LOC_Os03g09940	LOC_Os03g37840	786	'34.15'_'transport.potassium'	Transport
IUNQ27051	IMULT01882	0.0818768	LOC_Os03g09940	LOC_Os03g15920	786	'35.2'_'not assigned.unknown'	Unknown
IUNQ46281	IUNQ11152	0.0819124	LOC_Os03g09940	LOC_Os03g09930	786	'34.6'_'transport.sulphate'	Transport
IUNQ27051	IUNQ34122	0.0821074	LOC_Os03g09940	LOC_Os01g42860	786	'35.2'_'not assigned.unknown'	Unknown
IUNQ27051	IUNQ17864	0.0826927	LOC_Os03g09940	LOC_Os07g09010	786	'33.99'_'development.unspecified'	Development
IUNQ27051	IUNQ03016	0.0830255	LOC_Os03g09940	LOC_Os03g57880	786	'26.4.1'_'misc.beta 13 glucan hydrolases.glucan endo-13-beta-glucosidase'	Miscellaneous
IUNQ27051	IUNQ00281	0.0832406	LOC_Os03g09940	LOC_Os03g53200	786	'30.3'_'signalling.calcium'	Signalling
IUNQ27051	IUNQ40211	0.0833348	LOC_Os03g09940	LOC_Os08g18870	786	'35.2'_'not assigned.unknown'	Unknown
IUNQ27051	IUNQ00895	0.0833884	LOC_Os03g09940	LOC_Os08g41400	786	'35.2'_'not assigned.unknown'	Unknown
IUNQ27051	IUNQ41422	0.0836204	LOC_Os03g09940	LOC_Os07g18120	786	'26.1'_'misc.misc2'	Miscellaneous
IUNQ27051	IUNQ24707	0.0836842	LOC_Os03g09940	LOC_Os01g20206	786	'33.99'_'development.unspecified'	Development
IUNQ46281	IMULT03063	0.0839419	LOC_Os03g09940	LOC_Os07g03288	786	'20.2.99'_'stress.abiotic.unspecified'	Stress
IUNQ27051	IUNQ15933	0.0839598	LOC_Os03g09940	LOC_Os04g59480	786	'34.13'_'transport.peptides and oligopeptides'	Transport
IUNQ27051	IUNQ52925	0.0840677	LOC_Os03g09940	LOC_Os05g11320	786	'35.2'_'not assigned.unknown'	Unknown
IUNQ27051	IUNQ01736	0.0845728	LOC_Os03g09940	LOC_Os05g03960	786	'35.2'_'not assigned.unknown'	Unknown
IUNQ27051	IUNQ50965	0.0846967	LOC_Os03g09940	LOC_Os09g20390	786	'3.2.2'_'minor CHO metabolism.trehalose.TPP'	Metabolism
IUNQ27051	IUNQ17800	0.0848263	LOC_Os03g09940	LOC_Os05g47670	786	'29.5.11.4.2'_'protein.degradation.ubiquitin.E3.RING'	Protein processes
IUNQ46281	IUNQ17800	0.0850218	LOC_Os03g09940	LOC_Os05g47670	786	'29.5.11.4.2'_'protein.degradation.ubiquitin.E3.RING'	Protein processes
IUNQ46281	IUNQ18838	0.0850721	LOC_Os03g09940	LOC_Os01g13480	786	'21.4'_'redox.glutaredoxins'	Redox
IUNQ27051	IUNQ25878	0.0852681	LOC_Os03g09940	LOC_Os05g50580	786	'29.5.5'_'protein.degradation.serine protease'	Protein processes
IUNQ46281	IUNQ28480	0.0853519	LOC_Os03g09940	LOC_Os02g36414	786	'34.2'_'transport.sugars'	Transport
IUNQ27051	IUNQ13931	0.0854807	LOC_Os03g09940	LOC_Os11g45400	786	'11.3'_'lipid metabolism.Phospholipid synthesis'	Metabolism
IUNQ27051	IUNQ19188	0.0855149	LOC_Os03g09940	LOC_Os12g36910	786	'30.3'_'signalling.calcium'	Signalling
IUNQ46281	IUNQ26643	0.0855382	LOC_Os03g09940	LOC_Os12g16490	786	'35.2'_'not assigned.unknown'	Unknown
IUNQ27051	IUNQ27004	0.0858782	LOC_Os03g09940	LOC_Os04g52290	786	'33.99'_'development.unspecified'	Development
IUNQ27051	IUNQ54537	0.0859262	LOC_Os03g09940	LOC_Os08g40780	786	'35.2'_'not assigned.unknown'	Unknown
IUNQ27051	IUNQ43775	0.0863022	LOC_Os03g09940	LOC_Os07g10440	786	'35.2'_'not assigned.unknown'	Unknown
IUNQ27051	IUNQ23102	0.0863126	LOC_Os03g09940	LOC_Os11g36970	786	'29.5.11.4.2'_'protein.degradation.ubiquitin.E3.RING'	Protein processes
IUNQ27051	IUNQ15395	0.0864818	LOC_Os03g09940	LOC_Os03g55050	786	'26.2'_'misc.UDP glucosyl and glucoronyl transferases'	Miscellaneous
IUNQ27051	IUNQ02382	0.0868085	LOC_Os03g09940	LOC_Os07g26660	786	'34.19.1'_'transport.Major Intrinsic Proteins.PIP'	Transport
IUNQ27051	IUNQ40046	0.0870686	LOC_Os03g09940	LOC_Os04g55850	786	'28.1'_'DNA.synthesis/chromatin structure'	DNA/RNA processes
IUNQ27051	IUNQ55518	0.0870887	LOC_Os03g09940	LOC_Os01g03690	786	'30.2.24'_'signalling.receptor kinases.S-locus glycoprotein like'	Signalling
IUNQ27051	IMULT00025	0.0871254	LOC_Os03g09940	LOC_Os01g02700	786	'30.2.20'_'signalling.receptor kinases.wheat LRK10 like'	Signalling
IUNQ27051	IMULT01285	0.0872402	LOC_Os03g09940	LOC_Os01g21250	786	'35.2'_'not assigned.unknown'	Unknown
IUNQ46281	IUNQ00281	0.0872486	LOC_Os03g09940	LOC_Os03g53200	786	'30.3'_'signalling.calcium'	Signalling
IUNQ27051	IUNQ04370	0.0873289	LOC_Os03g09940	LOC_Os09g20380	786	'35.2'_'not assigned.unknown'	Unknown
IUNQ27051	IUNQ20384	0.0874865	LOC_Os03g09940	LOC_Os03g57880	786	'26.4.1'_'misc.beta 13 glucan hydrolases.glucan endo-13-beta-glucosidase'	Miscellaneous
IUNQ27051	IUNQ21101	0.0876908	LOC_Os03g09940	LOC_Os01g72330	786	'27.3.5'_'RNA.regulation of transcription.ARR'	DNA/RNA processes
IUNQ46281	IUNQ28365	0.0877215	LOC_Os03g09940	LOC_Os06g20820	786	'35.2'_'not assigned.unknown'	Unknown
IUNQ27051	IUNQ18797	0.0877968	LOC_Os03g09940	LOC_Os06g18010	786	'26.2'_'misc.UDP glucosyl and glucoronyl transferases'	Miscellaneous
IUNQ27051	IUNQ18350	0.0879504	LOC_Os03g09940	LOC_Os01g58580	786	'29.5'_'protein.degradation'	Protein processes
IUNQ27051	IUNQ17224	0.0880219	LOC_Os03g09940	LOC_Os08g37670	786	'26.7'_'misc.oxidases - copper flavone etc'	Miscellaneous
IUNQ27051	IUNQ47992	0.0894753	LOC_Os03g09940	LOC_Os10g22050	786	'35.2'_'not assigned.unknown'	Unknown
IUNQ27051	IUNQ18011	0.089688	LOC_Os03g09940	LOC_Os05g43310	786	'35.2'_'not assigned.unknown'	Unknown
IUNQ27051	IUNQ52566	0.0897789	LOC_Os03g09940	LOC_Os09g20400	786	'35.2'_'not assigned.unknown'	Unknown
IUNQ27051	IUNQ18463	0.0898015	LOC_Os03g09940	LOC_Os01g19260	786	'29.5.9'_'protein.degradation.AAA type'	Protein processes
IUNQ27051	IUNQ23229	0.0898408	LOC_Os03g09940	LOC_Os01g56680	786	'35.2'_'not assigned.unknown'	Unknown
IUNQ27051	IUNQ54776	0.0903502	LOC_Os03g09940	LOC_Os04g53810	786	'16.8.1.2'_'secondary metabolism.flavonoids.anthocyanins.anthocyanidin reductase'	Metabolism
IUNQ46281	IUNQ40653	0.0904089	LOC_Os03g09940	LOC_Os03g37840	786	'34.15'_'transport.potassium'	Transport
IUNQ27051	IUNQ07760	0.0909701	LOC_Os03g09940	LOC_Os01g58290	786	'29.5.1'_'protein.degradation.subtilases'	Protein processes
IUNQ46281	IUNQ13538	0.0910319	LOC_Os03g09940	LOC_Os09g31130	786	'34.14'_'transport.unspecified cations'	Transport
IUNQ11156	IUNQ06641	0.0912831	LOC_Os03g09930	LOC_Os07g03849	563	'35.2'_'not assigned.unknown'	Unknown
IUNQ27051	IUNQ52187	0.091459	LOC_Os03g09940	LOC_Os01g03530	786	'26.7'_'misc.oxidases - copper flavone etc'	Miscellaneous
IUNQ27051	IMULT00183	0.0914801	LOC_Os03g09940	LOC_Os04g25650	786	'35.2'_'not assigned.unknown'	Unknown
IUNQ27051	IMULT03063	0.0915777	LOC_Os03g09940	LOC_Os07g03288	786	'20.2.99'_'stress.abiotic.unspecified'	Stress
IUNQ46281	IUNQ20338	0.0925252	LOC_Os03g09940	LOC_Os01g03144	786	'34.16'_'transport.ABC transporters and multidrug resistance systems'	Transport
IUNQ27051	IUNQ01322	0.0926614	LOC_Os03g09940	LOC_Os04g20210	786	'35.2'_'not assigned.unknown'	Unknown
IUNQ46281	IUNQ26436	0.0927707	LOC_Os03g09940	LOC_Os02g07160	786	'16.1.3.1'_'secondary metabolism.isoprenoids.tocopherol biosynthesis.hydroxyphenylpyruvate dioxygenase'	Metabolism
IUNQ27051	IUNQ23431	0.0929231	LOC_Os03g09940	LOC_Os11g47600	786	'20.1.7'_'stress.biotic.PR-proteins'	Stress
IUNQ46281	IUNQ36127	0.0930573	LOC_Os03g09940	LOC_Os10g39140	786	'16.8.3'_'secondary metabolism.flavonoids.dihydroflavonols'	Metabolism
IUNQ27051	IUNQ44723	0.093141	LOC_Os03g09940	LOC_Os09g38670	786	'35.2'_'not assigned.unknown'	Unknown
IUNQ27051	IUNQ25398	0.0932711	LOC_Os03g09940	LOC_Os09g25840	786	'35.2'_'not assigned.unknown'	Unknown
IUNQ27051	IUNQ08030	0.0933053	LOC_Os03g09940	LOC_Os07g10920	786	'31.4'_'cell.vesicle transport'	Cell/Cell wall processes
IUNQ27051	IUNQ46343	0.093333	LOC_Os03g09940	LOC_Os07g07990	786	'10.5.3'_'cell wall.cell wall proteins.LRR'	Cell/Cell wall processes
IUNQ27051	IUNQ54471	0.0935635	LOC_Os03g09940	LOC_Os10g38870	786	'28.2'_'DNA.repair'	DNA/RNA processes
IUNQ27051	IUNQ47064	0.0940439	LOC_Os03g09940	LOC_Os09g20380	786	'35.2'_'not assigned.unknown'	Unknown
IUNQ27051	IUNQ42929	0.094291	LOC_Os03g09940	LOC_Os01g72130	786	'26.9'_'misc.glutathione S transferases'	Miscellaneous
IUNQ27051	IMULT01686	0.0943871	LOC_Os03g09940	LOC_Os01g42110	786	'33.99'_'development.unspecified'	Development
IUNQ27051	IUNQ51400	0.0947797	LOC_Os03g09940	LOC_Os01g58580	786	'29.5'_'protein.degradation'	Protein processes
IUNQ46281	IUNQ50518	0.0950482	LOC_Os03g09940	LOC_Os11g16260	786	'16.10'_'secondary metabolism.simple phenols'	Metabolism
IUNQ46281	IUNQ38728	0.0952939	LOC_Os03g09940	LOC_Os03g03730	786	'35.2'_'not assigned.unknown'	Unknown
IUNQ27051	IUNQ13538	0.0959265	LOC_Os03g09940	LOC_Os09g31130	786	'34.14'_'transport.unspecified cations'	Transport
IUNQ27051	IUNQ28027	0.0961064	LOC_Os03g09940	LOC_Os02g51710	786	'35.1'_'not assigned.no ontology'	Unknown
IUNQ27051	IUNQ05905	0.0961548	LOC_Os03g09940	LOC_Os06g19070	786	'26.10'_'misc.cytochrome P450'	Miscellaneous
IUNQ27051	IUNQ44609	0.0966452	LOC_Os03g09940	LOC_Os04g31350	786	'35.2'_'not assigned.unknown'	Unknown
IUNQ27051	IUNQ49748	0.0968113	LOC_Os03g09940	LOC_Os06g13560	786	'17.8.1.1.7'_'hormone metabolism.salicylic acid.synthesis-degradation.synthesis.methyl-SA methylesterase'	Metabolism
IUNQ46281	IUNQ07760	0.0972702	LOC_Os03g09940	LOC_Os01g58290	786	'29.5.1'_'protein.degradation.subtilases'	Protein processes
IUNQ27051	IUNQ11923	0.09743	LOC_Os03g09940	LOC_Os09g38960	786	'34.15'_'transport.potassium'	Transport
IUNQ27051	IUNQ55539	0.0974894	LOC_Os03g09940	LOC_Os04g19430	786	'35.2'_'not assigned.unknown'	Unknown
IUNQ27051	IUNQ26643	0.0976542	LOC_Os03g09940	LOC_Os12g16490	786	'35.2'_'not assigned.unknown'	Unknown
IUNQ27051	IUNQ11152	0.0978453	LOC_Os03g09940	LOC_Os03g09930	786	'34.6'_'transport.sulphate'	Transport
IUNQ27051	IUNQ39675	0.0978473	LOC_Os03g09940	LOC_Os05g23340	786	'35.2'_'not assigned.unknown'	Unknown
IUNQ11156	IUNQ11152	0.0980389	LOC_Os03g09930	LOC_Os03g09930	563	'34.6'_'transport.sulphate'	Transport
IUNQ27051	IUNQ07766	0.0982851	LOC_Os03g09940	LOC_Os01g58290	786	'29.5.1'_'protein.degradation.subtilases'	Protein processes
IUNQ27051	IUNQ28614	0.0983814	LOC_Os03g09940	LOC_Os04g39430	786	'26.10'_'misc.cytochrome P450'	Miscellaneous
IUNQ27051	IUNQ38728	0.0989436	LOC_Os03g09940	LOC_Os03g03730	786	'35.2'_'not assigned.unknown'	Unknown
IUNQ46281	IUNQ36850	0.0993438	LOC_Os03g09940	LOC_Os10g28050	786	'35.2'_'not assigned.unknown'	Unknown
IUNQ27051	IUNQ28480	0.100412	LOC_Os03g09940	LOC_Os02g36414	786	'34.2'_'transport.sugars'	Transport
IUNQ27051	IUNQ42776	0.101417	LOC_Os03g09940	LOC_Os04g39210	786	'22.1.4'_'polyamine metabolism.synthesis.agmatine deiminase'	Metabolism
IUNQ27051	IUNQ28365	0.101778	LOC_Os03g09940	LOC_Os06g20820	786	'35.2'_'not assigned.unknown'	Unknown
IUNQ27051	IUNQ18838	0.102259	LOC_Os03g09940	LOC_Os01g13480	786	'21.4'_'redox.glutaredoxins'	Redox
IUNQ27051	IUNQ09178	0.102346	LOC_Os03g09940	LOC_Os03g09840	786	'20.2.2'_'stress.abiotic.cold'	Stress
IUNQ27051	IUNQ22183	0.102417	LOC_Os03g09940	LOC_Os05g03320	786	'35.2'_'not assigned.unknown'	Unknown
IUNQ27051	IUNQ26436	0.102697	LOC_Os03g09940	LOC_Os02g07160	786	'16.1.3.1'_'secondary metabolism.isoprenoids.tocopherol biosynthesis.hydroxyphenylpyruvate dioxygenase'	Metabolism
IUNQ27051	IUNQ24226	0.103012	LOC_Os03g09940	LOC_Os10g28870	786	'29.5.11.4.5.2'_'protein.degradation.ubiquitin.E3.BTB/POZ Cullin3.BTB/POZ'	Protein processes
IUNQ46281	IUNQ11156	0.103152	LOC_Os03g09940	LOC_Os03g09930	786	'34.6'_'transport.sulphate'	Transport
IUNQ27051	IUNQ36127	0.10363	LOC_Os03g09940	LOC_Os10g39140	786	'16.8.3'_'secondary metabolism.flavonoids.dihydroflavonols'	Metabolism
IUNQ27051	IUNQ39656	0.103699	LOC_Os03g09940	LOC_Os07g07170	786	'26.7'_'misc.oxidases - copper flavone etc'	Miscellaneous
IUNQ27051	IUNQ20502	0.104982	LOC_Os03g09940	LOC_Os03g51640	786	'35.2'_'not assigned.unknown'	Unknown
IUNQ27051	IUNQ20338	0.105184	LOC_Os03g09940	LOC_Os01g03144	786	'34.16'_'transport.ABC transporters and multidrug resistance systems'	Transport
IUNQ46281	IUNQ20924	0.10609	LOC_Os03g09940	LOC_Os11g42510	786	'16.5.1.1.4.2'_'secondary metabolism.sulfur-containing.glucosinolates.synthesis.shared.alkylthiohydroximate C-S lyase'	Metabolism
IUNQ27051	IUNQ52469	0.10632	LOC_Os03g09940	LOC_Os03g18030	786	'16.8.1'_'secondary metabolism.flavonoids.anthocyanins'	Metabolism
IUNQ27051	IUNQ17798	0.10703	LOC_Os03g09940	LOC_Os05g47670	786	'29.5.11.4.2'_'protein.degradation.ubiquitin.E3.RING'	Protein processes
IUNQ27051	IUNQ38660	0.107768	LOC_Os03g09940	LOC_Os11g03820	786	'35.1'_'not assigned.no ontology'	Unknown
IUNQ27051	IUNQ24681	0.109132	LOC_Os03g09940	LOC_Os03g09840	786	'20.2.2'_'stress.abiotic.cold'	Stress
IUNQ27051	IUNQ40040	0.109668	LOC_Os03g09940	LOC_Os05g03390	786	'35.2'_'not assigned.unknown'	Unknown
IUNQ27051	IUNQ02485	0.111013	LOC_Os03g09940	LOC_Os08g08070	786	'34.2'_'transport.sugars'	Transport
IUNQ27051	IUNQ19913	0.11118	LOC_Os03g09940	LOC_Os04g56430	786	'30.2.99'_'signalling.receptor kinases.misc'	Signalling
IUNQ27051	IUNQ10581	0.111662	LOC_Os03g09940	LOC_Os08g04090	786	'35.2'_'not assigned.unknown'	Unknown
IUNQ27051	IUNQ28568	0.11269	LOC_Os03g09940	LOC_Os03g10090	786	'34.2'_'transport.sugars'	Transport
IUNQ27051	IUNQ50518	0.113002	LOC_Os03g09940	LOC_Os11g16260	786	'16.10'_'secondary metabolism.simple phenols'	Metabolism
IUNQ27051	IUNQ31832	0.113504	LOC_Os03g09940	LOC_Os05g46580	786	'16.1.2.1014'_'secondary metabolism.isoprenoids.mevalonate pathway'	Metabolism
IUNQ27051	IUNQ12595	0.115173	LOC_Os03g09940	LOC_Os05g15850	786	'20.1.7'_'stress.biotic.PR-proteins'	Stress
IUNQ46281	IUNQ06641	0.115488	LOC_Os03g09940	LOC_Os07g03849	786	'35.2'_'not assigned.unknown'	Unknown
IUNQ27051	IUNQ47372	0.115797	LOC_Os03g09940	LOC_Os02g52770	786	'35.2'_'not assigned.unknown'	Unknown
IUNQ27051	IUNQ36850	0.115904	LOC_Os03g09940	LOC_Os10g28050	786	'35.2'_'not assigned.unknown'	Unknown
IUNQ27051	IUNQ46525	0.119133	LOC_Os03g09940	LOC_Os11g47570	786	'20.1.7'_'stress.biotic.PR-proteins'	Stress
IUNQ27051	IUNQ29749	0.119327	LOC_Os03g09940	LOC_Os03g52370	786	'35.2'_'not assigned.unknown'	Unknown
IUNQ27051	IUNQ06641	0.120432	LOC_Os03g09940	LOC_Os07g03849	786	'35.2'_'not assigned.unknown'	Unknown
IUNQ27051	IUNQ15304	0.120549	LOC_Os03g09940	LOC_Os03g52370	786	'35.2'_'not assigned.unknown'	Unknown
IUNQ46281	IUNQ09879	0.12161	LOC_Os03g09940	LOC_Os02g43340	786	'33.2'_'development.late embryogenesis abundant'	Development
IUNQ27051	IUNQ03742	0.12168	LOC_Os03g09940	LOC_Os09g02270	786	'28.99'_'DNA.unspecified'	DNA/RNA processes
IUNQ27051	IUNQ43194	0.123442	LOC_Os03g09940	LOC_Os10g09990	786	'26.2'_'misc.UDP glucosyl and glucoronyl transferases'	Miscellaneous
IUNQ27051	IUNQ20924	0.123887	LOC_Os03g09940	LOC_Os11g42510	786	'16.5.1.1.4.2'_'secondary metabolism.sulfur-containing.glucosinolates.synthesis.shared.alkylthiohydroximate C-S lyase'	Metabolism
IUNQ27051	IUNQ11156	0.12625	LOC_Os03g09940	LOC_Os03g09930	786	'34.6'_'transport.sulphate'	Transport
IUNQ27051	IUNQ34490	0.134097	LOC_Os03g09940	LOC_Os01g08700	786	'33.99'_'development.unspecified'	Development
IUNQ27051	IUNQ07351	0.134956	LOC_Os03g09940	LOC_Os04g01490	786	'29.5.11.4.2'_'protein.degradation.ubiquitin.E3.RING'	Protein processes
IUNQ27051	IUNQ09879	0.137421	LOC_Os03g09940	LOC_Os02g43340	786	'33.2'_'development.late embryogenesis abundant'	Development
IUNQ27051	IUNQ18650	0.140762	LOC_Os03g09940	LOC_Os01g50160	786	'34.16'_'transport.ABC transporters and multidrug resistance systems'	Transport
IUNQ27051	IUNQ30448	0.144426	LOC_Os03g09940	LOC_Os01g57004	786	'35.2'_'not assigned.unknown'	Unknown
IUNQ27051	IUNQ46281	0.144554	LOC_Os03g09940	LOC_Os03g09940	786	'34.6'_'transport.sulphate'	Transport
IUNQ27051	IUNQ32318	0.144565	LOC_Os03g09940	LOC_Os01g02560	786	'30.2.20'_'signalling.receptor kinases.wheat LRK10 like'	Signalling
IUNQ27051	IUNQ06627	0.146234	LOC_Os03g09940	LOC_Os03g03700	786	'20.1.3.1'_'stress.biotic.signalling.MLO-like'	Stress
IUNQ27051	IUNQ17016	0.158367	LOC_Os03g09940	LOC_Os11g37880	786	'20.1'_'stress.biotic'	Stress
IUNQ27051	IUNQ16646	0.167865	LOC_Os03g09940	LOC_Os01g05660	786	'35.2'_'not assigned.unknown'	Unknown
IUNQ27051	IUNQ18163	0.18073	LOC_Os03g09940	LOC_Os12g15470	786	'29.5.5'_'protein.degradation.serine protease'	Protein processes
IUNQ27051	IUNQ45594	0.201025	LOC_Os03g09940	LOC_Os01g03730	786	'28.1'_'DNA.synthesis/chromatin structure'	DNA/RNA processes
IUNQ42520	IUNQ30987	0.144749	LOC_Os03g09970	LOC_Os12g03530	'34.6'_'transport.sulphate'	'10.6.2'_'cell wall.degradation.mannan-xylose-arabinose-fucose'	Cell/Cell wall processes
IUNQ42520	IUNQ13198	0.10283	LOC_Os03g09970	LOC_Os10g12400	'34.6'_'transport.sulphate'	'33.99'_'development.unspecified'	Development
IUNQ42520	IUNQ51817	0.10047	LOC_Os03g09970	LOC_Os06g50930	'34.6'_'transport.sulphate'	'33.99'_'development.unspecified'	Development
IUNQ42520	IUNQ35101	0.150593	LOC_Os03g09970	LOC_Os01g54600	'34.6'_'transport.sulphate'	'27.3.32'_'RNA.regulation of transcription.WRKY domain transcription factor family'	DNA/RNA processes
IUNQ42520	IUNQ13839	0.15034	LOC_Os03g09970	LOC_Os01g54600	'34.6'_'transport.sulphate'	'27.3.32'_'RNA.regulation of transcription.WRKY domain transcription factor family'	DNA/RNA processes
IUNQ42520	IUNQ16328	0.136857	LOC_Os03g09970	LOC_Os10g36848	'34.6'_'transport.sulphate'	'16.2.1.8'_'secondary metabolism.phenylpropanoids.lignin biosynthesis.F5H'	Metabolism
IUNQ42520	IUNQ17081	0.134487	LOC_Os03g09970	LOC_Os05g49770	'34.6'_'transport.sulphate'	'23.1.1.10'_'nucleotide metabolism.synthesis.pyrimidine.CTP synthetase'	Metabolism
IUNQ42520	IUNQ30233	0.123821	LOC_Os03g09970	LOC_Os04g38950	'34.6'_'transport.sulphate'	'13.1.6.5.1'_'amino acid metabolism.synthesis.aromatic aa.tryptophan.anthranilate synthase'	Metabolism
IUNQ42520	IUNQ13016	0.115473	LOC_Os03g09970	LOC_Os09g38320	'34.6'_'transport.sulphate'	'16.1.4.1'_'secondary metabolism.isoprenoids.carotenoids.phytoene synthase'	Metabolism
IUNQ42520	IUNQ33691	0.112005	LOC_Os03g09970	LOC_Os02g26810	'34.6'_'transport.sulphate'	'16.2.1.2'_'secondary metabolism.phenylpropanoids.lignin biosynthesis.C4H'	Metabolism
IUNQ42520	IUNQ17818	0.111121	LOC_Os03g09970	LOC_Os12g16240	'34.6'_'transport.sulphate'	'16.8.5.1'_'secondary metabolism.flavonoids.isoflavones.isoflavone reductase'	Metabolism
IUNQ42520	IUNQ50842	0.142488	LOC_Os03g09970	LOC_Os02g30100	'34.6'_'transport.sulphate'	'26.10'_'misc.cytochrome P450'	Miscellaneous
IUNQ42520	IUNQ46150	0.13808	LOC_Os03g09970	LOC_Os02g09250	'34.6'_'transport.sulphate'	'26.10'_'misc.cytochrome P450'	Miscellaneous
IUNQ42520	IUNQ46341	0.119163	LOC_Os03g09970	LOC_Os02g09250	'34.6'_'transport.sulphate'	'26.10'_'misc.cytochrome P450'	Miscellaneous
IUNQ42520	IUNQ54032	0.114502	LOC_Os03g09970	LOC_Os03g04650	'34.6'_'transport.sulphate'	'26.10'_'misc.cytochrome P450'	Miscellaneous
IUNQ42520	IUNQ21929	0.116294	LOC_Os03g09970	LOC_Os09g27010	'34.6'_'transport.sulphate'	'29.4.1.57'_'protein.postranslational modification.kinase.receptor like cytoplasmatic kinase VII'	Protein processes
IUNQ42520	IUNQ52033	0.113586	LOC_Os03g09970	LOC_Os10g01134	'34.6'_'transport.sulphate'	'29.5.5'_'protein.degradation.serine protease'	Protein processes
IUNQ42520	IUNQ12470	0.109086	LOC_Os03g09970	LOC_Os03g55350	'34.6'_'transport.sulphate'	'29.5.1'_'protein.degradation.subtilases'	Protein processes
IUNQ42520	IUNQ45742	0.11332	LOC_Os03g09970	LOC_Os02g52010	'34.6'_'transport.sulphate'	'30.1'_'signalling.in sugar and nutrient physiology'	Signalling
IUNQ42520	IUNQ23129	0.143755	LOC_Os03g09970	LOC_Os01g65480	'34.6'_'transport.sulphate'	'20.2.1'_'stress.abiotic.heat'	Stress
IUNQ42520	IUNQ33436	0.141379	LOC_Os03g09970	LOC_Os01g65480	'34.6'_'transport.sulphate'	'20.2.1'_'stress.abiotic.heat'	Stress
IUNQ42520	IUNQ17692	0.155609	LOC_Os03g09970	LOC_Os09g34900	'34.6'_'transport.sulphate'	'34.14'_'transport.unspecified cations'	Transport
IUNQ42520	IUNQ31914	0.138195	LOC_Os03g09970	LOC_Os03g05290	'34.6'_'transport.sulphate'	'34.19.2'_'transport.Major Intrinsic Proteins.TIP'	Transport
IUNQ42520	IUNQ48065	0.123814	LOC_Os03g09970	LOC_Os06g38294	'34.6'_'transport.sulphate'	'34.4'_'transport.nitrate'	Transport
IUNQ42520	IUNQ06778	0.158773	LOC_Os03g09970	LOC_Os06g33330	'34.6'_'transport.sulphate'	'35.2'_'not assigned.unknown'	Unknown
IUNQ42520	IUNQ05657	0.145762	LOC_Os03g09970	LOC_Os01g71430	'34.6'_'transport.sulphate'	'35.2'_'not assigned.unknown'	Unknown
IUNQ42520	IUNQ04612	0.140259	LOC_Os03g09970	LOC_Os01g54940	'34.6'_'transport.sulphate'	'35.1'_'not assigned.no ontology'	Unknown
IUNQ42520	IUNQ13205	0.139043	LOC_Os03g09970	LOC_Os05g50940	'34.6'_'transport.sulphate'	'35.2'_'not assigned.unknown'	Unknown
IUNQ42520	IUNQ19112	0.133384	LOC_Os03g09970	LOC_Os11g03794	'34.6'_'transport.sulphate'	'35.1'_'not assigned.no ontology'	Unknown
IUNQ42520	IUNQ13804	0.130251	LOC_Os03g09970	LOC_Os05g50940	'34.6'_'transport.sulphate'	'35.2'_'not assigned.unknown'	Unknown
IUNQ42520	IUNQ29474	0.125152	LOC_Os03g09970	LOC_Os03g12700	'34.6'_'transport.sulphate'	'35.2'_'not assigned.unknown'	Unknown
IUNQ42520	IMULT01992	0.120652	LOC_Os03g09970	LOC_Os08g06700	'34.6'_'transport.sulphate'	'35.2'_'not assigned.unknown'	Unknown
IUNQ42520	IUNQ43819	0.117827	LOC_Os03g09970	LOC_Os11g23080	'34.6'_'transport.sulphate'	'35.2'_'not assigned.unknown'	Unknown
IUNQ42520	IUNQ04231	0.116843	LOC_Os03g09970	LOC_Os08g06700	'34.6'_'transport.sulphate'	'35.2'_'not assigned.unknown'	Unknown
IUNQ42520	IUNQ11419	0.113614	LOC_Os03g09970	LOC_Os08g16130	'34.6'_'transport.sulphate'	'35.2'_'not assigned.unknown'	Unknown

## Sheet: Cu
Table S7.4. Coexpressed genes of some differentially expressed candidate genes based on microarray analysis of copper-contrasting O. sativa subsp. indica RSQ lines.
fromNode	toNode	weight	fromLocus	toLocus	fromLocus_gomapman	toLocus_gomapman	toLocus_gomapman_class
IUNQ11974	IUNQ00751	0.2801	LOC_Os04g46910	LOC_Os05g22730	'31.1.1.1.2'_'cell.organisation.cytoskeleton.actin.actin depolymerizing factors'	'1.1.1.2'_'PS.lightreaction.photosystem II.PSII polypeptide subunits'	PS light reaction
IUNQ11974	IMULT03263	0.292112	LOC_Os04g46910	LOC_Os03g26044	'31.1.1.1.2'_'cell.organisation.cytoskeleton.actin.actin depolymerizing factors'	'10.2'_'cell wall.cellulose synthesis'	Cell/cell wall processes
IUNQ11974	IUNQ52336	0.320615	LOC_Os04g46910	LOC_Os03g06050	'31.1.1.1.2'_'cell.organisation.cytoskeleton.actin.actin depolymerizing factors'	'10.7'_'cell wall.modification'	Cell/cell wall processes
IUNQ11974	IUNQ07207	0.279541	LOC_Os04g46910	LOC_Os01g65830	'31.1.1.1.2'_'cell.organisation.cytoskeleton.actin.actin depolymerizing factors'	'11.1.15'_'lipid metabolism.FA synthesis and FA elongation.ACP desaturase'	Metabolism
IUNQ11974	IUNQ42392	0.27961	LOC_Os04g46910	LOC_Os01g65830	'31.1.1.1.2'_'cell.organisation.cytoskeleton.actin.actin depolymerizing factors'	'11.1.15'_'lipid metabolism.FA synthesis and FA elongation.ACP desaturase'	Metabolism
IUNQ11974	IUNQ35802	0.354303	LOC_Os04g46910	LOC_Os01g70090	'31.1.1.1.2'_'cell.organisation.cytoskeleton.actin.actin depolymerizing factors'	'11.10'_'lipid metabolism.glycolipid synthesis'	Metabolism
IUNQ11974	IUNQ24116	0.315898	LOC_Os04g46910	LOC_Os03g61120	'31.1.1.1.2'_'cell.organisation.cytoskeleton.actin.actin depolymerizing factors'	'13.1.6.5.1'_'amino acid metabolism.synthesis.aromatic aa.tryptophan.anthranilate synthase'	Metabolism
IUNQ11974	IUNQ16532	0.31441	LOC_Os04g46910	LOC_Os05g34290	'31.1.1.1.2'_'cell.organisation.cytoskeleton.actin.actin depolymerizing factors'	'15.2'_'metal handling.binding chelation and storage'	Metal handling
IUNQ11974	IUNQ13016	0.28856	LOC_Os04g46910	LOC_Os09g38320	'31.1.1.1.2'_'cell.organisation.cytoskeleton.actin.actin depolymerizing factors'	'16.1.4.1'_'secondary metabolism.isoprenoids.carotenoids.phytoene synthase'	Metabolism
IUNQ11974	IUNQ00512	0.306361	LOC_Os04g46910	LOC_Os11g07960	'31.1.1.1.2'_'cell.organisation.cytoskeleton.actin.actin depolymerizing factors'	'16.2.1.4'_'secondary metabolism.phenylpropanoids.lignin biosynthesis.HCT'	Metabolism
IUNQ11974	IUNQ02560	0.33334	LOC_Os04g46910	LOC_Os01g64540	'31.1.1.1.2'_'cell.organisation.cytoskeleton.actin.actin depolymerizing factors'	'16.8.1.12'_'secondary metabolism.flavonoids.anthocyanins.anthocyanidin 3-O-glucosyltransferase'	Metabolism
IUNQ11974	IUNQ16038	0.307415	LOC_Os04g46910	LOC_Os04g09900	'31.1.1.1.2'_'cell.organisation.cytoskeleton.actin.actin depolymerizing factors'	'17.6.1.1'_'hormone metabolism.gibberelin.synthesis-degradation.copalyl diphosphate synthase'	Metabolism
IUNQ11974	IUNQ10351	0.275211	LOC_Os04g46910	LOC_Os06g11240	'31.1.1.1.2'_'cell.organisation.cytoskeleton.actin.actin depolymerizing factors'	'17.7.1.5'_'hormone metabolism.jasmonate.synthesis-degradation.12-Oxo-PDA-reductase'	Metabolism
IUNQ11974	IUNQ02111	0.301915	LOC_Os04g46910	LOC_Os02g15870	'31.1.1.1.2'_'cell.organisation.cytoskeleton.actin.actin depolymerizing factors'	'18.6'_'Co-factor and vitamine metabolism.biotin'	Metabolism
IUNQ11974	IUNQ36925	0.317311	LOC_Os04g46910	LOC_Os06g12450	'31.1.1.1.2'_'cell.organisation.cytoskeleton.actin.actin depolymerizing factors'	'2.1.2.2'_'major CHO metabolism.synthesis.starch.starch synthase'	Metabolism
IUNQ11974	IUNQ27469	0.321029	LOC_Os04g46910	LOC_Os08g40930	'31.1.1.1.2'_'cell.organisation.cytoskeleton.actin.actin depolymerizing factors'	'2.1.2.5'_'major CHO metabolism.synthesis.starch.transporter'	Metabolism
IUNQ11974	IUNQ30286	0.293788	LOC_Os04g46910	LOC_Os05g48800	'31.1.1.1.2'_'cell.organisation.cytoskeleton.actin.actin depolymerizing factors'	'20.2.3'_'stress.abiotic.drought/salt'	Stress
IUNQ11974	IUNQ31504	0.322228	LOC_Os04g46910	LOC_Os12g43410	'31.1.1.1.2'_'cell.organisation.cytoskeleton.actin.actin depolymerizing factors'	'20.2'_'stress.abiotic'	Stress
IUNQ11974	IUNQ37704	0.320746	LOC_Os04g46910	LOC_Os02g48390	'31.1.1.1.2'_'cell.organisation.cytoskeleton.actin.actin depolymerizing factors'	'23.1.3'_'nucleotide metabolism.synthesis.PRS-PP'	Metabolism
IUNQ11974	IUNQ04550	0.334565	LOC_Os04g46910	LOC_Os09g39440	'31.1.1.1.2'_'cell.organisation.cytoskeleton.actin.actin depolymerizing factors'	'23.2.1.2'_'nucleotide metabolism.degradation.pyrimidine.uridine nucleosidase'	Metabolism
IUNQ11974	IUNQ49929	0.303026	LOC_Os04g46910	LOC_Os04g01530	'31.1.1.1.2'_'cell.organisation.cytoskeleton.actin.actin depolymerizing factors'	'23.4.3'_'nucleotide metabolism.phosphotransfer and pyrophosphatases.uridylate kinase'	Metabolism
IUNQ11974	IUNQ34216	0.346331	LOC_Os04g46910	LOC_Os01g55890	'31.1.1.1.2'_'cell.organisation.cytoskeleton.actin.actin depolymerizing factors'	'23.4.99'_'nucleotide metabolism.phosphotransfer and pyrophosphatases.misc'	Metabolism
IUNQ11974	IUNQ04801	0.318475	LOC_Os04g46910	LOC_Os03g02600	'31.1.1.1.2'_'cell.organisation.cytoskeleton.actin.actin depolymerizing factors'	'23.5.3'_'nucleotide metabolism.deoxynucleotide metabolism.cytosine deaminase'	Metabolism
IUNQ11974	IUNQ40519	0.276557	LOC_Os04g46910	LOC_Os05g01120	'31.1.1.1.2'_'cell.organisation.cytoskeleton.actin.actin depolymerizing factors'	'26.10'_'misc.cytochrome P450'	Miscellaneous
IUNQ11974	IUNQ50640	0.276707	LOC_Os04g46910	LOC_Os03g55240	'31.1.1.1.2'_'cell.organisation.cytoskeleton.actin.actin depolymerizing factors'	'26.10'_'misc.cytochrome P450'	Miscellaneous
IUNQ11974	IUNQ19469	0.300635	LOC_Os04g46910	LOC_Os03g55240	'31.1.1.1.2'_'cell.organisation.cytoskeleton.actin.actin depolymerizing factors'	'26.10'_'misc.cytochrome P450'	Miscellaneous
IUNQ11974	IUNQ12314	0.293094	LOC_Os04g46910	LOC_Os10g30390	'31.1.1.1.2'_'cell.organisation.cytoskeleton.actin.actin depolymerizing factors'	'26.10'_'misc.cytochrome P450'	Miscellaneous
IUNQ11974	IUNQ11797	0.296478	LOC_Os04g46910	LOC_Os04g57510	'31.1.1.1.2'_'cell.organisation.cytoskeleton.actin.actin depolymerizing factors'	'26.2'_'misc.UDP glucosyl and glucoronyl transferases'	Miscellaneous
IUNQ11974	IUNQ37600	0.307666	LOC_Os04g46910	LOC_Os01g15780	'31.1.1.1.2'_'cell.organisation.cytoskeleton.actin.actin depolymerizing factors'	'26.2'_'misc.UDP glucosyl and glucoronyl transferases'	Miscellaneous
IUNQ11974	IUNQ34062	0.311429	LOC_Os04g46910	LOC_Os01g16714	'31.1.1.1.2'_'cell.organisation.cytoskeleton.actin.actin depolymerizing factors'	'26.7'_'misc.oxidases - copper flavone etc'	Miscellaneous
IUNQ11974	IUNQ02526	0.295818	LOC_Os04g46910	LOC_Os05g08600	'31.1.1.1.2'_'cell.organisation.cytoskeleton.actin.actin depolymerizing factors'	'27.1.1'_'RNA.processing.splicing'	DNA/RNA processes
IUNQ11974	IUNQ44474	0.368411	LOC_Os04g46910	LOC_Os09g39590	'31.1.1.1.2'_'cell.organisation.cytoskeleton.actin.actin depolymerizing factors'	'27.1.3.3'_'RNA.processing.3' end processing.CPSF100'	DNA/RNA processes
IUNQ11974	IUNQ27070	0.314654	LOC_Os04g46910	LOC_Os02g57590	'31.1.1.1.2'_'cell.organisation.cytoskeleton.actin.actin depolymerizing factors'	'27.1'_'RNA.processing'	DNA/RNA processes
IUNQ11974	IUNQ22953	0.37277	LOC_Os04g46910	LOC_Os03g61790	'31.1.1.1.2'_'cell.organisation.cytoskeleton.actin.actin depolymerizing factors'	'27.1'_'RNA.processing'	DNA/RNA processes
IUNQ11974	IUNQ19833	0.319494	LOC_Os04g46910	LOC_Os02g57590	'31.1.1.1.2'_'cell.organisation.cytoskeleton.actin.actin depolymerizing factors'	'27.1'_'RNA.processing'	DNA/RNA processes
IUNQ11974	IUNQ55156	0.310499	LOC_Os04g46910	LOC_Os03g48970	'31.1.1.1.2'_'cell.organisation.cytoskeleton.actin.actin depolymerizing factors'	'27.3.14'_'RNA.regulation of transcription.CCAAT box binding factor family HAP2'	DNA/RNA processes
IUNQ11974	IUNQ47715	0.315697	LOC_Os04g46910	LOC_Os03g48970	'31.1.1.1.2'_'cell.organisation.cytoskeleton.actin.actin depolymerizing factors'	'27.3.14'_'RNA.regulation of transcription.CCAAT box binding factor family HAP2'	DNA/RNA processes
IUNQ11974	IUNQ06466	0.296297	LOC_Os04g46910	LOC_Os09g17770	'31.1.1.1.2'_'cell.organisation.cytoskeleton.actin.actin depolymerizing factors'	'27.3.22'_'RNA.regulation of transcription.HBHomeobox transcription factor family'	DNA/RNA processes
IUNQ11974	IUNQ25124	0.298176	LOC_Os04g46910	LOC_Os02g13800	'31.1.1.1.2'_'cell.organisation.cytoskeleton.actin.actin depolymerizing factors'	'27.3.23'_'RNA.regulation of transcription.HSFHeat-shock transcription factor family'	DNA/RNA processes
IUNQ11974	IUNQ45373	0.289152	LOC_Os04g46910	LOC_Os06g06870	'31.1.1.1.2'_'cell.organisation.cytoskeleton.actin.actin depolymerizing factors'	'27.3.50'_'RNA.regulation of transcription.General Transcription'	DNA/RNA processes
IUNQ11974	IUNQ40145	0.292776	LOC_Os04g46910	LOC_Os02g15810	'31.1.1.1.2'_'cell.organisation.cytoskeleton.actin.actin depolymerizing factors'	'27.3.62'_'RNA.regulation of transcription.Nucleosome/chromatin assembly factor group'	DNA/RNA processes
IUNQ11974	IUNQ23991	0.28448	LOC_Os04g46910	LOC_Os07g40750	'31.1.1.1.2'_'cell.organisation.cytoskeleton.actin.actin depolymerizing factors'	'27.3.67'_'RNA.regulation of transcription.putative transcription regulator'	DNA/RNA processes
IUNQ11974	IUNQ12362	0.290735	LOC_Os04g46910	LOC_Os01g61430	'31.1.1.1.2'_'cell.organisation.cytoskeleton.actin.actin depolymerizing factors'	'27.3.99'_'RNA.regulation of transcription.unclassified'	DNA/RNA processes
IUNQ11974	IMULT02971	0.303444	LOC_Os04g46910	LOC_Os04g53440	'31.1.1.1.2'_'cell.organisation.cytoskeleton.actin.actin depolymerizing factors'	'27.3.99'_'RNA.regulation of transcription.unclassified'	DNA/RNA processes
IUNQ11974	IUNQ07739	0.316755	LOC_Os04g46910	LOC_Os03g50430	'31.1.1.1.2'_'cell.organisation.cytoskeleton.actin.actin depolymerizing factors'	'27.4'_'RNA.RNA binding'	DNA/RNA processes
IUNQ11974	IUNQ17892	0.339353	LOC_Os04g46910	LOC_Os03g03140	'31.1.1.1.2'_'cell.organisation.cytoskeleton.actin.actin depolymerizing factors'	'27.4'_'RNA.RNA binding'	DNA/RNA processes
IUNQ11974	IUNQ23548	0.328463	LOC_Os04g46910	LOC_Os01g67510	'31.1.1.1.2'_'cell.organisation.cytoskeleton.actin.actin depolymerizing factors'	'28.1'_'DNA.synthesis/chromatin structure'	DNA/RNA processes
IUNQ11974	IUNQ24950	0.308152	LOC_Os04g46910	LOC_Os09g37930	'31.1.1.1.2'_'cell.organisation.cytoskeleton.actin.actin depolymerizing factors'	'28.2'_'DNA.repair'	DNA/RNA processes
IUNQ11974	IUNQ00984	0.314309	LOC_Os04g46910	LOC_Os05g18750	'31.1.1.1.2'_'cell.organisation.cytoskeleton.actin.actin depolymerizing factors'	'29.2.1.1.3.2.35'_'protein.synthesis.ribosomal protein.prokaryotic.unknown organellar.50S subunit.L35'	Protein processes
IUNQ11974	IUNQ33314	0.29289	LOC_Os04g46910	LOC_Os02g01560	'31.1.1.1.2'_'cell.organisation.cytoskeleton.actin.actin depolymerizing factors'	'29.2.1.2.1.4'_'protein.synthesis.ribosomal protein.eukaryotic.40S subunit.S4'	Protein processes
IUNQ11974	IUNQ54683	0.301517	LOC_Os04g46910	LOC_Os08g03640	'31.1.1.1.2'_'cell.organisation.cytoskeleton.actin.actin depolymerizing factors'	'29.2.1.2.2.80'_'protein.synthesis.ribosomal protein.eukaryotic.60S subunit.P0'	Protein processes
IUNQ11974	IUNQ31181	0.290689	LOC_Os04g46910	LOC_Os03g22740	'31.1.1.1.2'_'cell.organisation.cytoskeleton.actin.actin depolymerizing factors'	'29.2.2.3.1'_'protein.synthesis.ribosome biogenesis.Pre-rRNA processing and modifications.snoRNPs'	Protein processes
IUNQ11974	IUNQ45313	0.296109	LOC_Os04g46910	LOC_Os08g25290	'31.1.1.1.2'_'cell.organisation.cytoskeleton.actin.actin depolymerizing factors'	'29.2.4'_'protein.synthesis.elongation'	Protein processes
IUNQ11974	IUNQ46354	0.297959	LOC_Os04g46910	LOC_Os01g28690	'31.1.1.1.2'_'cell.organisation.cytoskeleton.actin.actin depolymerizing factors'	'29.3.1'_'protein.targeting.nucleus'	Protein processes
IUNQ11974	IUNQ23097	0.296016	LOC_Os04g46910	LOC_Os04g59000	'31.1.1.1.2'_'cell.organisation.cytoskeleton.actin.actin depolymerizing factors'	'29.4'_'protein.postranslational modification'	Protein processes
IUNQ11974	IUNQ15745	0.291147	LOC_Os04g46910	LOC_Os06g07000	'31.1.1.1.2'_'cell.organisation.cytoskeleton.actin.actin depolymerizing factors'	'29.5.11.4.3.2'_'protein.degradation.ubiquitin.E3.SCF.FBOX'	Protein processes
IUNQ11974	IUNQ06114	0.298197	LOC_Os04g46910	LOC_Os03g14050	'31.1.1.1.2'_'cell.organisation.cytoskeleton.actin.actin depolymerizing factors'	'30.2.15'_'signalling.receptor kinases.thaumatin like'	Signalling
IUNQ11974	IUNQ08090	0.292459	LOC_Os04g46910	LOC_Os10g05600	'31.1.1.1.2'_'cell.organisation.cytoskeleton.actin.actin depolymerizing factors'	'30.2.15'_'signalling.receptor kinases.thaumatin like'	Signalling
IUNQ11974	IUNQ54340	0.312939	LOC_Os04g46910	LOC_Os05g48660	'31.1.1.1.2'_'cell.organisation.cytoskeleton.actin.actin depolymerizing factors'	'30.2.6'_'signalling.receptor kinases.leucine rich repeat VI'	Signalling
IUNQ11974	IUNQ19700	0.309085	LOC_Os04g46910	LOC_Os05g48660	'31.1.1.1.2'_'cell.organisation.cytoskeleton.actin.actin depolymerizing factors'	'30.2.6'_'signalling.receptor kinases.leucine rich repeat VI'	Signalling
IUNQ11974	IUNQ00121	0.278219	LOC_Os04g46910	LOC_Os11g26030	'31.1.1.1.2'_'cell.organisation.cytoskeleton.actin.actin depolymerizing factors'	'30.5'_'signalling.G-proteins'	Signalling
IUNQ11974	IUNQ12858	0.292266	LOC_Os04g46910	LOC_Os01g27730	'31.1.1.1.2'_'cell.organisation.cytoskeleton.actin.actin depolymerizing factors'	'30.5'_'signalling.G-proteins'	Signalling
IUNQ11974	IUNQ52881	0.294337	LOC_Os04g46910	LOC_Os02g33860	'31.1.1.1.2'_'cell.organisation.cytoskeleton.actin.actin depolymerizing factors'	'30.5'_'signalling.G-proteins'	Signalling
IUNQ11974	IUNQ26972	0.295601	LOC_Os04g46910	LOC_Os01g64630	'31.1.1.1.2'_'cell.organisation.cytoskeleton.actin.actin depolymerizing factors'	'31.1.1.1.1'_'cell.organisation.cytoskeleton.actin.Actin'	Cell/cell wall processes
IUNQ11974	IUNQ10798	0.288577	LOC_Os04g46910	LOC_Os01g15020	'31.1.1.1.2'_'cell.organisation.cytoskeleton.actin.actin depolymerizing factors'	'33.99'_'development.unspecified'	Development
IUNQ11974	IUNQ53334	0.293441	LOC_Os04g46910	LOC_Os05g39950	'31.1.1.1.2'_'cell.organisation.cytoskeleton.actin.actin depolymerizing factors'	'33.99'_'development.unspecified'	Development
IUNQ11974	IUNQ33678	0.283448	LOC_Os04g46910	LOC_Os12g29330	'31.1.1.1.2'_'cell.organisation.cytoskeleton.actin.actin depolymerizing factors'	'33.99'_'development.unspecified'	Development
IUNQ11974	IUNQ08570	0.28204	LOC_Os04g46910	LOC_Os03g12230	'31.1.1.1.2'_'cell.organisation.cytoskeleton.actin.actin depolymerizing factors'	'33.99'_'development.unspecified'	Development
IUNQ11974	IUNQ49354	0.29165	LOC_Os04g46910	LOC_Os09g33470	'31.1.1.1.2'_'cell.organisation.cytoskeleton.actin.actin depolymerizing factors'	'34.17'_'transport.peroxisomes'	Transport
IUNQ11974	IUNQ43250	0.28969	LOC_Os04g46910	LOC_Os09g33470	'31.1.1.1.2'_'cell.organisation.cytoskeleton.actin.actin depolymerizing factors'	'34.17'_'transport.peroxisomes'	Transport
IUNQ11974	IUNQ19951	0.287249	LOC_Os04g46910	LOC_Os06g10810	'31.1.1.1.2'_'cell.organisation.cytoskeleton.actin.actin depolymerizing factors'	'34.9'_'transport.metabolite transporters at the mitochondrial membrane'	Transport
IUNQ11974	IUNQ28035	0.312457	LOC_Os04g46910	LOC_Os01g73690	'31.1.1.1.2'_'cell.organisation.cytoskeleton.actin.actin depolymerizing factors'	'34.99'_'transport.misc'	Transport
IUNQ11974	IUNQ27230	0.291954	LOC_Os04g46910	LOC_Os01g49120	'31.1.1.1.2'_'cell.organisation.cytoskeleton.actin.actin depolymerizing factors'	'34.99'_'transport.misc'	Transport
IUNQ11974	IUNQ51339	0.278962	LOC_Os04g46910	LOC_Os03g11734	'31.1.1.1.2'_'cell.organisation.cytoskeleton.actin.actin depolymerizing factors'	'34.99'_'transport.misc'	Transport
IUNQ11974	IUNQ47688	0.316482	LOC_Os04g46910	LOC_Os03g48810	'31.1.1.1.2'_'cell.organisation.cytoskeleton.actin.actin depolymerizing factors'	'34.99'_'transport.misc'	Transport
IUNQ11974	IUNQ32485	0.290499	LOC_Os04g46910	LOC_Os03g11734	'31.1.1.1.2'_'cell.organisation.cytoskeleton.actin.actin depolymerizing factors'	'34.99'_'transport.misc'	Transport
IUNQ11974	IUNQ36170	0.289087	LOC_Os04g46910	LOC_Os03g04380	'31.1.1.1.2'_'cell.organisation.cytoskeleton.actin.actin depolymerizing factors'	'35.1'_'not assigned.no ontology'	Unknown
IUNQ11974	IUNQ52770	0.361898	LOC_Os04g46910	LOC_Os04g40740	'31.1.1.1.2'_'cell.organisation.cytoskeleton.actin.actin depolymerizing factors'	'35.1'_'not assigned.no ontology'	Unknown
IUNQ11974	IUNQ30260	0.286613	LOC_Os04g46910	LOC_Os04g38610	'31.1.1.1.2'_'cell.organisation.cytoskeleton.actin.actin depolymerizing factors'	'35.1'_'not assigned.no ontology'	Unknown
IUNQ11974	IUNQ47311	0.294419	LOC_Os04g46910	LOC_Os04g38610	'31.1.1.1.2'_'cell.organisation.cytoskeleton.actin.actin depolymerizing factors'	'35.1'_'not assigned.no ontology'	Unknown
IUNQ11974	IUNQ13069	0.278144	LOC_Os04g46910	LOC_Os03g38540	'31.1.1.1.2'_'cell.organisation.cytoskeleton.actin.actin depolymerizing factors'	'35.1'_'not assigned.no ontology'	Unknown
IUNQ11974	IUNQ21289	0.292584	LOC_Os04g46910	LOC_Os01g06060	'31.1.1.1.2'_'cell.organisation.cytoskeleton.actin.actin depolymerizing factors'	'35.1'_'not assigned.no ontology'	Unknown
IUNQ11974	IUNQ50819	0.281946	LOC_Os04g46910	LOC_Os02g35080	'31.1.1.1.2'_'cell.organisation.cytoskeleton.actin.actin depolymerizing factors'	'35.1'_'not assigned.no ontology'	Unknown
IUNQ11974	IUNQ30340	0.295247	LOC_Os04g46910	LOC_Os08g18150	'31.1.1.1.2'_'cell.organisation.cytoskeleton.actin.actin depolymerizing factors'	'35.1'_'not assigned.no ontology'	Unknown
IUNQ11974	IUNQ29790	0.319565	LOC_Os04g46910	LOC_Os01g15979	'31.1.1.1.2'_'cell.organisation.cytoskeleton.actin.actin depolymerizing factors'	'35.2'_'not assigned.unknown'	Unknown
IUNQ11974	IUNQ05556	0.289844	LOC_Os04g46910	LOC_Os11g34950	'31.1.1.1.2'_'cell.organisation.cytoskeleton.actin.actin depolymerizing factors'	'35.2'_'not assigned.unknown'	Unknown
IUNQ11974	IUNQ21646	0.287309	LOC_Os04g46910	LOC_Os11g19260	'31.1.1.1.2'_'cell.organisation.cytoskeleton.actin.actin depolymerizing factors'	'35.2'_'not assigned.unknown'	Unknown
IUNQ11974	IUNQ03906	0.2963	LOC_Os04g46910	LOC_Os01g68104	'31.1.1.1.2'_'cell.organisation.cytoskeleton.actin.actin depolymerizing factors'	'35.2'_'not assigned.unknown'	Unknown
IUNQ11974	IUNQ26089	0.302969	LOC_Os04g46910	LOC_Os02g05500	'31.1.1.1.2'_'cell.organisation.cytoskeleton.actin.actin depolymerizing factors'	'35.2'_'not assigned.unknown'	Unknown
IUNQ11974	IUNQ10049	0.300088	LOC_Os04g46910	LOC_Os06g06410	'31.1.1.1.2'_'cell.organisation.cytoskeleton.actin.actin depolymerizing factors'	'35.2'_'not assigned.unknown'	Unknown
IUNQ11974	IUNQ03611	0.27997	LOC_Os04g46910	LOC_Os04g20774	'31.1.1.1.2'_'cell.organisation.cytoskeleton.actin.actin depolymerizing factors'	'35.2'_'not assigned.unknown'	Unknown
IUNQ11974	IUNQ06961	0.295514	LOC_Os04g46910	LOC_Os01g60740	'31.1.1.1.2'_'cell.organisation.cytoskeleton.actin.actin depolymerizing factors'	'35.2'_'not assigned.unknown'	Unknown
IUNQ11974	IUNQ41049	0.305919	LOC_Os04g46910	LOC_Os04g36850	'31.1.1.1.2'_'cell.organisation.cytoskeleton.actin.actin depolymerizing factors'	'35.2'_'not assigned.unknown'	Unknown
IUNQ11974	IUNQ14873	0.297513	LOC_Os04g46910	LOC_Os01g11240	'31.1.1.1.2'_'cell.organisation.cytoskeleton.actin.actin depolymerizing factors'	'35.2'_'not assigned.unknown'	Unknown
IUNQ11974	IUNQ29016	0.294516	LOC_Os04g46910	LOC_Os06g45140	'31.1.1.1.2'_'cell.organisation.cytoskeleton.actin.actin depolymerizing factors'	'35.2'_'not assigned.unknown'	Unknown
IUNQ11974	IUNQ26894	0.290174	LOC_Os04g46910	LOC_Os06g50780	'31.1.1.1.2'_'cell.organisation.cytoskeleton.actin.actin depolymerizing factors'	'35.2'_'not assigned.unknown'	Unknown
IUNQ11974	IUNQ36790	0.295966	LOC_Os04g46910	LOC_Os01g68104	'31.1.1.1.2'_'cell.organisation.cytoskeleton.actin.actin depolymerizing factors'	'35.2'_'not assigned.unknown'	Unknown
IUNQ11974	IUNQ36476	0.304046	LOC_Os04g46910	LOC_Os03g02420	'31.1.1.1.2'_'cell.organisation.cytoskeleton.actin.actin depolymerizing factors'	'35.2'_'not assigned.unknown'	Unknown
IUNQ11974	IUNQ46006	0.309527	LOC_Os04g46910	LOC_Os03g10450	'31.1.1.1.2'_'cell.organisation.cytoskeleton.actin.actin depolymerizing factors'	'35.2'_'not assigned.unknown'	Unknown
IUNQ11974	IUNQ00911	0.320635	LOC_Os04g46910	LOC_Os02g36680	'31.1.1.1.2'_'cell.organisation.cytoskeleton.actin.actin depolymerizing factors'	'35.2'_'not assigned.unknown'	Unknown
IUNQ11974	IUNQ55088	0.306486	LOC_Os04g46910	LOC_Os02g25250	'31.1.1.1.2'_'cell.organisation.cytoskeleton.actin.actin depolymerizing factors'	'35.2'_'not assigned.unknown'	Unknown
IUNQ11974	IUNQ49177	0.292359	LOC_Os04g46910	LOC_Os05g47730	'31.1.1.1.2'_'cell.organisation.cytoskeleton.actin.actin depolymerizing factors'	'35.2'_'not assigned.unknown'	Unknown
IUNQ11974	IUNQ16022	0.304672	LOC_Os04g46910	LOC_Os02g26300	'31.1.1.1.2'_'cell.organisation.cytoskeleton.actin.actin depolymerizing factors'	'35.2'_'not assigned.unknown'	Unknown
IUNQ11974	IUNQ45300	0.296989	LOC_Os04g46910	LOC_Os11g09160	'31.1.1.1.2'_'cell.organisation.cytoskeleton.actin.actin depolymerizing factors'	'35.2'_'not assigned.unknown'	Unknown
IUNQ11974	IUNQ47382	0.293076	LOC_Os04g46910	LOC_Os03g51670	'31.1.1.1.2'_'cell.organisation.cytoskeleton.actin.actin depolymerizing factors'	'35.2'_'not assigned.unknown'	Unknown
IUNQ11974	IUNQ08148	0.300265	LOC_Os04g46910	LOC_Os07g42390	'31.1.1.1.2'_'cell.organisation.cytoskeleton.actin.actin depolymerizing factors'	'35.2'_'not assigned.unknown'	Unknown
IUNQ11974	IUNQ30355	0.289599	LOC_Os04g46910	LOC_Os08g20170	'31.1.1.1.2'_'cell.organisation.cytoskeleton.actin.actin depolymerizing factors'	'35.2'_'not assigned.unknown'	Unknown
IUNQ11974	IUNQ06683	0.289185	LOC_Os04g46910	LOC_Os06g04930	'31.1.1.1.2'_'cell.organisation.cytoskeleton.actin.actin depolymerizing factors'	'35.2'_'not assigned.unknown'	Unknown
IUNQ11974	IUNQ22167	0.28697	LOC_Os04g46910	LOC_Os06g04930	'31.1.1.1.2'_'cell.organisation.cytoskeleton.actin.actin depolymerizing factors'	'35.2'_'not assigned.unknown'	Unknown
IUNQ11974	IUNQ27152	0.24497	LOC_Os04g46910	LOC_Os05g14890	'31.1.1.1.2'_'cell.organisation.cytoskeleton.actin.actin depolymerizing factors'	'35.2'_'not assigned.unknown'	Unknown
IUNQ11974	IUNQ11453	0.26963	LOC_Os04g46910	LOC_Os04g19850	'31.1.1.1.2'_'cell.organisation.cytoskeleton.actin.actin depolymerizing factors'	'35.2'_'not assigned.unknown'	Unknown
IUNQ11974	IUNQ11934	0.284408	LOC_Os04g46910	LOC_Os06g02340	'31.1.1.1.2'_'cell.organisation.cytoskeleton.actin.actin depolymerizing factors'	'35.2'_'not assigned.unknown'	Unknown
IUNQ11974	IUNQ04756	0.295555	LOC_Os04g46910	LOC_Os01g32160	'31.1.1.1.2'_'cell.organisation.cytoskeleton.actin.actin depolymerizing factors'	'35.2'_'not assigned.unknown'	Unknown
IUNQ11974	IUNQ09388	0.279976	LOC_Os04g46910	LOC_Os06g02100	'31.1.1.1.2'_'cell.organisation.cytoskeleton.actin.actin depolymerizing factors'	'35.2'_'not assigned.unknown'	Unknown
IUNQ11974	IUNQ37211	0.244364	LOC_Os04g46910	LOC_Os10g08780	'31.1.1.1.2'_'cell.organisation.cytoskeleton.actin.actin depolymerizing factors'	'35.2'_'not assigned.unknown'	Unknown
IUNQ11974	IUNQ03361	0.288067	LOC_Os04g46910	LOC_Os01g46050	'31.1.1.1.2'_'cell.organisation.cytoskeleton.actin.actin depolymerizing factors'	'35.2'_'not assigned.unknown'	Unknown
IUNQ11974	IMULT01231	0.325525	LOC_Os04g46910	LOC_Os06g39240	'31.1.1.1.2'_'cell.organisation.cytoskeleton.actin.actin depolymerizing factors'	'35.2'_'not assigned.unknown'	Unknown
IUNQ11974	IUNQ32684	0.259038	LOC_Os04g46910	LOC_Os12g09490	'31.1.1.1.2'_'cell.organisation.cytoskeleton.actin.actin depolymerizing factors'	'35.2'_'not assigned.unknown'	Unknown
IUNQ24598	IUNQ34087	0.256619	LOC_Os04g46740	LOC_Os04g43650	'10.8.1'_'cell wall.pectin*esterases.PME'	'13.2.5.2'_'amino acid metabolism.degradation.serine-glycine-cysteine group.glycine'	Metabolism
IUNQ43512	IUNQ25882	0.222671	LOC_Os04g46940	LOC_Os08g10510	'34.12'_'transport.metal'	'13.1.1.1.3'_'amino acid metabolism.synthesis.central amino acid metabolism.GABA.SSADH'	Metabolism
IUNQ43512	IUNQ03573	0.207301	LOC_Os04g46940	LOC_Os01g56610	'34.12'_'transport.metal'	'13.1.3.4.12'_'amino acid metabolism.synthesis.aspartate family.methionine.homocysteine S-methyltransferase'	Metabolism
IUNQ43512	IUNQ10352	0.201237	LOC_Os04g46940	LOC_Os03g06200	'34.12'_'transport.metal'	'13.1.5.1.2'_'amino acid metabolism.synthesis.serine-glycine-cysteine group.serine.phosphoserine aminotransferase'	Metabolism
IUNQ24598	IUNQ20987	0.223526	LOC_Os04g46740	LOC_Os04g04320	'10.8.1'_'cell wall.pectin*esterases.PME'	'31.2'_'cell.division'	Cell/cell wall processes
IUNQ24598	IUNQ51924	0.259663	LOC_Os04g46740	LOC_Os07g27320	'10.8.1'_'cell wall.pectin*esterases.PME'	'10.6.2'_'cell wall.degradation.mannan-xylose-arabinose-fucose'	Cell/cell wall processes
IUNQ24598	IUNQ20405	0.228038	LOC_Os04g46740	LOC_Os01g03710	'10.8.1'_'cell wall.pectin*esterases.PME'	'10.1.20'_'cell wall.precursor synthesis.phosphomannose isomerase'	Cell/cell wall processes
IUNQ24598	IMULT03422	0.20334	LOC_Os04g46740	LOC_Os02g38900	'10.8.1'_'cell wall.pectin*esterases.PME'	'18.7'_'Co-factor and vitamine metabolism.iron-sulphur clusters'	Metabolism
IUNQ24598	IUNQ53167	0.269831	LOC_Os04g46740	LOC_Os06g45310	'10.8.1'_'cell wall.pectin*esterases.PME'	'33.3'_'development.squamosa promoter binding like (SPL)'	Development
IUNQ43512	IUNQ27580	0.242271	LOC_Os04g46940	LOC_Os09g25810	'34.12'_'transport.metal'	'33.99'_'development.unspecified'	Development
IUNQ43512	IUNQ47811	0.211129	LOC_Os04g46940	LOC_Os02g30910	'34.12'_'transport.metal'	'33.99'_'development.unspecified'	Development
IUNQ24598	IUNQ35589	0.204259	LOC_Os04g46740	LOC_Os05g05600	'10.8.1'_'cell wall.pectin*esterases.PME'	'33.99'_'development.unspecified'	Development
IUNQ24598	IUNQ06972	0.223049	LOC_Os04g46740	LOC_Os01g58680	'10.8.1'_'cell wall.pectin*esterases.PME'	'28.1'_'DNA.synthesis/chromatin structure'	DNA/RNA processes
IUNQ43512	IUNQ30301	0.206989	LOC_Os04g46940	LOC_Os05g02040	'34.12'_'transport.metal'	'28.1'_'DNA.synthesis/chromatin structure'	DNA/RNA processes
IUNQ24598	IUNQ45863	0.251216	LOC_Os04g46740	LOC_Os04g53660	'10.8.1'_'cell wall.pectin*esterases.PME'	'28.99'_'DNA.unspecified'	DNA/RNA processes
IUNQ43512	IUNQ55370	0.244937	LOC_Os04g46940	LOC_Os04g44510	'34.12'_'transport.metal'	'17.1.3'_'hormone metabolism.abscisic acid.induced-regulated-responsive-activated'	Metabolism
IUNQ43512	IUNQ25730	0.215251	LOC_Os04g46940	LOC_Os02g57530	'34.12'_'transport.metal'	'17.5.2'_'hormone metabolism.ethylene.signal transduction'	Metabolism
IUNQ24598	IUNQ46878	0.211315	LOC_Os04g46740	LOC_Os09g28230	'10.8.1'_'cell wall.pectin*esterases.PME'	'11.9.4.5'_'lipid metabolism.lipid degradation.beta-oxidation.acyl-CoA thioesterase'	Metabolism
IUNQ43512	IUNQ01666	0.205681	LOC_Os04g46940	LOC_Os03g04130	'34.12'_'transport.metal'	'11.1.8'_'lipid metabolism.FA synthesis and FA elongation.acyl coa ligase'	Metabolism
IUNQ24598	IUNQ08992	0.230552	LOC_Os04g46740	LOC_Os04g32030	'10.8.1'_'cell wall.pectin*esterases.PME'	'15.2'_'metal handling.binding chelation and storage'	Metal handling
IUNQ24598	IUNQ26737	0.273931	LOC_Os04g46740	LOC_Os02g58560	'10.8.1'_'cell wall.pectin*esterases.PME'	'3.6'_'minor CHO metabolism.callose'	Metabolism
IUNQ43512	IUNQ06019	0.245195	LOC_Os04g46940	LOC_Os02g58560	'34.12'_'transport.metal'	'3.6'_'minor CHO metabolism.callose'	Metabolism
IUNQ24598	IUNQ06019	0.235459	LOC_Os04g46740	LOC_Os02g58560	'10.8.1'_'cell wall.pectin*esterases.PME'	'3.6'_'minor CHO metabolism.callose'	Metabolism
IUNQ43512	IUNQ41456	0.235426	LOC_Os04g46940	LOC_Os06g02028	'34.12'_'transport.metal'	'26.13'_'misc.acid and other phosphatases'	Miscellaneous
IUNQ43512	IUNQ34267	0.246504	LOC_Os04g46940	LOC_Os10g36960	'34.12'_'transport.metal'	'26.10'_'misc.cytochrome P450'	Miscellaneous
IUNQ43512	IUNQ54525	0.242367	LOC_Os04g46940	LOC_Os09g38620	'34.12'_'transport.metal'	'26.10'_'misc.cytochrome P450'	Miscellaneous
IUNQ43512	IUNQ45056	0.237901	LOC_Os04g46940	LOC_Os06g30640	'34.12'_'transport.metal'	'26.10'_'misc.cytochrome P450'	Miscellaneous
IUNQ43512	IUNQ22311	0.218204	LOC_Os04g46940	LOC_Os04g53195	'34.12'_'transport.metal'	'26.7'_'misc.oxidases - copper flavone etc'	Miscellaneous
IUNQ43512	IUNQ53056	0.253527	LOC_Os04g46940	LOC_Os01g54430	'34.12'_'transport.metal'	'26.19'_'misc.plastocyanin-like'	Miscellaneous
IUNQ24598	IUNQ32357	0.266575	LOC_Os04g46740	LOC_Os05g04870	'10.8.1'_'cell wall.pectin*esterases.PME'	'26.22'_'misc.short chain dehydrogenase/reductase (SDR)'	Miscellaneous
IUNQ24598	IUNQ48743	0.215423	LOC_Os04g46740	LOC_Os05g04870	'10.8.1'_'cell wall.pectin*esterases.PME'	'26.22'_'misc.short chain dehydrogenase/reductase (SDR)'	Miscellaneous
IUNQ43512	IUNQ35897	0.218452	LOC_Os04g46940	LOC_Os02g49140	'34.12'_'transport.metal'	'26.2'_'misc.UDP glucosyl and glucoronyl transferases'	Miscellaneous
IUNQ43512	IUNQ29821	0.25092	LOC_Os04g46940	LOC_Os06g13830	'34.12'_'transport.metal'	'26.3.4'_'misc.gluco- galacto- and mannosidases.endoglucanase'	Miscellaneous
IUNQ43512	IUNQ24096	0.230577	LOC_Os04g46940	LOC_Os06g41360	'34.12'_'transport.metal'	'23.1.3'_'nucleotide metabolism.synthesis.PRS-PP'	Metabolism
IUNQ43512	IUNQ19649	0.243763	LOC_Os04g46940	LOC_Os06g40360	'34.12'_'transport.metal'	'29.5.11.4.3.2'_'protein.degradation.ubiquitin.E3.SCF.FBOX'	Protein processes
IUNQ43512	IUNQ15449	0.228302	LOC_Os04g46940	LOC_Os09g38920	'34.12'_'transport.metal'	'29.5.3'_'protein.degradation.cysteine protease'	Protein processes
IUNQ43512	IUNQ55467	0.227012	LOC_Os04g46940	LOC_Os03g27210	'34.12'_'transport.metal'	'29.5'_'protein.degradation'	Protein processes
IUNQ43512	IUNQ09675	0.224771	LOC_Os04g46940	LOC_Os02g49520	'34.12'_'transport.metal'	'29.5.11.4.2'_'protein.degradation.ubiquitin.E3.RING'	Protein processes
IUNQ43512	IUNQ12081	0.223861	LOC_Os04g46940	LOC_Os04g28100	'34.12'_'transport.metal'	'29.5.11.4.2'_'protein.degradation.ubiquitin.E3.RING'	Protein processes
IUNQ43512	IUNQ35810	0.22356	LOC_Os04g46940	LOC_Os07g01800	'34.12'_'transport.metal'	'29.5.3'_'protein.degradation.cysteine protease'	Protein processes
IUNQ43512	IUNQ24290	0.220293	LOC_Os04g46940	LOC_Os05g18604	'34.12'_'transport.metal'	'29.5.5'_'protein.degradation.serine protease'	Protein processes
IUNQ24598	IUNQ50004	0.218872	LOC_Os04g46740	LOC_Os04g31120	'10.8.1'_'cell wall.pectin*esterases.PME'	'29.5.11.4.3.2'_'protein.degradation.ubiquitin.E3.SCF.FBOX'	Protein processes
IUNQ43512	IUNQ51296	0.216746	LOC_Os04g46940	LOC_Os01g52110	'34.12'_'transport.metal'	'29.5.11.4.2'_'protein.degradation.ubiquitin.E3.RING'	Protein processes
IUNQ24598	IUNQ07467	0.210759	LOC_Os04g46740	LOC_Os03g11260	'10.8.1'_'cell wall.pectin*esterases.PME'	'29.5.11.4.2'_'protein.degradation.ubiquitin.E3.RING'	Protein processes
IUNQ43512	IUNQ24294	0.209862	LOC_Os04g46940	LOC_Os05g18604	'34.12'_'transport.metal'	'29.5.5'_'protein.degradation.serine protease'	Protein processes
IUNQ43512	IUNQ10786	0.255698	LOC_Os04g46940	LOC_Os06g33549	'34.12'_'transport.metal'	'29.4'_'protein.postranslational modification'	Protein processes
IUNQ24598	IMULT03503	0.251302	LOC_Os04g46740	LOC_Os05g04550	'10.8.1'_'cell wall.pectin*esterases.PME'	'29.4'_'protein.postranslational modification'	Protein processes
IUNQ24598	IUNQ37322	0.253868	LOC_Os04g46740	LOC_Os03g05720	'10.8.1'_'cell wall.pectin*esterases.PME'	'29.2.2.3.4'_'protein.synthesis.ribosome biogenesis.Pre-rRNA processing and modifications.WD-repeat proteins'	Protein processes
IUNQ24598	IUNQ18628	0.2892	LOC_Os04g46740	LOC_Os07g37640	'10.8.1'_'cell wall.pectin*esterases.PME'	'27.3.54'_'RNA.regulation of transcription.Histone acetyltransferases'	DNA/RNA processes
IUNQ24598	IUNQ13136	0.252372	LOC_Os04g46740	LOC_Os03g59360	'10.8.1'_'cell wall.pectin*esterases.PME'	'27.3.67'_'RNA.regulation of transcription.putative transcription regulator'	DNA/RNA processes
IUNQ43512	IUNQ55244	0.227169	LOC_Os04g46940	LOC_Os07g41720	'34.12'_'transport.metal'	'27.3.14'_'RNA.regulation of transcription.CCAAT box binding factor family HAP2'	DNA/RNA processes
IUNQ43512	IUNQ54829	0.222847	LOC_Os04g46940	LOC_Os09g33450	'34.12'_'transport.metal'	'27.3.99'_'RNA.regulation of transcription.unclassified'	DNA/RNA processes
IUNQ43512	IUNQ51124	0.220002	LOC_Os04g46940	LOC_Os01g01290	'34.12'_'transport.metal'	'27.3.16'_'RNA.regulation of transcription.CCAAT box binding factor family HAP5'	DNA/RNA processes
IUNQ24598	IUNQ10176	0.215858	LOC_Os04g46740	LOC_Os03g04900	'10.8.1'_'cell wall.pectin*esterases.PME'	'27.3.25'_'RNA.regulation of transcription.MYB domain transcription factor family'	DNA/RNA processes
IUNQ24598	IUNQ13142	0.2131	LOC_Os04g46740	LOC_Os03g59360	'10.8.1'_'cell wall.pectin*esterases.PME'	'27.3.67'_'RNA.regulation of transcription.putative transcription regulator'	DNA/RNA processes
IUNQ24598	IUNQ32699	0.212578	LOC_Os04g46740	LOC_Os07g16950	'10.8.1'_'cell wall.pectin*esterases.PME'	'27.3.99'_'RNA.regulation of transcription.unclassified'	DNA/RNA processes
IUNQ43512	IUNQ48256	0.209649	LOC_Os04g46940	LOC_Os07g47790	'34.12'_'transport.metal'	'27.3.3'_'RNA.regulation of transcription.AP2/EREBP APETALA2/Ethylene-responsive element binding protein family'	DNA/RNA processes
IUNQ24598	IUNQ31415	0.264543	LOC_Os04g46740	LOC_Os08g20544	'10.8.1'_'cell wall.pectin*esterases.PME'	'30.3'_'signalling.calcium'	Signalling
IUNQ24598	IUNQ12759	0.20678	LOC_Os04g46740	LOC_Os02g41550	'10.8.1'_'cell wall.pectin*esterases.PME'	'30.11'_'signalling.light'	Signalling
IUNQ24598	IUNQ24799	0.201183	LOC_Os04g46740	LOC_Os07g38360	'10.8.1'_'cell wall.pectin*esterases.PME'	'30.11'_'signalling.light'	Signalling
IUNQ24598	IUNQ52448	0.205151	LOC_Os04g46740	LOC_Os03g18170	'10.8.1'_'cell wall.pectin*esterases.PME'	'30.6'_'signalling.MAP kinases'	Signalling
IUNQ43512	IUNQ18991	0.243023	LOC_Os04g46940	LOC_Os11g06040	'34.12'_'transport.metal'	'30.4'_'signalling.phosphinositides'	Signalling
IUNQ24598	IUNQ13609	0.209983	LOC_Os04g46740	LOC_Os03g51610	'10.8.1'_'cell wall.pectin*esterases.PME'	'30.4.5'_'signalling.phosphinositides.inositol-134-trisphosphate 5/6-kinase'	Signalling
IUNQ24598	IUNQ16454	0.263496	LOC_Os04g46740	LOC_Os06g10790	'10.8.1'_'cell wall.pectin*esterases.PME'	'30.2.99'_'signalling.receptor kinases.misc'	Signalling
IUNQ24598	IUNQ45865	0.253854	LOC_Os04g46740	LOC_Os01g51290	'10.8.1'_'cell wall.pectin*esterases.PME'	'30.2.18'_'signalling.receptor kinases.extensin'	Signalling
IUNQ43512	IUNQ45565	0.238034	LOC_Os04g46940	LOC_Os09g19350	'34.12'_'transport.metal'	'30.2.99'_'signalling.receptor kinases.misc'	Signalling
IUNQ43512	IUNQ45564	0.227919	LOC_Os04g46940	LOC_Os09g19350	'34.12'_'transport.metal'	'30.2.99'_'signalling.receptor kinases.misc'	Signalling
IUNQ24598	IMULT01971	0.219644	LOC_Os04g46740	LOC_Os04g53994	'10.8.1'_'cell wall.pectin*esterases.PME'	'30.2.24'_'signalling.receptor kinases.S-locus glycoprotein like'	Signalling
IUNQ43512	IUNQ34990	0.20332	LOC_Os04g46940	LOC_Os02g09960	'34.12'_'transport.metal'	'30.2.21'_'signalling.receptor kinases.lysine motif'	Signalling
IUNQ43512	IUNQ07529	0.200972	LOC_Os04g46940	LOC_Os04g44910	'34.12'_'transport.metal'	'30.2.99'_'signalling.receptor kinases.misc'	Signalling
IUNQ24598	IUNQ30440	0.291967	LOC_Os04g46740	LOC_Os02g16620	'10.8.1'_'cell wall.pectin*esterases.PME'	'20.1'_'stress.biotic'	Stress
IUNQ43512	IUNQ10080	0.228959	LOC_Os04g46940	LOC_Os02g02410	'34.12'_'transport.metal'	'20.2.1'_'stress.abiotic.heat'	Stress
IUNQ43512	IUNQ31879	0.219035	LOC_Os04g46940	LOC_Os05g30480	'34.12'_'transport.metal'	'20.2.1'_'stress.abiotic.heat'	Stress
IUNQ43512	IUNQ07274	0.205387	LOC_Os04g46940	LOC_Os02g47840	'34.12'_'transport.metal'	'20.2.99'_'stress.abiotic.unspecified'	Stress
IUNQ43512	IUNQ32805	0.201708	LOC_Os04g46940	LOC_Os10g32590	'34.12'_'transport.metal'	'20.2.99'_'stress.abiotic.unspecified'	Stress
IUNQ24598	IUNQ39191	0.242465	LOC_Os04g46740	LOC_Os08g09200	'10.8.1'_'cell wall.pectin*esterases.PME'	'8.1.3'_'TCA / org transformation.TCA.aconitase'	TCA/organic transformation
IUNQ43512	IUNQ00673	0.23353	LOC_Os04g46940	LOC_Os05g06750	'34.12'_'transport.metal'	'8.1.1.3'_'TCA / org transformation.TCA.pyruvate DH.E3'	TCA/organic transformation
IUNQ43512	IUNQ52415	0.23096	LOC_Os04g46940	LOC_Os02g07760	'34.12'_'transport.metal'	'8.2.1005'_'TCA / org transformation.Various'	TCA/organic transformation
IUNQ24598	IUNQ48472	0.36315	LOC_Os04g46740	LOC_Os10g41760	'10.8.1'_'cell wall.pectin*esterases.PME'	'19.16'_'tetrapyrrole synthesis.chlorophyll b synthase'	Tetrapyrrole synthesis
IUNQ43512	IUNQ48472	0.362868	LOC_Os04g46940	LOC_Os10g41760	'34.12'_'transport.metal'	'19.16'_'tetrapyrrole synthesis.chlorophyll b synthase'	Tetrapyrrole synthesis
IUNQ43512	IUNQ03790	0.250379	LOC_Os04g46940	LOC_Os03g17180	'34.12'_'transport.metal'	'34.16'_'transport.ABC transporters and multidrug resistance systems'	Transport
IUNQ24598	IUNQ05880	0.209589	LOC_Os04g46740	LOC_Os01g42350	'10.8.1'_'cell wall.pectin*esterases.PME'	'34.16'_'transport.ABC transporters and multidrug resistance systems'	Transport
IUNQ24598	IUNQ03790	0.207839	LOC_Os04g46740	LOC_Os03g17180	'10.8.1'_'cell wall.pectin*esterases.PME'	'34.16'_'transport.ABC transporters and multidrug resistance systems'	Transport
IUNQ43512	IUNQ38923	0.206496	LOC_Os04g46940	LOC_Os08g42110	'34.12'_'transport.metal'	'34.21'_'transport.calcium'	Transport
IUNQ43512	IUNQ10880	0.217894	LOC_Os04g46940	LOC_Os12g37530	'34.12'_'transport.metal'	'34.12'_'transport.metal'	Transport
IUNQ43512	IUNQ11887	0.218604	LOC_Os04g46940	LOC_Os02g49860	'34.12'_'transport.metal'	'34.99'_'transport.misc'	Transport
IUNQ43512	IUNQ16612	0.223686	LOC_Os04g46940	LOC_Os06g39260	'34.12'_'transport.metal'	'34.11'_'transport.NDP-sugars at the ER'	Transport
IUNQ24598	IUNQ25119	0.272929	LOC_Os04g46740	LOC_Os07g47350	'10.8.1'_'cell wall.pectin*esterases.PME'	'34.15'_'transport.potassium'	Transport
IUNQ43512	IUNQ17849	0.204062	LOC_Os04g46940	LOC_Os04g53930	'34.12'_'transport.metal'	'34.14'_'transport.unspecified cations'	Transport
IUNQ24598	IUNQ46596	0.321486	LOC_Os04g46740	LOC_Os04g51960	'10.8.1'_'cell wall.pectin*esterases.PME'	'35.2'_'not assigned.unknown'	Unknown
IUNQ24598	IUNQ10635	0.294018	LOC_Os04g46740	LOC_Os07g42714	'10.8.1'_'cell wall.pectin*esterases.PME'	'35.2'_'not assigned.unknown'	Unknown
IUNQ24598	IUNQ17669	0.282905	LOC_Os04g46740	LOC_Os01g07240	'10.8.1'_'cell wall.pectin*esterases.PME'	'35.2'_'not assigned.unknown'	Unknown
IUNQ24598	IUNQ14837	0.280127	LOC_Os04g46740	LOC_Os05g45480	'10.8.1'_'cell wall.pectin*esterases.PME'	'35.2'_'not assigned.unknown'	Unknown
IUNQ24598	IUNQ20248	0.268527	LOC_Os04g46740	LOC_Os04g34620	'10.8.1'_'cell wall.pectin*esterases.PME'	'35.2'_'not assigned.unknown'	Unknown
IUNQ24598	IUNQ28563	0.264487	LOC_Os04g46740	LOC_Os03g11220	'10.8.1'_'cell wall.pectin*esterases.PME'	'35.2'_'not assigned.unknown'	Unknown
IUNQ24598	IUNQ15635	0.263563	LOC_Os04g46740	LOC_Os01g19270	'10.8.1'_'cell wall.pectin*esterases.PME'	'35.2'_'not assigned.unknown'	Unknown
IUNQ43512	IUNQ09610	0.260837	LOC_Os04g46940	LOC_Os10g37090	'34.12'_'transport.metal'	'35.2'_'not assigned.unknown'	Unknown
IUNQ24598	IUNQ27499	0.257936	LOC_Os04g46740	LOC_Os01g66150	'10.8.1'_'cell wall.pectin*esterases.PME'	'35.2'_'not assigned.unknown'	Unknown
IUNQ43512	IMULT03535	0.256843	LOC_Os04g46940	LOC_Os11g04770	'34.12'_'transport.metal'	'35.2'_'not assigned.unknown'	Unknown
IUNQ24598	IUNQ13034	0.253031	LOC_Os04g46740	LOC_Os02g57880	'10.8.1'_'cell wall.pectin*esterases.PME'	'35.2'_'not assigned.unknown'	Unknown
IUNQ24598	IUNQ21734	0.253005	LOC_Os04g46740	LOC_Os09g31420	'10.8.1'_'cell wall.pectin*esterases.PME'	'35.2'_'not assigned.unknown'	Unknown
IUNQ43512	IUNQ32396	0.252606	LOC_Os04g46940	LOC_Os10g37090	'34.12'_'transport.metal'	'35.2'_'not assigned.unknown'	Unknown
IUNQ24598	IUNQ50430	0.251683	LOC_Os04g46740	LOC_Os09g28220	'10.8.1'_'cell wall.pectin*esterases.PME'	'35.2'_'not assigned.unknown'	Unknown
IUNQ24598	IUNQ27171	0.251444	LOC_Os04g46740	LOC_Os01g69090	'10.8.1'_'cell wall.pectin*esterases.PME'	'35.1'_'not assigned.no ontology'	Unknown
IUNQ43512	IUNQ21846	0.250772	LOC_Os04g46940	LOC_Os08g06270	'34.12'_'transport.metal'	'35.2'_'not assigned.unknown'	Unknown
IUNQ24598	IUNQ48062	0.249337	LOC_Os04g46740	LOC_Os01g52340	'10.8.1'_'cell wall.pectin*esterases.PME'	'35.2'_'not assigned.unknown'	Unknown
IUNQ43512	IUNQ49850	0.247828	LOC_Os04g46940	LOC_Os03g05660	'34.12'_'transport.metal'	'35.1'_'not assigned.no ontology'	Unknown
IUNQ43512	IUNQ52296	0.245266	LOC_Os04g46940	LOC_Os09g03200	'34.12'_'transport.metal'	'35.2'_'not assigned.unknown'	Unknown
IUNQ24598	IUNQ29762	0.245116	LOC_Os04g46740	LOC_Os06g48790	'10.8.1'_'cell wall.pectin*esterases.PME'	'35.2'_'not assigned.unknown'	Unknown
IUNQ24598	IUNQ46237	0.244519	LOC_Os04g46740	LOC_Os02g57960	'10.8.1'_'cell wall.pectin*esterases.PME'	'35.2'_'not assigned.unknown'	Unknown
IUNQ43512	IUNQ33164	0.243952	LOC_Os04g46940	LOC_Os04g24610	'34.12'_'transport.metal'	'35.2'_'not assigned.unknown'	Unknown
IUNQ43512	IMULT02866	0.243309	LOC_Os04g46940	LOC_Os11g27570	'34.12'_'transport.metal'	'35.2'_'not assigned.unknown'	Unknown
IUNQ24598	IUNQ24589	0.241806	LOC_Os04g46740	LOC_Os04g44210	'10.8.1'_'cell wall.pectin*esterases.PME'	'35.1'_'not assigned.no ontology'	Unknown
IUNQ43512	IMULT00928	0.24142	LOC_Os04g46940	LOC_Os12g06690	'34.12'_'transport.metal'	'35.2'_'not assigned.unknown'	Unknown
IUNQ43512	IUNQ22856	0.236704	LOC_Os04g46940	LOC_Os02g52470	'34.12'_'transport.metal'	'35.2'_'not assigned.unknown'	Unknown
IUNQ43512	IUNQ14705	0.23663	LOC_Os04g46940	LOC_Os09g07610	'34.12'_'transport.metal'	'35.2'_'not assigned.unknown'	Unknown
IUNQ43512	IUNQ16240	0.234203	LOC_Os04g46940	LOC_Os02g05770	'34.12'_'transport.metal'	'35.2'_'not assigned.unknown'	Unknown
IUNQ43512	IMULT02039	0.233689	LOC_Os04g46940	LOC_Os08g28670	'34.12'_'transport.metal'	'35.2'_'not assigned.unknown'	Unknown
IUNQ43512	IUNQ41107	0.233578	LOC_Os04g46940	LOC_Os02g14720	'34.12'_'transport.metal'	'35.2'_'not assigned.unknown'	Unknown
IUNQ24598	IUNQ41403	0.233241	LOC_Os04g46740	LOC_Os03g17340	'10.8.1'_'cell wall.pectin*esterases.PME'	'35.2'_'not assigned.unknown'	Unknown
IUNQ43512	IUNQ08522	0.232968	LOC_Os04g46940	LOC_Os07g09814	'34.12'_'transport.metal'	'35.2'_'not assigned.unknown'	Unknown
IUNQ43512	IUNQ49615	0.232429	LOC_Os04g46940	LOC_Os06g27790	'34.12'_'transport.metal'	'35.1.5'_'not assigned.no ontology.pentatricopeptide (PPR) repeat-containing protein'	Unknown
IUNQ43512	IUNQ16727	0.232328	LOC_Os04g46940	LOC_Os02g05770	'34.12'_'transport.metal'	'35.2'_'not assigned.unknown'	Unknown
IUNQ24598	IUNQ37080	0.23199	LOC_Os04g46740	LOC_Os03g09045	'10.8.1'_'cell wall.pectin*esterases.PME'	'35.2'_'not assigned.unknown'	Unknown
IUNQ43512	IUNQ43568	0.23089	LOC_Os04g46940	LOC_Os12g05470	'34.12'_'transport.metal'	'35.2'_'not assigned.unknown'	Unknown
IUNQ24598	IUNQ03034	0.22908	LOC_Os04g46740	LOC_Os09g25500	'10.8.1'_'cell wall.pectin*esterases.PME'	'35.2'_'not assigned.unknown'	Unknown
IUNQ43512	IUNQ45502	0.227271	LOC_Os04g46940	LOC_Os01g11860	'34.12'_'transport.metal'	'35.1'_'not assigned.no ontology'	Unknown
IUNQ43512	IUNQ11868	0.226965	LOC_Os04g46940	LOC_Os06g42490	'34.12'_'transport.metal'	'35.2'_'not assigned.unknown'	Unknown
IUNQ43512	IUNQ47861	0.226745	LOC_Os04g46940	LOC_Os09g13575	'34.12'_'transport.metal'	'35.2'_'not assigned.unknown'	Unknown
IUNQ24598	IUNQ14060	0.226582	LOC_Os04g46740	LOC_Os10g05120	'10.8.1'_'cell wall.pectin*esterases.PME'	'35.2'_'not assigned.unknown'	Unknown
IUNQ24598	IUNQ19305	0.225915	LOC_Os04g46740	LOC_Os06g03520	'10.8.1'_'cell wall.pectin*esterases.PME'	'35.2'_'not assigned.unknown'	Unknown
IUNQ43512	IUNQ16971	0.225812	LOC_Os04g46940	LOC_Os03g52910	'34.12'_'transport.metal'	'35.2'_'not assigned.unknown'	Unknown
IUNQ43512	IMULT03541	0.22581	LOC_Os04g46940	LOC_Os08g01810	'34.12'_'transport.metal'	'35.2'_'not assigned.unknown'	Unknown
IUNQ24598	IUNQ33895	0.224772	LOC_Os04g46740	LOC_Os08g03990	'10.8.1'_'cell wall.pectin*esterases.PME'	'35.2'_'not assigned.unknown'	Unknown
IUNQ43512	IUNQ42673	0.223442	LOC_Os04g46940	LOC_Os07g41439	'34.12'_'transport.metal'	'35.2'_'not assigned.unknown'	Unknown
IUNQ43512	IUNQ50670	0.222894	LOC_Os04g46940	LOC_Os12g06800	'34.12'_'transport.metal'	'35.2'_'not assigned.unknown'	Unknown
IUNQ43512	IUNQ30914	0.222698	LOC_Os04g46940	LOC_Os02g32250	'34.12'_'transport.metal'	'35.2'_'not assigned.unknown'	Unknown
IUNQ43512	IUNQ49433	0.222002	LOC_Os04g46940	LOC_Os03g11210	'34.12'_'transport.metal'	'35.2'_'not assigned.unknown'	Unknown
IUNQ43512	IUNQ42196	0.219764	LOC_Os04g46940	LOC_Os07g36800	'34.12'_'transport.metal'	'35.2'_'not assigned.unknown'	Unknown
IUNQ24598	IUNQ17157	0.219601	LOC_Os04g46740	LOC_Os04g36850	'10.8.1'_'cell wall.pectin*esterases.PME'	'35.2'_'not assigned.unknown'	Unknown
IUNQ43512	IUNQ20887	0.217806	LOC_Os04g46940	LOC_Os08g34190	'34.12'_'transport.metal'	'35.1'_'not assigned.no ontology'	Unknown
IUNQ43512	IUNQ09547	0.216529	LOC_Os04g46940	LOC_Os03g02160	'34.12'_'transport.metal'	'35.2'_'not assigned.unknown'	Unknown
IUNQ43512	IMULT02983	0.216093	LOC_Os04g46940	LOC_Os02g28580	'34.12'_'transport.metal'	'35.2'_'not assigned.unknown'	Unknown
IUNQ24598	IUNQ53938	0.215151	LOC_Os04g46740	LOC_Os03g17340	'10.8.1'_'cell wall.pectin*esterases.PME'	'35.2'_'not assigned.unknown'	Unknown
IUNQ43512	IUNQ53306	0.213903	LOC_Os04g46940	LOC_Os03g49126	'34.12'_'transport.metal'	'35.2'_'not assigned.unknown'	Unknown
IUNQ24598	IUNQ43365	0.213223	LOC_Os04g46740	LOC_Os05g05346	'10.8.1'_'cell wall.pectin*esterases.PME'	'35.2'_'not assigned.unknown'	Unknown
IUNQ43512	IUNQ13962	0.213167	LOC_Os04g46940	LOC_Os02g28580	'34.12'_'transport.metal'	'35.2'_'not assigned.unknown'	Unknown
IUNQ24598	IUNQ45730	0.212532	LOC_Os04g46740	LOC_Os11g03080	'10.8.1'_'cell wall.pectin*esterases.PME'	'35.2'_'not assigned.unknown'	Unknown
IUNQ24598	IUNQ52296	0.212204	LOC_Os04g46740	LOC_Os09g03200	'10.8.1'_'cell wall.pectin*esterases.PME'	'35.2'_'not assigned.unknown'	Unknown
IUNQ43512	IUNQ10872	0.211045	LOC_Os04g46940	LOC_Os02g46190	'34.12'_'transport.metal'	'35.2'_'not assigned.unknown'	Unknown
IUNQ43512	IUNQ29183	0.210727	LOC_Os04g46940	LOC_Os09g27230	'34.12'_'transport.metal'	'35.2'_'not assigned.unknown'	Unknown
IUNQ43512	IUNQ10053	0.21028	LOC_Os04g46940	LOC_Os06g06410	'34.12'_'transport.metal'	'35.2'_'not assigned.unknown'	Unknown
IUNQ43512	IUNQ55531	0.208092	LOC_Os04g46940	LOC_Os10g14295	'34.12'_'transport.metal'	'35.2'_'not assigned.unknown'	Unknown
IUNQ43512	IUNQ40040	0.206538	LOC_Os04g46940	LOC_Os05g03390	'34.12'_'transport.metal'	'35.2'_'not assigned.unknown'	Unknown
IUNQ43512	IUNQ28570	0.204851	LOC_Os04g46940	LOC_Os01g35580	'34.12'_'transport.metal'	'35.2'_'not assigned.unknown'	Unknown
IUNQ43512	IUNQ39207	0.204176	LOC_Os04g46940	LOC_Os01g37530	'34.12'_'transport.metal'	'35.2'_'not assigned.unknown'	Unknown
IUNQ43512	IUNQ52661	0.20185	LOC_Os04g46940	LOC_Os02g50070	'34.12'_'transport.metal'	'35.2'_'not assigned.unknown'	Unknown
IUNQ43512	IUNQ04665	0.201755	LOC_Os04g46940	LOC_Os07g29410	'34.12'_'transport.metal'	'35.2'_'not assigned.unknown'	Unknown
IUNQ43512	IUNQ43239	0.201349	LOC_Os04g46940	LOC_Os03g21850	'34.12'_'transport.metal'	'35.2'_'not assigned.unknown'	Unknown
IUNQ43512	IUNQ44188	0.200729	LOC_Os04g46940	LOC_Os12g40140	'34.12'_'transport.metal'	'35.2'_'not assigned.unknown'	Unknown
